# Supplementary material for: Molecular dynamics shows complex interplay and long-range effects of post-translational modifications in yeast protein interactions
Source: PLoS Comput Biol. 2021 May 12;17(5):e1008988. doi: 10.1371/journal.pcbi.1008988 (PMC8143416; doi:10.1371/journal.pcbi.1008988)
Supplement: S1 Table — (XLSX) [file pcbi.1008988.s001.xlsx]

## Sheet: Normal conditions
Supplemental table S1. List of lysine acetylation and serine/threonine/tyrosine phosphorylation sites found in either normal or stress conditions in the respective chains of the selected Saccharomyces cerevisiae PDB structures.
	PDB ID	Chain	UniProt ID	Lys Ac sites	Ser Ph sites	Thr Ph sites	Tyr Ph sites	Total Ac	Total Ph	Comment
0	1A3W	A, B, C, D	P00549	30, 61, 69, 86, 116, 119, 124, 131, 135, 172, 177, 194, 196, 233, 236, 240, 255, 281, 292, 394, 413, 446, 466, 468, 474, 475, 486	9, 22, 53, 56, 213, 377, 385, 402	8, 372, 376, 478		108	48
1	1AUA	A, B	P24280	66, 100, 105, 116, 136, 229, 249, 253, 263, 267, 274, 289				24	0
2	1BK5	A, B	Q02821	354, 398, 479, 485, 496, 500	351			12	2
3	1C02	A, B	Q07688	54, 99, 153				6	0
4	1CI0	A, B	P38075	29, 78, 158, 169, 175, 222				12	0
5	1CSM	A, B	P32178	89, 124, 178, 190, 200, 232, 235				14	0
6	1DVR	A, B	P07170	19, 47, 75, 102, 108, 116, 121, 146, 152, 156, 176, 194				24	0
7	1E9G	A, B	P00817	17, 22, 25, 39, 57, 62, 74, 168, 177, 194, 199, 214, 221, 228, 239, 256, 275	266	251		34	4
8	1EBF	A, B	P31116	48, 60, 69, 81, 85, 118, 134, 199, 249, 255, 263, 269, 275, 283, 304, 315		239		32	2
9	1EDZ	A, B	Q02046	118, 145, 240				6	0
10	1EJB	A, B, C, D, E	P50861	8, 17, 80				15	0
11	1EOV	A, B	P04802	72, 77, 95, 103, 107, 142, 145, 151, 293, 306, 390, 393, 403, 414, 428, 432, 437	301, 546			34	4
12	1EX6	A, B	P15454	15, 49, 60, 130, 146, 165, 174, 177, 180	149			18	2
13	1F1G	C, D	P00445	19, 69, 89, 97, 101, 106, 129, 137	39, 99, 112, 117	132		16	10
14	1F5M	A, B	P36088	118				2	0
15	1F89	A, B	P49954	74, 89, 105, 121				8	0
16	1FI4	A, B	P32377	92, 390				4	0
17	1FUU	A, B	P10081	23, 89, 163, 225, 226, 279, 284, 304, 341		146		14	2	Sites missing only in chain A: 279, 284, 304, 341
18	1G17	A, B	P07560	22, 70, 112, 116, 152, 183				12	0
19	1G2Q	A, B	P49435	42, 93, 100, 105, 169				10	0
20	1G6Q	1, 2, 3, 4, 5, 6	P38074	54, 115, 221, 238, 326				30	0
21	1G6Y	A, B	P23202	78, 104, 240, 336				5	0	Sites missing in chain A: 78, 104. Sites missing in chain B: 78
22	1H7O	A, B, C, D, E, F, G, H	P05373	76				8	0
23	1HR6	H	P10507	132, 185, 196, 220, 227, 234				6	0
24	1HR6	G	P11914	20, 184, 193, 211, 218, 411, 416, 461				8	0
25	1I1D	A, D	P43577	40, 138				4	0
26	1IG0	A, B	P35202	57, 60				4	0
27	1J70	A, B, C, D, E, F	P08536			126		0	6
28	1JD1	A, B, F	P40037	52, 61, 102				9	0
29	1JK0	A	P09938	28, 74, 83, 92, 298, 345, 349	41			7	1
30	1JK0	B	P49723	19, 23, 41, 50, 73, 143, 149, 158	55, 169			8	2
31	1JK9	A	P00445	19, 69, 89, 97, 101, 106, 129, 137	39, 99, 112, 117	132		8	5
32	1JK9	B	P40202	66, 136, 152, 167, 207, 234				6	0
33	1LA2	A, B, C, D	P11986	22, 364, 406, 412				16	0
34	1LBQ	A, B	P16622	81, 121, 130, 147, 207, 381				12	0
35	1LXJ	A, B, C, D	P35195	94, 100				8	0
36	1M0W	A, B	Q08220	244, 266, 338, 345, 351, 363, 378, 394				16	0
37	1M2O	A, C	P15303	278, 327, 539, 562, 568, 695				12	0
38	1M2O	B, D	P20606	36, 44				4	0
39	1M2V	A	P15303	278, 327, 539, 562, 568, 695				6	0
40	1M2V	B	P40482	191, 275, 470, 532, 539, 687, 906	178			7	1
41	1N8P	A, B, C, D	P31373	141, 160, 222, 267, 276, 288, 298, 322	40			32	4
42	1NEY	A, B	P00942	12, 21, 56, 69, 84, 89, 107, 112, 138, 195, 199, 221, 223, 237	96, 100		101	28	6
43	1NKQ	A, B	P53889	24, 132, 163				6	0
44	1OF8	A, B	P32449	65, 136, 201, 260, 287				10	0
45	1P43	A, B	P00924	5, 28, 60, 67, 79, 103, 105, 126, 132, 139, 195, 199, 241, 255, 258, 264, 270, 272, 288, 329, 337, 338, 346, 397, 409, 436	10, 119, 188, 404			52	8
46	1P6O	A, B	Q12178	13, 41, 56, 77, 120				10	0
47	1PGU	A, B	P46680	169, 237, 289				6	0
48	1PIW	A, B	Q04894	25, 287, 312				6	0
49	1PLQ	A, B, C	P15873	13, 217				6	0
50	1PVD	A, B	P06169	8, 190, 209, 212, 228, 233, 249, 269, 304, 315, 327, 332, 342, 345, 463, 478, 484, 505, 520, 525, 532, 554	223	353, 509, 514		44	8
51	1QB3	A, C	P20486	48, 52				4	0
52	1QHF	A, B, C, D	P00950	17, 31, 44, 47, 57, 71, 96, 98, 103, 104, 109, 133, 139, 169, 175, 191, 221	12, 116, 128, 185			68	16
53	1QSD	A, B	P48606	18, 41, 68	94			6	2
54	1QUP	A, B	P40202	66, 136, 152, 167, 207				10	0
55	1QVW	A, B	Q04432	75, 77, 197				6	0
56	1R53	A, B, C, D	P28777	6, 203, 212, 270				16	0
57	1RY2	A, B, C	Q01574	434, 565, 642				9	0
58	1RYP	G, U	P21242	57, 100, 104, 178, 232				10	0
59	1RYP	M, 1	P23724	92, 119	209	211		4	4
60	1RYP	K, Y	P22141	29, 109, 113, 170				8	0
61	1RYP	C, Q	P23638	51, 65, 68, 100, 236				10	0
62	1RYP	B, P	P23639	98, 108, 172				6	0
63	1RYP	A, O	P21243	107, 187, 190, 232				8	0
64	1RYP	F, T	P40302	115, 181	14			4	2
65	1RYP	N, 2	P30657	251, 256				4	0
66	1RYP	D, R	P40303	53, 88, 177		60		6	2
67	1RYP	J, X	P25451	18, 39				4	0
68	1RYP	E, S	P32379	205, 211, 229, 235	16, 56	55		8	6
69	1RYP	H, V	P38624	52, 167, 175				6	0
70	1S4N	A, B	P27809	135, 142, 211, 297, 433				10	0
71	1SXJ	F, G, H	P15873	13, 217				6	0
72	1SXJ	E	P38251	216, 256				2	0
73	1SXJ	C	P38629	39, 186, 195				3	0
74	1SXJ	A	P38630	296, 541, 550				3	0
75	1SXJ	B	P40339	165, 237				2	0
76	1SXJ	D	P40348	30, 54, 89, 190				4	0
77	1TKB	A, B	P23254	268, 273, 278, 285, 299, 303, 311, 314, 321, 322, 345, 352, 392, 518, 579, 596, 641, 647, 662, 668, 671	335	248		42	4
78	1TKL	A, B	P11353	100, 180, 253, 315				8	0
79	1TWF	L	P40422	28				1	0
80	1TWF	K	P38902	62, 84				2	0
81	1TWF	J	P22139	59				1	0
82	1TWF	H	P20436	136				1	0
83	1TWF	B	P08518	94, 99, 191, 227, 270, 353, 426, 458, 625, 813, 892, 979, 1057, 1188	919			14	1
84	1TWF	C	P16370	137, 199				2	0
85	1TWF	A	P04050	368, 403, 695, 738, 789, 895, 934, 984, 1102, 1132, 1205, 1261	1293			12	1
86	1TWF	E	P20434	191				1	0
87	1UKV	Y	P01123	21, 58, 137				3	0
88	1UKV	G	P39958	76, 111, 229, 274, 286				5	0
89	1V59	A, B	P09624	57, 110, 117, 128, 136, 146, 160, 201, 249, 253, 263, 277, 324, 337, 401, 408, 411, 437				36	0
90	1VKH	A, B	Q04066	248	9			2	1	Site missing only in chain B: 9
91	1VLU	A, B	P54885	9, 32, 38, 49, 56, 66, 72, 269, 295, 301, 370, 373				24	0
92	1WPX	B	P14306	16, 169, 199				3	0
93	1WPX	A	P00729	274, 476, 496				3	0
94	1XE8	A, B	Q03629	186				2	0
95	1XTZ	A, B, C, D	Q12189	22, 65, 90, 185				16	0
96	1Y14	B, D	P34087	112				2	0
97	1YAA	A, B	P23542	46, 58, 121, 132, 240, 255, 290, 309, 322, 403	389			20	2
98	1YFM	A, B, C, D	P08417	44, 58, 94, 208, 245, 277, 417, 440		428		32	4
99	1YGP	A, B	P06738	39, 63, 109, 143, 471, 521, 525, 579, 584, 606		31		20	2
100	1YM5	A, B	P38765	8, 243				4	0
101	1ZVF	A, B	P47096	121, 160, 167				6	0
102	2AXQ	A, B	P38999	187, 229, 264, 273, 292				10	0
103	2B0Z	B	P00044	95				1	0
104	2B0Z	A	P00431	79, 88, 126, 141, 142, 157, 216, 316, 324, 327, 335, 345				12	0
105	2B9H	A	P16892	49, 199		180	182	2	2
106	2BCN	A, C	P00431	79, 88, 126, 141, 142, 157, 216, 316, 324, 327, 335, 345				24	0
106	2BCN	B	P00044	95				1	0
107	2CVX	A, B	P21524	723				2	0
108	2DH4	A, B	Q12051	246				2	0
109	2DLC	X, Y	P36421	30, 37, 99, 118, 150, 209, 236, 244, 247, 295, 303, 309, 313, 316				28	0
110	2EKE	A	P50623	27, 40				2	0
111	2EKE	C	Q12306	38, 54, 58				3	0
112	2GJD	A, B, C, D	P50623	27, 40				8	0
113	2GW1	A, B	P07213	95, 97, 103, 162, 167, 220, 222, 300, 307, 324, 343, 354, 388, 391, 418, 422, 533, 578, 589	174			38	2
114	2HLD	D, E, F	P00830	78, 108, 143, 148, 235, 387, 406, 475, 481	373	112, 237		27	9
115	2HLD	A, B, C	P07251	155, 188, 224, 234, 310, 418, 428, 452, 523, 528	178			30	3
116	2HLD	I	P21306	49				1	0
117	2HLD	G	P38077	86, 91, 146, 148, 182, 219, 229				7	0
118	2HQM	A, B	P41921	48, 125, 143, 235, 361, 366, 395				14	0
119	2IWH	A, B	P16521	9, 17, 142, 183, 184, 196, 204, 275, 289, 295, 350, 398, 399, 401, 448, 469, 622, 630, 649, 660, 681, 737, 750, 786, 789, 825, 859, 873, 937, 967				60	0
120	2JA9	A, B	Q08285	176, 224				4	0
121	2JKY	A, B	Q04178	6, 52, 98, 128, 175, 182				12	0
122	2OE0	A, B	P25372	67, 79, 122, 125				8	0
123	2OQ2	A, B	P18408	139				2	0
124	2P4Q	A, B	P38720	37, 47, 63, 116, 153, 212, 239, 246, 251, 292, 309, 313, 377, 400				28	0
125	2PMI	A	P17157	39, 143				2	0
126	2PMI	B	P20052		234			0	1
127	2PS1	A, B	P13298	28, 96, 107, 110, 173, 214				12	0
128	2QFY	E, F	P21954	41, 71, 81, 82, 100, 106, 109, 142, 156, 173, 186, 241, 253, 255, 279, 338, 392, 418				36	0
129	2QXL	A, B	P32589	45, 86, 91, 98, 99, 186, 195, 222, 230, 262, 273, 275, 311, 323, 360, 393, 429, 529, 530, 545, 553, 562, 571, 584, 598, 621, 627, 645, 649, 656, 668	384	242		59	4	Site missing in both chains: 668 in both chains. Site missing only in chain B: 656
130	2VDU	E, F	Q12009	149, 164, 172, 230				8	0
131	2Z5B	A	Q12245	89				1	0
132	2Z5C	C	P32379	205, 211, 229, 235				4	0
133	2Z5C	A	Q12245	89				1	0
134	2ZD7	A, B	P53853	78, 177				4	0
135	3AFO	A, B, C, D	Q06892	32, 35				6	0	Site missing in chains B and D: 32
136	3B46	A, B	P47039	24, 32, 172, 328				8	0
137	3BFR	A, B, C, D	P00447	145, 164, 222		147, 149		12	8
138	3BLX	B, D, F, H	P28241	29, 36, 53, 100, 132, 220, 224		349		28	4
139	3BLX	A, C, E, G	P28834	41, 66, 71, 82, 182, 199, 324, 334				32	0
140	3C2V	A, B, C, D, E, F	P43619	89				6	0
141	3CPH	A	P07560	22, 70, 112, 116, 152, 183				6	0
142	3CPH	G	P39958	76, 111, 229, 274, 286				5	0
143	3CPJ	B	P38555	35, 177				2	0
144	3CPJ	G	P39958	76, 111, 229, 274, 286				5	0
145	3CQ0	A, B	P53228	129				2	0
146	3DXR	B, D, F	P87108	42, 43				6	0
147	3F3F	A, B, E, F	P53011	100, 115				8	0
148	3F3K	A, B	P36136	79, 124, 217				6	0
149	3F4F	A, B, C	P33317	10				3	0
150	3FKY	A, B, C, D, E, F, G, H, I, J	P32288	116, 238, 273, 283, 324				50	0
151	3GCB	A, B, C, D, E, F	Q01532	44, 71, 189, 288, 291, 310, 358				42	0
152	3H84	A, B	Q12154	26, 69, 185, 189, 297, 329, 336, 345				16	0
153	3IAB	B	P38291	17, 22				2	0
154	3ITJ	B, C	P29509	95, 175, 179, 221, 293				10	0
155	3KC2	A, B	P36151	92				2	0
156	3KT3	A, B	Q12109	49, 101, 153, 160, 277, 312, 317, 320, 405				18	0
157	3KT7	A, B	P40032	25, 33, 37, 115, 134, 298, 420				14	0
158	3KZV	A, B, C, D	P40579	204, 210				8	0
159	3MHH	E	P53165	33, 40				2	0
160	3MIL	A, B	P41734	217				2	0
161	3O05	A, B, C, D, E, F	Q03148	64, 67, 161, 177				24	0
162	3O8O	A, C	P16861	337, 429, 435, 543, 546, 555, 559, 625, 681, 683, 807, 814, 880, 883, 890, 891				32	0
163	3O8O	B, D	P16862	248, 323, 369, 539, 548, 580, 641, 815, 819, 831, 847, 901, 938				26	0
164	3OIN	A, B	Q06287	34, 64, 158, 213				8	0
165	3PIM	A, B	P40029	65, 129				4	0
166	3PYM	A, B, C, D	P00359	46, 63, 70, 71, 184	149, 178, 201	175, 209		20	20
167	3Q66	A, B	P53853	78, 177				4	0
168	3Q66	C	Q07794	260, 290				2	0
169	3QUW	A, B, C	P40185	59, 68, 77, 101, 112, 118				18	0
170	3R7W	A	Q00582	245, 251				2	0
171	3RBY	A, B	Q05905	148, 199, 203, 216, 225	143			10	2
172	3RKU	A, B, C, D	Q05016	52, 58, 172, 218				16	0
173	3TMK	A, B	P00572	27, 155				4	0
174	4BSZ	A, C, E, G	P05750	45, 75, 78, 106, 108, 141, 151, 185, 194	129	53, 70		36	12
175	4BSZ	B, D, F, H	P46683	83, 105, 125	78			12	4
176	4C3I	C	P07703	35, 37, 154, 218, 288, 290				6	0
177	4C3I	A	P10964	182, 250, 259, 372, 405, 604, 721, 756, 783, 790, 848, 866, 877, 970, 1096, 1119, 1126, 1164, 1173, 1459	1636			20	1
178	4C3I	E	P20434	191				1	0
179	4C3I	H	P20436	136				1	0
180	4C3I	K	P28000	46				1	0
181	4C3I	J	P22139	59				1	0
182	4C3I	I	P32529	46				1	0
183	4C3I	B	P22138	71, 77, 142, 333, 805, 916				6	0
184	4C3I	L	P40422	28				1	0
185	4C3I	G	P46669	31, 72, 103, 228, 276, 293	285			6	1
186	4C3I	N	P47006	36, 152, 162				3	0
187	4C3I	D	P50106	97				1	0
188	4C3I	M	Q01080	42, 92, 99				3	0
189	4C92	B	P38203	49, 50, 74				3	0
190	4C92	A	P47017	133, 148				2	0
191	4C92	F	Q06406	66				1	0
192	4CLC	A, B, C, D, E, F, G, H, I, J	P38276	117				10	0
193	4DL0	J	P22203	38, 47, 63, 77, 83, 104, 118, 136, 140, 153, 208				11	0
194	4DL0	I	P31412	180, 203, 208, 241, 271				5	0
195	4DL0	K	P48836	15, 23, 31, 41, 47, 55, 70, 84				8	0
196	4FGW	A, B	Q00055	94, 138, 152, 211, 219, 323, 330				14	0
197	4G1P	A, B	P43616	16, 25, 47, 127, 277, 305, 306, 340, 357, 364, 369, 371, 407, 455				28	0
198	4G6H	A, B	P32340	214, 409, 418				6	0
199	4H86	A, B	P38013	7, 8, 15, 32, 41, 47, 79, 107, 113	22			18	2
200	4HA7	A, B	P33312	60				2	0
201	4HNY	B	P07347	80, 191, 195				3	0
202	4HNY	A	P12945	70, 125, 142, 187, 222, 276, 322, 327, 470, 726				10	0
203	4IJC	A, B	P38115	46, 143, 150, 158, 172, 315		151		12	2
204	4JCH	A, B	P35844	108, 109, 168, 247, 260, 380				12	0
205	4JE5	A, B	P53090	84, 89, 123, 129, 131, 236, 305, 371, 415, 430, 445, 459, 480	271			26	2
206	4KRD	A	P17157	12, 39, 143			18	3	1
207	4LFI	A, B	P15790	45, 50, 93, 166, 237, 283, 286				14	0
208	4M5D	A	P53254	154, 166, 287, 470, 554, 565, 626				7	0
209	4N0I	A	Q03557	124				1	0
210	4OBX	A, B	P49017	94, 182, 208, 283				8	0
211	4OE6	A, B, C, D, E, F	P07275	55, 175, 307, 410, 413				30	0
212	4PVC	A, B	Q12068	36, 70, 113, 311, 320, 337				12	0
213	4QTU	B	P25627	21, 161				2	0
214	4QTU	A	P53738	10				1	0
215	4WW9	A	P53323		187, 189			0	2
216	4WW9	B	Q03705	155				1	0
217	4WXA	A	Q3E833	7, 16, 39				3	0
218	4YTW	B, D	Q05776	61, 67				4	0
219	4ZAC	A, D	Q03034	54				2	0
220	5C77	A, B	Q12314	44, 52, 70, 76, 136, 172	204, 207			11	2	Site missing in both chains: 207. Site missing only in chain B:172
221	5ENV	A, B, C, D	P00330	8, 18, 22, 28, 30, 81, 84, 207, 224, 226, 315, 319, 332, 335	15, 213, 290, 316	223		56	20
222	5FEM	A, B	P07342	137, 215, 251, 291, 321, 387, 442, 453, 455, 456, 607, 615, 628, 630, 636				30	0
223	5JGF	A, B, C, D, E, F, G, H, I, J, K, L	P14904	88, 146, 213, 294, 440				60	0
224	5JHE	A, B	P47103	50, 244, 281				6	0
225	5L6J	A	P22515	28, 221, 244, 381, 430, 488, 595, 608, 665, 674, 689, 697, 712, 745, 934, 938, 987, 991	265			18	1
226	5L6J	B	P05759	33, 48, 63				3	0
227	5LKD	A, B	P36156	248				2	0
228	5MP4	A, B, C, D	Q12335	24, 100, 189	177			12	4
229	5N6N	A, B	P29311	13, 51, 70, 74, 76, 90, 125, 145, 155, 198	65, 66, 86, 89			20	8
230	5N6N	C	P32356	69, 75, 142, 257, 385, 461	60, 66, 83, 91	56, 58		6	6
231	5OJW	A	P52490	14, 74, 92				3	0
232	5OJW	B	P53152	16				1	0
233	5T94	A	P21827	220, 291				2	0
234	5T94	B	Q02821	354, 398, 479, 485, 496, 500	351			6	1
235	5TXR	B, A	P09950	101, 142, 196, 227, 337, 351				12	0
236	5UX7	A, B, C, D	P27472	40, 289, 418				12	0
237	5VDE	A, B	P38636	28, 35				4	0
238	5XOX	A, B, C, D	P53215	5, 125				8	0
239	5Y58	A	P32807		370, 371, 372			0	3

## Sheet: Stress conditions
	PDB ID	Chain	UniProt ID	Lys Ac sites	Ser Ph sites	Thr Ph sites	Tyr Ph sites	Total Ac	Total Ph	Comment
0	1A3W	A, B, C, D	P00549		9, 16, 22, 53, 332, 402, 450	8, 21, 26, 403, 407, 478	479	0	56
1	1DVR	A, B	P07170		140			0	2
2	1E9G	A, B	P00817		255, 266	61, 65, 247, 251, 253		0	14
3	1EBF	A, B	P31116		237	239, 344		0	6
4	1EOV	A, B	P04802		301, 502, 546	243		0	8
5	1EX6	A, B	P15454		149			0	2
6	1F1G	C, D	P00445		15, 24, 26, 39, 99, 103			0	12
7	1F89	A, B	P49954			34		0	2
8	1FUU	A, B	P10081		129	128, 146		0	6
9	1G2Q	A, B	P49435		68			0	2
10	1G6Y	A, B	P23202		283	287	282	0	6
11	1H7O	A, B, C, D, E, F, G, H	P05373		254			0	8
12	1HR6	H	P10507		243			0	1
13	1HR6	G	P11914			226, 231		0	2
14	1J70	A, B, C, D, E, F	P08536			359		0	6
15	1JK0	B	P49723		169	334		0	2
16	1JK9	A	P00445		15, 24, 26, 39, 99, 103			0	6
17	1LBQ	A, B	P16622		102			0	2
18	1M0W	A, B	Q08220		42			0	2
19	1M2O	A, C	P15303		24			0	2
20	1M2O	B, D	P20606			155		0	2
21	1M2V	A	P15303		24			0	1
22	1M2V	B	P40482		175, 178			0	2
23	1N8P	A, B, C, D	P31373		39, 40, 362			0	12
24	1NEY	A, B	P00942		71, 211, 215			0	6
25	1OF8	A, B	P32449		47	44		0	4
26	1P43	A, B	P00924		10, 14, 37, 40, 96, 104, 143, 188, 404	41, 324		0	22
27	1PGU	A, B	P46680		354		355	0	4
28	1PIW	A, B	Q04894		122, 131, 210			0	6
29	1PVD	A, B	P06169		223, 362, 526	266, 320, 363		0	12
30	1QHF	A, B, C, D	P00950		116, 127, 128, 131, 197			0	20
31	1QSD	A, B	P48606		94			0	2
32	1RYP	M, 1	P23724		53			0	2
33	1RYP	A, O	P21243		237			0	2
34	1RYP	K, Y	P22141		76, 82			0	4
35	1RYP	B, P	P23639		13, 53			0	4
37	1RYP	J, X	P25451		31, 33			0	4
38	1RYP	E, S	P32379		35, 56, 87	55		0	8
39	1RYP	H, V	P38624			91		0	2
40	1RYP	D, R	P40303		69			0	2
41	1RYP	F, T	P40302		14	16		0	4
42	1TKB	A, B	P23254		335, 402, 492, 639			0	8
43	1TWF	F	P20435			82		0	1
44	1TWF	A	P04050			621		0	1
45	1TWF	I	P27999		33, 40		34	0	3
46	1TWF	B	P08518		919	915, 916		0	3
47	1UKV	Y	P01123		17, 172, 174			0	3
48	1UKV	G	P39958		54, 230			0	2
49	1VKH	A, B	Q04066		9			0	1	Site is missing in chain B
50	1WPX	B	P14306		41, 42, 43			0	3
51	1XE8	A, B	Q03629		90			0	2
52	1XLY	A, B	P36068		166			0	2
53	1YGP	A, B	P06738		333	31		0	4
54	2B0Z	A	P00431				220	0	1
55	2B9H	A	P16892			180	182	0	2
56	2CVX	A, B	P21524		227			0	2
56	2BCN	A, C	P00431				220	0	2
57	2DLC	X, Y	P36421		235			0	2
58	2EKE	C	Q12306		32, 33			0	2
59	2GW1	A, B	P07213		174			0	2
60	2HQM	A, B	P41921		475			0	2
61	2IWH	A, B	P16521		642	644, 972		0	6
62	2P4Q	A, B	P38720		128			0	2
63	2QXL	A, B	P32589			36		0	2
64	2Z5C	C	P32379		35, 87			0	2
65	3B46	A, B	P47039		96			0	2
66	3BLX	B, D, F, H	P28241		360	105, 153		0	12
67	3BQ3	A, B	Q12395		12			0	2
68	3CPH	G	P39958		54, 230			0	2
69	3CPJ	G	P39958		54, 230			0	2
70	3CQ0	A, B	P53228		55			0	2
71	3F4F	A, B, C	P33317			89		0	3
72	3FWC	A	P06704			130		0	1
73	3GCB	A, B, C, D, E, F	Q01532			296, 356		0	12
74	3GDL	A, B	P03962		228	219		0	4
75	3ITJ	B, C	P29509		11, 94, 279, 300, 303	193		0	12
76	3KC2	A, B	P36151		103			0	2
77	3KT3	A, B	Q12109			20		0	1	Site is missing in chain B
78	3KT7	A, B	P40032		293, 607			0	4
79	3MHH	E	P53165		22			0	1
80	3O8O	B, D	P16862		803	514		0	4
81	3PYM	A, B, C, D	P00359		22, 123, 124, 149, 178, 190, 201, 207, 208, 239, 302, 310	125, 151, 152, 182, 199, 209, 227, 235, 252	312	0	88
82	3Q66	A, B	P53853		253			0	1	Site is missing in chain B
83	3QUW	A, B, C	P40185		35, 108			0	6
84	3RBY	A, B	Q05905		143			0	2
85	4BSZ	A, C, E, G	P05750		97	44		0	8
86	4C3I	A	P10964		1636			0	1
87	4C3I	F	P20435			82		0	1
88	4C3I	B	P22138		81, 88, 1085, 1116			0	4
89	4C3I	I	P32529		59			0	1
90	4C3I	G	P46669		244, 251, 262, 263, 265, 269, 285		260	0	8
91	4C3I	N	P47006		60, 115, 118			0	3
92	4C3I	M	Q01080		8, 34			0	2
93	4DL0	J	P22203		95	9		0	2
94	4G1P	A, B	P43616		451			0	2
95	4H86	A, B	P38013		59			0	2
96	4IJC	A, B	P38115		294	151		0	4
97	4JCH	A, B	P35844		389	337, 370, 383		0	8
98	4JE5	A, B	P53090		56, 100, 272, 477			0	8
99	4OJV	A, B	P22434		313, 314		311	0	6
100	4PVC	A, B	Q12068		333			0	2
101	5ENV	A, B, C, D	P00330		316	325		0	8
102	5FEM	A, B	P07342		270			0	2
103	5JGF	A, B, C, D, E, F, G, H, I, J, K, L	P14904		356, 452			0	24
104	5L6J	B	P05759		57			0	1
105	5L6J	A	P22515		187, 914			0	2
106	5N6N	C	P32356		60, 66, 83, 89	56, 58, 87		0	7
107	5OJW	B	P53152		71			0	1
108	5UX7	A, B, C, D	P27472		467			0	4
