# Supplementary material for: Molecular dynamics shows complex interplay and long-range effects of post-translational modifications in yeast protein interactions
Source: PLoS Comput Biol. 2021 May 12;17(5):e1008988. doi: 10.1371/journal.pcbi.1008988 (PMC8143416; doi:10.1371/journal.pcbi.1008988)
Supplement: S2 Table — Local contribution to protein binding, secondary structure element assignment, and details of the conservation calculation are given for each PTM added to a protein complex in either normal or stress conditions. Moreover, the overall effect on binding (ΔΔGbind values) is reported, as well as estimated contributions of changes in bound and unbound states. Finally, a selected set of local contributions for the case study system Kapα are shown. (XLSX) [file pcbi.1008988.s002.xlsx]

## Sheet: ΔΔG contributions
Supplemental table S2. List of PTMs introduced in each of the PDB structures in either normal or stress conditions, together with their contributions to protein binding. Non-modified binding contribution belongs to the corresponding amino acid in the non-modified complex, and serves as a control for obtaining ΔΔG values. Each PTM also has a secondary structure element assignment, as well as detai…
	PDB ID	Conditions	Chain	UniProt ID	Residue	PTM	PTM position	Normal ΔΔG contribution (kcal/mol)	Stress ΔΔG contribution (kcal/mol)	Non-modified ΔG contribution (kcal/mol)	Non-modified Std. Err. of Mean	Normal ΔG contribution (kcal/mol)	Normal Std. Err. of Mean	Stress ΔG contribution (kcal/mol)	Stress Std. Err. of Mean	DSSP secondary structure	Ser count	Thr count	Tyr count	Lys count	Lys minus 1 count	Lys plus 1 count	Sequence count EggNOG alignment	Conservation	Taxon IDs of organisms w. conserved PTMs	Organisms with conserved PTM	Lowest common ancestor taxon ID	Lowest common ancestor taxon name	Lowest commom ancestor taxon rank
0	1a3w	normal	A	P00549	LYS	ALY	30	-0.192		0.21233	0.00951	0.02	0.00126			H	0	0	0	73	0	0	235	0.31	1071381, 1071378, 425265, 502779, 573826, 117187, 162425, 284593, 436907, 861557, 33178, 5180, 5141, 578455, 29850, 148304, 5270, 36630, 402676, 5507, 5061, 4929, 4932, 515849, 246410, 4956, 5306, 500485, 140110, 13684, 559305, 4950, 5057, 931890, 283643, 5022, 222929, 294747, 381046, 5297, 240176, 33169, 148305, 51453, 229533, 367775, 535722, 318829, 1047171, 441959, 426418, 5059, 5062, 336963, …	Tetrapisispora phaffii CBS 4417, Naumovozyma dairenensis CBS 421, Malassezia globosa CBS 7966, Paracoccidioides lutzii Pb01, Candida dubliniensis CD36, Fusarium verticillioides, Aspergillus nidulans, [Candida] glabrata CBS 138, Vanderwaltozyma polyspora DSM 70294, Pyrenophora teres f. teres 0-1, Aspergillus terreus, Sclerotinia sclerotiorum, Neurospora crassa, Thielavia terrestris NRRL 8126, Gaeu…	451864	Dikarya	subkingdom
1	1a3w	normal	A	P00549	LYS	ALY	61	-0.001		0	0.00013	-0.00082	0.00012			H	0	0	0	17	0	2	235	0.08	9739, 117187, 6085, 4956, 284593, 229533, 140110, 663202, 559305, 535722, 663331, 554155, 5270, 5507, 5518, 400682	Tursiops truncatus, Fusarium verticillioides, Hydra vulgaris, Zygosaccharomyces rouxii, [Candida] glabrata CBS 138, Fusarium graminearum PH-1, [Nectria] haematococca, Trichophyton verrucosum HKI 0517, Trichophyton rubrum CBS 118892, Nannizzia gypsea CBS 118893, Trichophyton benhamiae CBS 112371, Microsporum canis CBS 113480, Ustilago maydis, Fusarium oxysporum, Fusarium graminearum, Amphimedon qu…	2759	Eukaryota	superkingdom
2	1a3w	normal	A	P00549	LYS	ALY	69	-0.003		0.00608	0.00026	0.00308	0.00019			H	0	0	0	28	1	1	235	0.13	1071381, 1071378, 502779, 573826, 284593, 7739, 436907, 9813, 4929, 402676, 4932, 4956, 9796, 4950, 931890, 294747, 7897, 381046, 33169, 6238, 121225, 644223, 322104, 486041, 284590, 578458, 379508, 1064592, 4896	Tetrapisispora phaffii CBS 4417, Naumovozyma dairenensis CBS 421, Paracoccidioides lutzii Pb01, Candida dubliniensis CD36, [Candida] glabrata CBS 138, Branchiostoma floridae, Vanderwaltozyma polyspora DSM 70294, Procavia capensis, Meyerozyma guilliermondii, Schizosaccharomyces japonicus yFS275, Saccharomyces cerevisiae, Zygosaccharomyces rouxii, Equus caballus, Torulaspora delbrueckii, Eremotheci…	2759	Eukaryota	superkingdom
3	1a3w	normal	A	P00549	LYS	ALY	86	-0.024		0.02223	0.00073	-0.00197	0.00031			C	0	0	0	218	0	0	235	0.93	9739, 425265, 7176, 8364, 284593, 663331, 5270, 4929, 5507, 400682, 7159, 10090, 9796, 5306, 10020, 6183, 13684, 9785, 9478, 51511, 43151, 7425, 294747, 9305, 6085, 281687, 148305, 33169, 535722, 132908, 45351, 9646, 9361, 644223, 9606, 322104, 578458, 99883, 214684, 573826, 8049, 9315, 7757, 33178, 4952, 6669, 578455, 29850, 148304, 36630, 402676, 339724, 9031, 10141, 431895, 4956, 9601, 12957, …	Tursiops truncatus, Malassezia globosa CBS 7966, Culex quinquefasciatus, Xenopus tropicalis, [Candida] glabrata CBS 138, Trichophyton benhamiae CBS 112371, Ustilago maydis, Meyerozyma guilliermondii, Fusarium oxysporum, Amphimedon queenslandica, Aedes aegypti, Mus musculus, Equus caballus, Phanerochaete chrysosporium, Dipodomys ordii, Schistosoma mansoni, Parastagonospora nodorum, Loxodonta afric…	2759	Eukaryota	superkingdom
4	1a3w	normal	A	P00549	LYS	ALY	116	-0.004		0.00385	9e-05	0.00021	7e-05			C	0	0	0	43	23	0	235	0.28	1071381, 1071378, 7176, 284593, 436907, 861557, 7460, 33178, 663331, 5180, 4952, 5141, 148304, 29850, 36630, 7244, 400682, 515849, 10116, 7159, 8090, 10090, 5306, 7217, 4950, 7029, 7070, 5057, 7222, 931890, 283643, 43151, 7425, 381046, 367775, 51453, 6334, 7227, 535722, 1047171, 45351, 7260, 7237, 121225, 426418, 5059, 5062, 7955, 486041, 40559, 284590, 578458, 663202, 7165, 214684, 1064592, 2987…	Tetrapisispora phaffii CBS 4417, Naumovozyma dairenensis CBS 421, Culex quinquefasciatus, [Candida] glabrata CBS 138, Vanderwaltozyma polyspora DSM 70294, Pyrenophora teres f. teres 0-1, Apis mellifera, Aspergillus terreus, Trichophyton benhamiae CBS 112371, Sclerotinia sclerotiorum, Yarrowia lipolytica, Neurospora crassa, Magnaporthiopsis poae, Gaeumannomyces graminis, Aspergillus fischeri, Dros…	2759	Eukaryota	superkingdom
5	1a3w	normal	A	P00549	LYS	ALY	119	-0.006		0.00533	0.00019	-0.00117	0.0001			C	0	0	0	15	25	75	235	0.49	9739, 425265, 7176, 8364, 284593, 5270, 4929, 400682, 7159, 10090, 9796, 5306, 10020, 6183, 13684, 9785, 43151, 7425, 294747, 9305, 6085, 33169, 132908, 9646, 9361, 644223, 9606, 322104, 99883, 573826, 9315, 8049, 4952, 6669, 402676, 339724, 10141, 431895, 4956, 9601, 9615, 7897, 31033, 13735, 379508, 7165, 9258, 7245, 1071381, 1071378, 502779, 7739, 436907, 9669, 7091, 7244, 8083, 9685, 10116, 8…	Tursiops truncatus, Malassezia globosa CBS 7966, Culex quinquefasciatus, Xenopus tropicalis, [Candida] glabrata CBS 138, Ustilago maydis, Meyerozyma guilliermondii, Amphimedon queenslandica, Aedes aegypti, Mus musculus, Equus caballus, Phanerochaete chrysosporium, Dipodomys ordii, Schistosoma mansoni, Parastagonospora nodorum, Loxodonta africana, Anopheles darlingi, Nasonia vitripennis, Candida t…	2759	Eukaryota	superkingdom
6	1a3w	normal	A	P00549	LYS	ALY	124	-0.019		0.01775	0.00063	-0.00113	0.00022			C	0	0	0	63	6	2	235	0.3	1071381, 1071378, 502779, 7176, 573826, 117187, 284593, 7739, 436907, 861557, 4952, 663331, 5180, 5061, 36630, 402676, 5507, 4929, 8083, 4932, 10116, 7159, 246410, 10090, 9796, 5306, 500485, 7668, 13684, 69293, 559305, 7029, 4950, 931890, 5022, 222929, 43151, 37347, 381046, 5297, 876142, 33169, 31033, 284813, 229533, 6334, 535722, 121225, 441959, 426418, 336963, 644223, 6945, 8128, 322104, 40559,…	Tetrapisispora phaffii CBS 4417, Naumovozyma dairenensis CBS 421, Paracoccidioides lutzii Pb01, Culex quinquefasciatus, Candida dubliniensis CD36, Fusarium verticillioides, [Candida] glabrata CBS 138, Branchiostoma floridae, Vanderwaltozyma polyspora DSM 70294, Pyrenophora teres f. teres 0-1, Yarrowia lipolytica, Trichophyton benhamiae CBS 112371, Sclerotinia sclerotiorum, Aspergillus niger, Aspe…	2759	Eukaryota	superkingdom
7	1a3w	normal	A	P00549	LYS	ALY	131	-0.007		0.00788	0.00017	0.0009	0.00013			C	0	0	0	142	1	0	235	0.61	9739, 8364, 284593, 663331, 5270, 4929, 5507, 400682, 10090, 9796, 5306, 10020, 13684, 9785, 51511, 294747, 9305, 6085, 281687, 148305, 33169, 6334, 132908, 907965, 9646, 9361, 644223, 9606, 578458, 99883, 573826, 8049, 9315, 573729, 7757, 33178, 578455, 29850, 148304, 36630, 402676, 339724, 9031, 306901, 10141, 431895, 4956, 9601, 59729, 140110, 5057, 135651, 9615, 7897, 51453, 31033, 318829, 10…	Tursiops truncatus, Xenopus tropicalis, [Candida] glabrata CBS 138, Trichophyton benhamiae CBS 112371, Ustilago maydis, Meyerozyma guilliermondii, Fusarium oxysporum, Amphimedon queenslandica, Mus musculus, Equus caballus, Phanerochaete chrysosporium, Dipodomys ordii, Parastagonospora nodorum, Loxodonta africana, Ciona savignyi, Candida tropicalis MYA-3404, Sarcophilus harrisii, Hydra vulgaris, C…	2759	Eukaryota	superkingdom
8	1a3w	normal	A	P00549	LYS	ALY	135	-0.007		0.00891	0.00023	0.00143	0.00013			H	0	0	0	169	0	2	235	0.73	9739, 7176, 8364, 284593, 663331, 4929, 400682, 7159, 10090, 9796, 5306, 10020, 13684, 9785, 51511, 43151, 7425, 294747, 9305, 281687, 148305, 33169, 6334, 132908, 45351, 907965, 9646, 9361, 644223, 9606, 322104, 578458, 99883, 214684, 573826, 9315, 8049, 573729, 7757, 33178, 4952, 6669, 578455, 29850, 148304, 36630, 402676, 339724, 9031, 306901, 10141, 431895, 4956, 9601, 59729, 140110, 5057, 13…	Tursiops truncatus, Culex quinquefasciatus, Xenopus tropicalis, [Candida] glabrata CBS 138, Trichophyton benhamiae CBS 112371, Meyerozyma guilliermondii, Amphimedon queenslandica, Aedes aegypti, Mus musculus, Equus caballus, Phanerochaete chrysosporium, Dipodomys ordii, Parastagonospora nodorum, Loxodonta africana, Ciona savignyi, Anopheles darlingi, Nasonia vitripennis, Candida tropicalis MYA-34…	2759	Eukaryota	superkingdom
9	1a3w	normal	A	P00549	LYS	ALY	172	-0.501		0.51985	0.02264	0.01931	0.02329			C	0	0	0	30	0	0	235	0.13	1071381, 1071378, 573826, 284593, 436907, 861557, 4952, 5180, 6669, 402676, 431895, 4956, 6183, 13684, 4950, 931890, 5022, 294747, 381046, 33169, 6334, 426418, 322104, 40559, 284590, 379508, 1064592, 39416, 4896	Tetrapisispora phaffii CBS 4417, Naumovozyma dairenensis CBS 421, Candida dubliniensis CD36, [Candida] glabrata CBS 138, Vanderwaltozyma polyspora DSM 70294, Pyrenophora teres f. teres 0-1, Yarrowia lipolytica, Sclerotinia sclerotiorum, Daphnia pulex, Schizosaccharomyces japonicus yFS275, Monosiga brevicollis MX1, Zygosaccharomyces rouxii, Schistosoma mansoni, Parastagonospora nodorum, Torulaspor…	2759	Eukaryota	superkingdom
10	1a3w	normal	A	P00549	LYS	ALY	177	-0.399		0.46656	0.01032	0.06736	0.0032			C	0	0	0	227	0	0	235	0.97	9739, 425265, 7176, 8364, 284593, 663331, 5270, 4929, 5507, 400682, 7159, 10090, 9796, 5306, 10020, 6183, 13684, 9785, 9478, 51511, 43151, 7425, 294747, 9305, 6085, 281687, 148305, 33169, 6334, 132908, 535722, 45351, 907965, 9646, 9361, 644223, 9606, 322104, 578458, 99883, 214684, 573826, 8049, 9315, 573729, 7757, 33178, 4952, 6669, 578455, 29850, 148304, 36630, 402676, 339724, 9031, 306901, 1014…	Tursiops truncatus, Malassezia globosa CBS 7966, Culex quinquefasciatus, Xenopus tropicalis, [Candida] glabrata CBS 138, Trichophyton benhamiae CBS 112371, Ustilago maydis, Meyerozyma guilliermondii, Fusarium oxysporum, Amphimedon queenslandica, Aedes aegypti, Mus musculus, Equus caballus, Phanerochaete chrysosporium, Dipodomys ordii, Schistosoma mansoni, Parastagonospora nodorum, Loxodonta afric…	2759	Eukaryota	superkingdom
11	1a3w	normal	A	P00549	LYS	ALY	194	-0.007		0.00717	0.00025	8e-05	9e-05			H	0	0	0	183	1	0	235	0.78	9739, 425265, 7176, 8364, 284593, 663331, 5270, 4929, 5507, 400682, 7159, 10090, 9796, 5306, 10020, 6183, 13684, 9785, 51511, 43151, 7425, 294747, 9305, 6085, 281687, 148305, 33169, 6334, 132908, 535722, 9646, 644223, 9606, 322104, 578458, 99883, 214684, 573826, 8049, 9315, 573729, 7757, 33178, 4952, 6669, 578455, 29850, 148304, 36630, 402676, 339724, 9031, 306901, 10141, 431895, 4956, 9601, 1295…	Tursiops truncatus, Malassezia globosa CBS 7966, Culex quinquefasciatus, Xenopus tropicalis, [Candida] glabrata CBS 138, Trichophyton benhamiae CBS 112371, Ustilago maydis, Meyerozyma guilliermondii, Fusarium oxysporum, Amphimedon queenslandica, Aedes aegypti, Mus musculus, Equus caballus, Phanerochaete chrysosporium, Dipodomys ordii, Schistosoma mansoni, Parastagonospora nodorum, Loxodonta afric…	2759	Eukaryota	superkingdom
12	1a3w	normal	A	P00549	LYS	ALY	196	-0.002		0.00061	0.0002	-0.00176	0.00017			H	0	0	0	97	0	17	235	0.49	425265, 7176, 284593, 663331, 5270, 4929, 5507, 400682, 7159, 5306, 6183, 13684, 51511, 43151, 7425, 6085, 281687, 148305, 33169, 535722, 45351, 907965, 644223, 322104, 578458, 99883, 214684, 573729, 4952, 6669, 578455, 29850, 148304, 402676, 339724, 306901, 10141, 431895, 12957, 140110, 135651, 7222, 283643, 37347, 51453, 31033, 318829, 1047171, 486041, 379508, 7165, 554155, 29875, 7245, 1071378…	Malassezia globosa CBS 7966, Culex quinquefasciatus, [Candida] glabrata CBS 138, Trichophyton benhamiae CBS 112371, Ustilago maydis, Meyerozyma guilliermondii, Fusarium oxysporum, Amphimedon queenslandica, Aedes aegypti, Phanerochaete chrysosporium, Schistosoma mansoni, Parastagonospora nodorum, Ciona savignyi, Anopheles darlingi, Nasonia vitripennis, Hydra vulgaris, Caenorhabditis japonica, Magn…	2759	Eukaryota	superkingdom
13	1a3w	normal	A	P00549	LYS	ALY	233	0.004		-0.00332	0.00032	0.00061	0.00022			C	0	0	0	158	0	0	235	0.67	9739, 7176, 8364, 284593, 663331, 4929, 5507, 400682, 7159, 10090, 9796, 10020, 13684, 9785, 51511, 43151, 7425, 294747, 6085, 281687, 33169, 6334, 132908, 535722, 45351, 9646, 9361, 644223, 9606, 322104, 99883, 573826, 8049, 9315, 7757, 33178, 4952, 6669, 36630, 402676, 339724, 9031, 10141, 431895, 4956, 9601, 12957, 59729, 140110, 34740, 5057, 135651, 7222, 9615, 7897, 51453, 31033, 1047171, 50…	Tursiops truncatus, Culex quinquefasciatus, Xenopus tropicalis, [Candida] glabrata CBS 138, Trichophyton benhamiae CBS 112371, Meyerozyma guilliermondii, Fusarium oxysporum, Amphimedon queenslandica, Aedes aegypti, Mus musculus, Equus caballus, Dipodomys ordii, Parastagonospora nodorum, Loxodonta africana, Ciona savignyi, Anopheles darlingi, Nasonia vitripennis, Candida tropicalis MYA-3404, Hydra…	2759	Eukaryota	superkingdom
14	1a3w	normal	A	P00549	LYS	ALY	236	-0.034		0.05801	0.00197	0.02429	0.00096			E	0	0	0	159	0	1	235	0.68	9739, 7176, 8364, 284593, 5270, 400682, 7159, 10090, 9796, 5306, 10020, 6183, 9785, 9478, 51511, 43151, 7425, 9305, 6085, 281687, 33169, 6334, 132908, 45351, 9646, 9361, 9606, 578458, 99883, 214684, 8049, 9315, 7757, 402676, 9031, 10141, 431895, 4956, 9601, 12957, 59729, 34740, 135651, 7222, 9615, 283643, 7897, 37347, 31033, 13735, 486041, 7165, 9258, 7245, 1071381, 1071378, 7739, 436907, 9669, 7…	Tursiops truncatus, Culex quinquefasciatus, Xenopus tropicalis, [Candida] glabrata CBS 138, Ustilago maydis, Amphimedon queenslandica, Aedes aegypti, Mus musculus, Equus caballus, Phanerochaete chrysosporium, Dipodomys ordii, Schistosoma mansoni, Loxodonta africana, Carlito syrichta, Ciona savignyi, Anopheles darlingi, Nasonia vitripennis, Sarcophilus harrisii, Hydra vulgaris, Caenorhabditis japo…	2759	Eukaryota	superkingdom
15	1a3w	normal	A	P00549	LYS	ALY	240	-0.254		0.51096	0.00757	0.25674	0.00482			E	0	0	0	230	0	0	235	0.98	9739, 425265, 7176, 8364, 284593, 663331, 5270, 4929, 5507, 400682, 7159, 10090, 9796, 5306, 10020, 6183, 13684, 9785, 9478, 51511, 43151, 7425, 294747, 9305, 6085, 281687, 148305, 33169, 6334, 132908, 535722, 45351, 907965, 9646, 9361, 644223, 9606, 322104, 578458, 99883, 214684, 573826, 8049, 9315, 573729, 7757, 33178, 4952, 6669, 578455, 29850, 148304, 36630, 402676, 339724, 9031, 306901, 1014…	Tursiops truncatus, Malassezia globosa CBS 7966, Culex quinquefasciatus, Xenopus tropicalis, [Candida] glabrata CBS 138, Trichophyton benhamiae CBS 112371, Ustilago maydis, Meyerozyma guilliermondii, Fusarium oxysporum, Amphimedon queenslandica, Aedes aegypti, Mus musculus, Equus caballus, Phanerochaete chrysosporium, Dipodomys ordii, Schistosoma mansoni, Parastagonospora nodorum, Loxodonta afric…	2759	Eukaryota	superkingdom
16	1a3w	normal	A	P00549	LYS	ALY	255	-0.033		0.02454	0.003	-0.00863	0.0015			H	0	0	0	26	0	0	235	0.11	1071381, 1071378, 284593, 436907, 4952, 5180, 5270, 400682, 5306, 13684, 4950, 7070, 931890, 294747, 240176, 33169, 148305, 535722, 318829, 486041, 40559, 284590, 578458, 306902, 1064592	Tetrapisispora phaffii CBS 4417, Naumovozyma dairenensis CBS 421, [Candida] glabrata CBS 138, Vanderwaltozyma polyspora DSM 70294, Yarrowia lipolytica, Sclerotinia sclerotiorum, Ustilago maydis, Amphimedon queenslandica, Phanerochaete chrysosporium, Parastagonospora nodorum, Torulaspora delbrueckii, Tribolium castaneum, Eremothecium cymbalariae DBVPG#7215, Candida tropicalis MYA-3404, Coprinopsis…	2759	Eukaryota	superkingdom
17	1a3w	normal	A	P00549	LYS	ALY	281	-10.018		6.36648	0.15708	-3.65145	0.18516			H	0	0	0	229	0	0	235	0.97	9739, 425265, 7176, 8364, 284593, 663331, 5270, 4929, 5507, 400682, 7159, 10090, 9796, 5306, 10020, 6183, 13684, 9785, 9478, 51511, 43151, 7425, 294747, 9305, 6085, 281687, 148305, 33169, 6334, 132908, 535722, 45351, 907965, 9646, 9361, 644223, 9606, 322104, 578458, 99883, 214684, 573826, 8049, 9315, 573729, 7757, 33178, 4952, 6669, 578455, 29850, 148304, 36630, 402676, 339724, 9031, 306901, 1014…	Tursiops truncatus, Malassezia globosa CBS 7966, Culex quinquefasciatus, Xenopus tropicalis, [Candida] glabrata CBS 138, Trichophyton benhamiae CBS 112371, Ustilago maydis, Meyerozyma guilliermondii, Fusarium oxysporum, Amphimedon queenslandica, Aedes aegypti, Mus musculus, Equus caballus, Phanerochaete chrysosporium, Dipodomys ordii, Schistosoma mansoni, Parastagonospora nodorum, Loxodonta afric…	2759	Eukaryota	superkingdom
18	1a3w	normal	A	P00549	LYS	ALY	292	-0.281		0.36008	0.00527	0.07885	0.0037			C	0	0	0	227	0	0	235	0.97	9739, 425265, 7176, 8364, 284593, 663331, 5270, 4929, 5507, 400682, 7159, 10090, 9796, 5306, 10020, 6183, 13684, 9785, 9478, 51511, 43151, 7425, 294747, 9305, 6085, 281687, 148305, 33169, 6334, 132908, 535722, 907965, 9646, 9361, 644223, 9606, 322104, 578458, 99883, 214684, 573826, 8049, 9315, 573729, 7757, 33178, 4952, 6669, 578455, 29850, 148304, 36630, 402676, 339724, 9031, 306901, 10141, 4318…	Tursiops truncatus, Malassezia globosa CBS 7966, Culex quinquefasciatus, Xenopus tropicalis, [Candida] glabrata CBS 138, Trichophyton benhamiae CBS 112371, Ustilago maydis, Meyerozyma guilliermondii, Fusarium oxysporum, Amphimedon queenslandica, Aedes aegypti, Mus musculus, Equus caballus, Phanerochaete chrysosporium, Dipodomys ordii, Schistosoma mansoni, Parastagonospora nodorum, Loxodonta afric…	2759	Eukaryota	superkingdom
19	1a3w	normal	A	P00549	LYS	ALY	394	-1.337		-0.01363	0.08272	-1.35064	0.08238			H	0	0	0	17	1	0	235	0.08	1071378, 7260, 425265, 7237, 284593, 7217, 876142, 436907, 284590, 33169, 7029, 7227, 1064592, 7222, 7244, 931890, 7245	Naumovozyma dairenensis CBS 421, Drosophila willistoni, Malassezia globosa CBS 7966, Drosophila pseudoobscura, [Candida] glabrata CBS 138, Drosophila ananassae, Encephalitozoon intestinalis ATCC 50506, Vanderwaltozyma polyspora DSM 70294, Kluyveromyces lactis NRRL Y-1140, Eremothecium gossypii, Acyrthosiphon pisum, Drosophila melanogaster, Naumovozyma castellii CBS 4309, Drosophila grimshawi, Dro…	2759	Eukaryota	superkingdom
20	1a3w	normal	A	P00549	LYS	ALY	413	-1.538		1.97135	0.03704	0.43285	0.0118			H	0	0	0	110	0	0	235	0.47	425265, 7176, 284593, 663331, 5270, 4929, 5507, 7159, 5306, 13684, 43151, 7425, 294747, 6085, 33169, 148305, 6334, 535722, 644223, 322104, 578458, 214684, 573826, 573729, 7757, 33178, 4952, 6669, 578455, 29850, 148304, 36630, 402676, 339724, 306901, 431895, 4956, 140110, 5057, 7222, 283643, 51453, 318829, 1047171, 5062, 486041, 379508, 7165, 306902, 554155, 29875, 7245, 1071381, 1071378, 502779, …	Malassezia globosa CBS 7966, Culex quinquefasciatus, [Candida] glabrata CBS 138, Trichophyton benhamiae CBS 112371, Ustilago maydis, Meyerozyma guilliermondii, Fusarium oxysporum, Aedes aegypti, Phanerochaete chrysosporium, Parastagonospora nodorum, Anopheles darlingi, Nasonia vitripennis, Candida tropicalis MYA-3404, Hydra vulgaris, Eremothecium gossypii, Magnaporthe grisea, Trichinella spiralis…	2759	Eukaryota	superkingdom
21	1a3w	normal	A	P00549	LYS	ALY	446	-0.012		0.01161	0.0019	-0.00015	0.00065			C	0	0	0	23	15	13	235	0.22	1071381, 1071378, 502779, 573826, 31234, 162425, 7739, 284593, 436907, 4952, 6239, 5061, 36630, 402676, 4929, 339724, 8083, 9685, 4932, 246410, 8090, 4956, 10228, 69293, 4950, 135651, 931890, 51511, 5022, 559298, 222929, 7897, 381046, 6238, 31033, 7719, 336963, 7955, 8128, 322104, 379508, 99883, 1064592, 39416, 4896	Tetrapisispora phaffii CBS 4417, Naumovozyma dairenensis CBS 421, Paracoccidioides lutzii Pb01, Candida dubliniensis CD36, Caenorhabditis remanei, Aspergillus nidulans, Branchiostoma floridae, [Candida] glabrata CBS 138, Vanderwaltozyma polyspora DSM 70294, Yarrowia lipolytica, Caenorhabditis elegans, Aspergillus niger, Aspergillus fischeri, Schizosaccharomyces japonicus yFS275, Meyerozyma guilli…	2759	Eukaryota	superkingdom
22	1a3w	normal	A	P00549	LYS	ALY	466	-0.025		0.06421	0.00234	0.03891	0.00144			H	0	0	0	11	10	0	235	0.09	1071381, 1071378, 502779, 436907, 7460, 578455, 29850, 148304, 339724, 34740, 7029, 13037, 931890, 559298, 9305, 33169, 148305, 6334, 318829, 284590, 1064592	Tetrapisispora phaffii CBS 4417, Naumovozyma dairenensis CBS 421, Paracoccidioides lutzii Pb01, Vanderwaltozyma polyspora DSM 70294, Apis mellifera, Thielavia terrestris NRRL 8126, Gaeumannomyces graminis, Magnaporthiopsis poae, Histoplasma capsulatum NAm1, Heliconius melpomene, Acyrthosiphon pisum, Danaus plexippus, Eremothecium cymbalariae DBVPG#7215, Blastomyces gilchristii SLH14081, Sarcophil…	2759	Eukaryota	superkingdom
23	1a3w	normal	A	P00549	LYS	ALY	468	-0.105		0.07147	0.00396	-0.03395	0.00889			H	0	0	0	145	0	20	235	0.7	9739, 425265, 7176, 8364, 284593, 400682, 7159, 10090, 9796, 10020, 6183, 13684, 9785, 51511, 43151, 7425, 9305, 6085, 281687, 33169, 6334, 132908, 45351, 9646, 9361, 9606, 99883, 8049, 9315, 7757, 33178, 6669, 36630, 9031, 10141, 431895, 4956, 9601, 59729, 5057, 135651, 7222, 9615, 7897, 31033, 5062, 13735, 7165, 9258, 7245, 1071381, 1071378, 162425, 7739, 436907, 9669, 5061, 7244, 8083, 9685, 1…	Tursiops truncatus, Malassezia globosa CBS 7966, Culex quinquefasciatus, Xenopus tropicalis, [Candida] glabrata CBS 138, Amphimedon queenslandica, Aedes aegypti, Mus musculus, Equus caballus, Dipodomys ordii, Schistosoma mansoni, Parastagonospora nodorum, Loxodonta africana, Ciona savignyi, Anopheles darlingi, Nasonia vitripennis, Sarcophilus harrisii, Hydra vulgaris, Caenorhabditis japonica, Ere…	2759	Eukaryota	superkingdom
24	1a3w	normal	A	P00549	LYS	ALY	474	-0.047		0.06489	0.00621	0.01761	0.00161			C	0	0	0	109	0	41	235	0.64	9739, 425265, 7176, 8364, 284593, 663331, 5270, 4929, 400682, 7159, 10090, 9796, 5306, 10020, 13684, 9785, 51511, 43151, 294747, 9305, 6085, 281687, 148305, 535722, 132908, 907965, 9646, 9361, 644223, 9606, 322104, 578458, 99883, 214684, 573826, 8049, 9315, 7757, 33178, 4952, 148304, 29850, 36630, 402676, 9031, 10141, 431895, 4956, 9601, 59729, 5057, 7222, 9615, 283643, 7897, 876142, 31033, 31882…	Tursiops truncatus, Malassezia globosa CBS 7966, Culex quinquefasciatus, Xenopus tropicalis, [Candida] glabrata CBS 138, Trichophyton benhamiae CBS 112371, Ustilago maydis, Meyerozyma guilliermondii, Amphimedon queenslandica, Aedes aegypti, Mus musculus, Equus caballus, Phanerochaete chrysosporium, Dipodomys ordii, Parastagonospora nodorum, Loxodonta africana, Ciona savignyi, Anopheles darlingi, …	2759	Eukaryota	superkingdom
25	1a3w	normal	A	P00549	LYS	ALY	475	-0.094		0.14406	0.00696	0.04966	0.00245			C	0	0	0	79	71	0	235	0.64	9739, 425265, 7176, 8364, 284593, 663331, 5270, 4929, 400682, 7159, 10090, 9796, 5306, 10020, 13684, 9785, 51511, 43151, 294747, 9305, 6085, 281687, 148305, 535722, 132908, 907965, 9646, 9361, 644223, 9606, 322104, 578458, 99883, 214684, 573826, 8049, 9315, 7757, 33178, 4952, 148304, 29850, 36630, 402676, 9031, 10141, 431895, 4956, 9601, 59729, 5057, 7222, 9615, 283643, 7897, 876142, 31033, 31882…	Tursiops truncatus, Malassezia globosa CBS 7966, Culex quinquefasciatus, Xenopus tropicalis, [Candida] glabrata CBS 138, Trichophyton benhamiae CBS 112371, Ustilago maydis, Meyerozyma guilliermondii, Amphimedon queenslandica, Aedes aegypti, Mus musculus, Equus caballus, Phanerochaete chrysosporium, Dipodomys ordii, Parastagonospora nodorum, Loxodonta africana, Ciona savignyi, Anopheles darlingi, …	2759	Eukaryota	superkingdom
26	1a3w	normal	A	P00549	LYS	ALY	486	3.445		-3.44596	0.25378	-0.00072	0.01819			C	0	0	0	65	0	3	235	0.29	1071381, 1071378, 7176, 31234, 117187, 284593, 573729, 436907, 7091, 7460, 5180, 6239, 5141, 6669, 578455, 29850, 148304, 7244, 5507, 4932, 515849, 306901, 7159, 4956, 5306, 7217, 10228, 6183, 140110, 34740, 7029, 4950, 7070, 7222, 283643, 43151, 7425, 240176, 281687, 148305, 51453, 6238, 229533, 367775, 7227, 318829, 1047171, 45351, 7237, 7260, 644223, 6945, 486041, 40559, 578458, 7165, 214684, …	Tetrapisispora phaffii CBS 4417, Naumovozyma dairenensis CBS 421, Culex quinquefasciatus, Caenorhabditis remanei, Fusarium verticillioides, [Candida] glabrata CBS 138, Thermothelomyces thermophila ATCC 42464, Vanderwaltozyma polyspora DSM 70294, Bombyx mori, Apis mellifera, Sclerotinia sclerotiorum, Caenorhabditis elegans, Neurospora crassa, Daphnia pulex, Thielavia terrestris NRRL 8126, Gaeumann…	2759	Eukaryota	superkingdom
27	1a3w	normal	A	P00549	SER	SEP	9	3.265		0.49239	0.02407	3.75787	0.06889			C	19	7	0	0	0	0	235	0.11	425265, 7176, 117187, 284593, 436907, 4952, 6669, 5270, 402676, 5507, 7159, 431895, 140110, 7029, 931890, 43151, 51453, 229533, 1047171, 6945, 486041, 7165, 1064592, 29875, 5518	Malassezia globosa CBS 7966, Culex quinquefasciatus, Fusarium verticillioides, [Candida] glabrata CBS 138, Vanderwaltozyma polyspora DSM 70294, Yarrowia lipolytica, Daphnia pulex, Ustilago maydis, Schizosaccharomyces japonicus yFS275, Fusarium oxysporum, Aedes aegypti, Monosiga brevicollis MX1, [Nectria] haematococca, Acyrthosiphon pisum, Eremothecium cymbalariae DBVPG#7215, Anopheles darlingi, T…	2759	Eukaryota	superkingdom
28	1a3w	normal	A	P00549	SER	SEP	22	-0.099		0.0657	0.00579	-0.03299	0.00705			E	107	0	0	0	0	0	235	0.46	9739, 425265, 8364, 284593, 663331, 5270, 4929, 5507, 10090, 9796, 13684, 9785, 9478, 51511, 294747, 9305, 33169, 148305, 535722, 9646, 644223, 9606, 322104, 578458, 99883, 214684, 573826, 8049, 33178, 4952, 578455, 29850, 148304, 36630, 402676, 339724, 10141, 140110, 5057, 9615, 283643, 51453, 31033, 318829, 1047171, 5062, 486041, 379508, 554155, 1071381, 1071378, 162425, 9669, 5061, 8083, 4932,…	Tursiops truncatus, Malassezia globosa CBS 7966, Xenopus tropicalis, [Candida] glabrata CBS 138, Trichophyton benhamiae CBS 112371, Ustilago maydis, Meyerozyma guilliermondii, Fusarium oxysporum, Mus musculus, Equus caballus, Parastagonospora nodorum, Loxodonta africana, Carlito syrichta, Ciona savignyi, Candida tropicalis MYA-3404, Sarcophilus harrisii, Eremothecium gossypii, Magnaporthe grisea,…	2759	Eukaryota	superkingdom
29	1a3w	normal	A	P00549	SER	SEP	53	0.306		0.00575	0.00067	0.31165	0.00529			C	223	0	0	0	0	0	235	0.95	9739, 425265, 7176, 8364, 284593, 663331, 5270, 4929, 5507, 400682, 7159, 10090, 9796, 5306, 6183, 13684, 9785, 9478, 51511, 43151, 7425, 294747, 9305, 6085, 281687, 148305, 33169, 6334, 132908, 535722, 45351, 907965, 9646, 644223, 9606, 322104, 578458, 99883, 214684, 573826, 8049, 7757, 33178, 4952, 6669, 578455, 29850, 148304, 36630, 402676, 339724, 9031, 10141, 431895, 4956, 9601, 12957, 59729…	Tursiops truncatus, Malassezia globosa CBS 7966, Culex quinquefasciatus, Xenopus tropicalis, [Candida] glabrata CBS 138, Trichophyton benhamiae CBS 112371, Ustilago maydis, Meyerozyma guilliermondii, Fusarium oxysporum, Amphimedon queenslandica, Aedes aegypti, Mus musculus, Equus caballus, Phanerochaete chrysosporium, Schistosoma mansoni, Parastagonospora nodorum, Loxodonta africana, Carlito syri…	2759	Eukaryota	superkingdom
30	1a3w	normal	A	P00549	SER	SEP	56	0.029		-0.00174	8e-05	0.02734	0.00092			C	144	67	0	0	0	0	235	0.9	9739, 7176, 8364, 284593, 663331, 5270, 4929, 5507, 7159, 10090, 9796, 6183, 13684, 9785, 9478, 51511, 43151, 7425, 294747, 9305, 6085, 281687, 148305, 33169, 6334, 132908, 535722, 45351, 907965, 9646, 644223, 9606, 322104, 99883, 214684, 573826, 8049, 7757, 33178, 4952, 6669, 578455, 29850, 148304, 36630, 402676, 9031, 10141, 431895, 4956, 9601, 12957, 59729, 140110, 5057, 135651, 7222, 9615, 28…	Tursiops truncatus, Culex quinquefasciatus, Xenopus tropicalis, [Candida] glabrata CBS 138, Trichophyton benhamiae CBS 112371, Ustilago maydis, Meyerozyma guilliermondii, Fusarium oxysporum, Aedes aegypti, Mus musculus, Equus caballus, Schistosoma mansoni, Parastagonospora nodorum, Loxodonta africana, Carlito syrichta, Ciona savignyi, Anopheles darlingi, Nasonia vitripennis, Candida tropicalis MY…	2759	Eukaryota	superkingdom
31	1a3w	normal	A	P00549	SER	SEP	213	0.065		0.07018	0.00258	0.13539	0.00491			C	229	0	0	0	0	0	235	0.97	9739, 425265, 7176, 8364, 284593, 663331, 5270, 4929, 5507, 400682, 7159, 10090, 9796, 5306, 10020, 6183, 13684, 9785, 9478, 51511, 43151, 7425, 294747, 9305, 6085, 281687, 148305, 33169, 6334, 132908, 535722, 45351, 907965, 9646, 9361, 644223, 9606, 322104, 578458, 99883, 214684, 573826, 8049, 9315, 573729, 7757, 33178, 4952, 6669, 578455, 29850, 148304, 36630, 402676, 339724, 9031, 306901, 1014…	Tursiops truncatus, Malassezia globosa CBS 7966, Culex quinquefasciatus, Xenopus tropicalis, [Candida] glabrata CBS 138, Trichophyton benhamiae CBS 112371, Ustilago maydis, Meyerozyma guilliermondii, Fusarium oxysporum, Amphimedon queenslandica, Aedes aegypti, Mus musculus, Equus caballus, Phanerochaete chrysosporium, Dipodomys ordii, Schistosoma mansoni, Parastagonospora nodorum, Loxodonta afric…	2759	Eukaryota	superkingdom
32	1a3w	normal	A	P00549	SER	SEP	377	2.047		-0.77965	0.05869	1.26717	0.03928			C	33	0	0	0	0	0	235	0.14	1071381, 1071378, 117187, 284593, 573729, 436907, 5180, 5141, 578455, 29850, 148304, 5507, 4932, 515849, 4956, 13616, 7668, 140110, 4950, 381046, 5297, 148305, 51453, 229533, 318829, 1047171, 40559, 284590, 379508, 1064592, 29875, 5518	Tetrapisispora phaffii CBS 4417, Naumovozyma dairenensis CBS 421, Fusarium verticillioides, [Candida] glabrata CBS 138, Thermothelomyces thermophila ATCC 42464, Vanderwaltozyma polyspora DSM 70294, Sclerotinia sclerotiorum, Neurospora crassa, Thielavia terrestris NRRL 8126, Gaeumannomyces graminis, Magnaporthiopsis poae, Fusarium oxysporum, Saccharomyces cerevisiae, Podospora anserina S mat+, Zyg…	2759	Eukaryota	superkingdom
33	1a3w	normal	A	P00549	SER	SEP	385	9.133		-1.337	0.16378	7.79635	0.23401			H	18	0	0	0	0	0	235	0.08	1071381, 1071378, 6085, 284593, 436907, 367775, 4952, 5180, 441960, 214684, 1064592, 441959, 283643	Tetrapisispora phaffii CBS 4417, Naumovozyma dairenensis CBS 421, Hydra vulgaris, [Candida] glabrata CBS 138, Vanderwaltozyma polyspora DSM 70294, Cryptococcus gattii WM276, Yarrowia lipolytica, Sclerotinia sclerotiorum, Talaromyces marneffei ATCC 18224, Cryptococcus neoformans var. neoformans JEC21, Naumovozyma castellii CBS 4309, Talaromyces stipitatus ATCC 10500, Cryptococcus neoformans var. n…	2759	Eukaryota	superkingdom
34	1a3w	normal	A	P00549	SER	SEP	402	0.092		-0.09089	0.0031	0.00114	0.01132			C	59	167	0	0	0	0	235	0.96	9739, 425265, 7176, 8364, 284593, 663331, 5270, 4929, 5507, 400682, 7159, 10090, 9796, 5306, 10020, 6183, 13684, 9785, 51511, 43151, 7425, 294747, 9305, 6085, 281687, 148305, 33169, 6334, 132908, 535722, 45351, 9646, 9361, 644223, 9606, 322104, 578458, 99883, 214684, 573826, 8049, 9315, 573729, 7757, 33178, 4952, 6669, 578455, 29850, 148304, 36630, 402676, 339724, 9031, 306901, 10141, 431895, 495…	Tursiops truncatus, Malassezia globosa CBS 7966, Culex quinquefasciatus, Xenopus tropicalis, [Candida] glabrata CBS 138, Trichophyton benhamiae CBS 112371, Ustilago maydis, Meyerozyma guilliermondii, Fusarium oxysporum, Amphimedon queenslandica, Aedes aegypti, Mus musculus, Equus caballus, Phanerochaete chrysosporium, Dipodomys ordii, Schistosoma mansoni, Parastagonospora nodorum, Loxodonta afric…	2759	Eukaryota	superkingdom
35	1a3w	normal	A	P00549	THR	TPO	8	8.67		-2.57845	0.14146	6.09167	0.18705			H	47	11	0	0	0	0	235	0.25	1071381, 1071378, 502779, 162425, 284593, 436907, 861557, 33178, 663331, 4952, 5061, 402676, 4929, 339724, 515849, 246410, 431895, 4956, 500485, 7668, 13684, 559305, 7029, 4950, 283643, 559298, 5022, 222929, 294747, 381046, 6085, 240176, 33169, 367775, 535722, 1047171, 45351, 441959, 426418, 5059, 5062, 336963, 644223, 6945, 322104, 486041, 284590, 379508, 663202, 441960, 214684, 554155, 1064592,…	Tetrapisispora phaffii CBS 4417, Naumovozyma dairenensis CBS 421, Paracoccidioides lutzii Pb01, Aspergillus nidulans, [Candida] glabrata CBS 138, Vanderwaltozyma polyspora DSM 70294, Pyrenophora teres f. teres 0-1, Aspergillus terreus, Trichophyton benhamiae CBS 112371, Yarrowia lipolytica, Aspergillus niger, Schizosaccharomyces japonicus yFS275, Meyerozyma guilliermondii, Histoplasma capsulatum …	2759	Eukaryota	superkingdom
36	1a3w	normal	A	P00549	THR	TPO	372	2.47		-1.49433	0.1271	0.97585	0.03197			C	33	67	0	0	0	0	235	0.43	1071381, 9739, 1071378, 7176, 8049, 9315, 30608, 31234, 8364, 284593, 436907, 7757, 4952, 28377, 6239, 9483, 9813, 5270, 9031, 400682, 8083, 9685, 4932, 7159, 8090, 431895, 4956, 5306, 13616, 10020, 9598, 10228, 59729, 69293, 9785, 4950, 9913, 43179, 135651, 9371, 931890, 283643, 43151, 7897, 381046, 9305, 281687, 33169, 367775, 6238, 31033, 9593, 6334, 132908, 9646, 9361, 7955, 9606, 13735, 8128…	Tetrapisispora phaffii CBS 4417, Tursiops truncatus, Naumovozyma dairenensis CBS 421, Culex quinquefasciatus, Gadus morhua, Notamacropus eugenii, Microcebus murinus, Caenorhabditis remanei, Xenopus tropicalis, [Candida] glabrata CBS 138, Vanderwaltozyma polyspora DSM 70294, Petromyzon marinus, Yarrowia lipolytica, Anolis carolinensis, Caenorhabditis elegans, Callithrix jacchus, Procavia capensis,…	2759	Eukaryota	superkingdom
37	1a3w	normal	A	P00549	THR	TPO	376	3.217		-1.92997	0.1076	1.28744	0.03521			C	25	81	0	0	0	0	235	0.45	9739, 425265, 284593, 5270, 4929, 400682, 10090, 9796, 5306, 10020, 6183, 9785, 51511, 294747, 6085, 281687, 33169, 6334, 132908, 9646, 9361, 9606, 322104, 99883, 214684, 573826, 9315, 7757, 33178, 4952, 36630, 10141, 431895, 4956, 9601, 5057, 135651, 9615, 283643, 31033, 5062, 486041, 379508, 306902, 554155, 1071381, 1071378, 162425, 7739, 436907, 9669, 5061, 8083, 9685, 4932, 10116, 8090, 9598,…	Tursiops truncatus, Malassezia globosa CBS 7966, [Candida] glabrata CBS 138, Ustilago maydis, Meyerozyma guilliermondii, Amphimedon queenslandica, Mus musculus, Equus caballus, Phanerochaete chrysosporium, Dipodomys ordii, Schistosoma mansoni, Loxodonta africana, Ciona savignyi, Candida tropicalis MYA-3404, Hydra vulgaris, Caenorhabditis japonica, Eremothecium gossypii, Trichinella spiralis, Pter…	2759	Eukaryota	superkingdom
38	1a3w	normal	A	P00549	THR	TPO	478	9.037		0.84726	0.02106	9.88404	0.39993			E	33	38	0	0	0	0	235	0.3	1071378, 425265, 502779, 573826, 117187, 284593, 7739, 573729, 663331, 5180, 5141, 578455, 29850, 148304, 4929, 5507, 7244, 339724, 400682, 4932, 515849, 306901, 246410, 4956, 5306, 7217, 140110, 559305, 4950, 7222, 931890, 283643, 559298, 222929, 7425, 294747, 381046, 5297, 6085, 240176, 33169, 148305, 51453, 229533, 367775, 535722, 7227, 318829, 1047171, 45351, 7260, 441959, 336963, 322104, 405…	Naumovozyma dairenensis CBS 421, Malassezia globosa CBS 7966, Paracoccidioides lutzii Pb01, Candida dubliniensis CD36, Fusarium verticillioides, [Candida] glabrata CBS 138, Branchiostoma floridae, Thermothelomyces thermophila ATCC 42464, Trichophyton benhamiae CBS 112371, Sclerotinia sclerotiorum, Neurospora crassa, Thielavia terrestris NRRL 8126, Gaeumannomyces graminis, Magnaporthiopsis poae, M…	2759	Eukaryota	superkingdom
39	1a3w	normal	B	P00549	LYS	ALY	30	-0.056		0.12705	0.00833	0.07117	0.00271			H	0	0	0	73	0	0	235	0.31	1071381, 1071378, 425265, 502779, 573826, 117187, 162425, 284593, 436907, 861557, 33178, 5180, 5141, 578455, 29850, 148304, 5270, 36630, 402676, 5507, 5061, 4929, 4932, 515849, 246410, 4956, 5306, 500485, 140110, 13684, 559305, 4950, 5057, 931890, 283643, 5022, 222929, 294747, 381046, 5297, 240176, 33169, 148305, 51453, 229533, 367775, 535722, 318829, 1047171, 441959, 426418, 5059, 5062, 336963, …	Tetrapisispora phaffii CBS 4417, Naumovozyma dairenensis CBS 421, Malassezia globosa CBS 7966, Paracoccidioides lutzii Pb01, Candida dubliniensis CD36, Fusarium verticillioides, Aspergillus nidulans, [Candida] glabrata CBS 138, Vanderwaltozyma polyspora DSM 70294, Pyrenophora teres f. teres 0-1, Aspergillus terreus, Sclerotinia sclerotiorum, Neurospora crassa, Thielavia terrestris NRRL 8126, Gaeu…	451864	Dikarya	subkingdom
40	1a3w	normal	B	P00549	LYS	ALY	61	-0.002		0.00078	0.00014	-0.00108	0.00011			H	0	0	0	17	0	2	235	0.08	9739, 117187, 6085, 4956, 284593, 229533, 140110, 663202, 559305, 535722, 663331, 554155, 5270, 5507, 5518, 400682	Tursiops truncatus, Fusarium verticillioides, Hydra vulgaris, Zygosaccharomyces rouxii, [Candida] glabrata CBS 138, Fusarium graminearum PH-1, [Nectria] haematococca, Trichophyton verrucosum HKI 0517, Trichophyton rubrum CBS 118892, Nannizzia gypsea CBS 118893, Trichophyton benhamiae CBS 112371, Microsporum canis CBS 113480, Ustilago maydis, Fusarium oxysporum, Fusarium graminearum, Amphimedon qu…	2759	Eukaryota	superkingdom
41	1a3w	normal	B	P00549	LYS	ALY	69	-0.003		0.00659	0.00024	0.00398	0.00024			H	0	0	0	28	1	1	235	0.13	1071381, 1071378, 502779, 573826, 284593, 7739, 436907, 9813, 4929, 402676, 4932, 4956, 9796, 4950, 931890, 294747, 7897, 381046, 33169, 6238, 121225, 644223, 322104, 486041, 284590, 578458, 379508, 1064592, 4896	Tetrapisispora phaffii CBS 4417, Naumovozyma dairenensis CBS 421, Paracoccidioides lutzii Pb01, Candida dubliniensis CD36, [Candida] glabrata CBS 138, Branchiostoma floridae, Vanderwaltozyma polyspora DSM 70294, Procavia capensis, Meyerozyma guilliermondii, Schizosaccharomyces japonicus yFS275, Saccharomyces cerevisiae, Zygosaccharomyces rouxii, Equus caballus, Torulaspora delbrueckii, Eremotheci…	2759	Eukaryota	superkingdom
42	1a3w	normal	B	P00549	LYS	ALY	86	-0.02		0.01743	0.00086	-0.00234	0.00042			C	0	0	0	218	0	0	235	0.93	9739, 425265, 7176, 8364, 284593, 663331, 5270, 4929, 5507, 400682, 7159, 10090, 9796, 5306, 10020, 6183, 13684, 9785, 9478, 51511, 43151, 7425, 294747, 9305, 6085, 281687, 148305, 33169, 535722, 132908, 45351, 9646, 9361, 644223, 9606, 322104, 578458, 99883, 214684, 573826, 8049, 9315, 7757, 33178, 4952, 6669, 578455, 29850, 148304, 36630, 402676, 339724, 9031, 10141, 431895, 4956, 9601, 12957, …	Tursiops truncatus, Malassezia globosa CBS 7966, Culex quinquefasciatus, Xenopus tropicalis, [Candida] glabrata CBS 138, Trichophyton benhamiae CBS 112371, Ustilago maydis, Meyerozyma guilliermondii, Fusarium oxysporum, Amphimedon queenslandica, Aedes aegypti, Mus musculus, Equus caballus, Phanerochaete chrysosporium, Dipodomys ordii, Schistosoma mansoni, Parastagonospora nodorum, Loxodonta afric…	2759	Eukaryota	superkingdom
43	1a3w	normal	B	P00549	LYS	ALY	116	-0.002		0.00241	0.00012	1e-05	7e-05			C	0	0	0	43	23	0	235	0.28	1071381, 1071378, 7176, 284593, 436907, 861557, 7460, 33178, 663331, 5180, 4952, 5141, 148304, 29850, 36630, 7244, 400682, 515849, 10116, 7159, 8090, 10090, 5306, 7217, 4950, 7029, 7070, 5057, 7222, 931890, 283643, 43151, 7425, 381046, 367775, 51453, 6334, 7227, 535722, 1047171, 45351, 7260, 7237, 121225, 426418, 5059, 5062, 7955, 486041, 40559, 284590, 578458, 663202, 7165, 214684, 1064592, 2987…	Tetrapisispora phaffii CBS 4417, Naumovozyma dairenensis CBS 421, Culex quinquefasciatus, [Candida] glabrata CBS 138, Vanderwaltozyma polyspora DSM 70294, Pyrenophora teres f. teres 0-1, Apis mellifera, Aspergillus terreus, Trichophyton benhamiae CBS 112371, Sclerotinia sclerotiorum, Yarrowia lipolytica, Neurospora crassa, Magnaporthiopsis poae, Gaeumannomyces graminis, Aspergillus fischeri, Dros…	2759	Eukaryota	superkingdom
44	1a3w	normal	B	P00549	LYS	ALY	119	-0.003		0.00209	0.00016	-0.00068	0.00014			C	0	0	0	15	25	75	235	0.49	9739, 425265, 7176, 8364, 284593, 5270, 4929, 400682, 7159, 10090, 9796, 5306, 10020, 6183, 13684, 9785, 43151, 7425, 294747, 9305, 6085, 33169, 132908, 9646, 9361, 644223, 9606, 322104, 99883, 573826, 9315, 8049, 4952, 6669, 402676, 339724, 10141, 431895, 4956, 9601, 9615, 7897, 31033, 13735, 379508, 7165, 9258, 7245, 1071381, 1071378, 502779, 7739, 436907, 9669, 7091, 7244, 8083, 9685, 10116, 8…	Tursiops truncatus, Malassezia globosa CBS 7966, Culex quinquefasciatus, Xenopus tropicalis, [Candida] glabrata CBS 138, Ustilago maydis, Meyerozyma guilliermondii, Amphimedon queenslandica, Aedes aegypti, Mus musculus, Equus caballus, Phanerochaete chrysosporium, Dipodomys ordii, Schistosoma mansoni, Parastagonospora nodorum, Loxodonta africana, Anopheles darlingi, Nasonia vitripennis, Candida t…	2759	Eukaryota	superkingdom
45	1a3w	normal	B	P00549	LYS	ALY	124	-0.011		0.01208	0.00074	0.00065	0.00032			C	0	0	0	63	6	2	235	0.3	1071381, 1071378, 502779, 7176, 573826, 117187, 284593, 7739, 436907, 861557, 4952, 663331, 5180, 5061, 36630, 402676, 5507, 4929, 8083, 4932, 10116, 7159, 246410, 10090, 9796, 5306, 500485, 7668, 13684, 69293, 559305, 7029, 4950, 931890, 5022, 222929, 43151, 37347, 381046, 5297, 876142, 33169, 31033, 284813, 229533, 6334, 535722, 121225, 441959, 426418, 336963, 644223, 6945, 8128, 322104, 40559,…	Tetrapisispora phaffii CBS 4417, Naumovozyma dairenensis CBS 421, Paracoccidioides lutzii Pb01, Culex quinquefasciatus, Candida dubliniensis CD36, Fusarium verticillioides, [Candida] glabrata CBS 138, Branchiostoma floridae, Vanderwaltozyma polyspora DSM 70294, Pyrenophora teres f. teres 0-1, Yarrowia lipolytica, Trichophyton benhamiae CBS 112371, Sclerotinia sclerotiorum, Aspergillus niger, Aspe…	2759	Eukaryota	superkingdom
46	1a3w	normal	B	P00549	LYS	ALY	131	-0.006		0.00582	0.00015	-0.00062	0.00021			C	0	0	0	142	1	0	235	0.61	9739, 8364, 284593, 663331, 5270, 4929, 5507, 400682, 10090, 9796, 5306, 10020, 13684, 9785, 51511, 294747, 9305, 6085, 281687, 148305, 33169, 6334, 132908, 907965, 9646, 9361, 644223, 9606, 578458, 99883, 573826, 8049, 9315, 573729, 7757, 33178, 578455, 29850, 148304, 36630, 402676, 339724, 9031, 306901, 10141, 431895, 4956, 9601, 59729, 140110, 5057, 135651, 9615, 7897, 51453, 31033, 318829, 10…	Tursiops truncatus, Xenopus tropicalis, [Candida] glabrata CBS 138, Trichophyton benhamiae CBS 112371, Ustilago maydis, Meyerozyma guilliermondii, Fusarium oxysporum, Amphimedon queenslandica, Mus musculus, Equus caballus, Phanerochaete chrysosporium, Dipodomys ordii, Parastagonospora nodorum, Loxodonta africana, Ciona savignyi, Candida tropicalis MYA-3404, Sarcophilus harrisii, Hydra vulgaris, C…	2759	Eukaryota	superkingdom
47	1a3w	normal	B	P00549	LYS	ALY	135	-0.007		0.00686	0.00019	-5e-05	0.00012			H	0	0	0	169	0	2	235	0.73	9739, 7176, 8364, 284593, 663331, 4929, 400682, 7159, 10090, 9796, 5306, 10020, 13684, 9785, 51511, 43151, 7425, 294747, 9305, 281687, 148305, 33169, 6334, 132908, 45351, 907965, 9646, 9361, 644223, 9606, 322104, 578458, 99883, 214684, 573826, 9315, 8049, 573729, 7757, 33178, 4952, 6669, 578455, 29850, 148304, 36630, 402676, 339724, 9031, 306901, 10141, 431895, 4956, 9601, 59729, 140110, 5057, 13…	Tursiops truncatus, Culex quinquefasciatus, Xenopus tropicalis, [Candida] glabrata CBS 138, Trichophyton benhamiae CBS 112371, Meyerozyma guilliermondii, Amphimedon queenslandica, Aedes aegypti, Mus musculus, Equus caballus, Phanerochaete chrysosporium, Dipodomys ordii, Parastagonospora nodorum, Loxodonta africana, Ciona savignyi, Anopheles darlingi, Nasonia vitripennis, Candida tropicalis MYA-34…	2759	Eukaryota	superkingdom
48	1a3w	normal	B	P00549	LYS	ALY	172	-0.417		0.5212	0.04211	0.10439	0.0033			C	0	0	0	30	0	0	235	0.13	1071381, 1071378, 573826, 284593, 436907, 861557, 4952, 5180, 6669, 402676, 431895, 4956, 6183, 13684, 4950, 931890, 5022, 294747, 381046, 33169, 6334, 426418, 322104, 40559, 284590, 379508, 1064592, 39416, 4896	Tetrapisispora phaffii CBS 4417, Naumovozyma dairenensis CBS 421, Candida dubliniensis CD36, [Candida] glabrata CBS 138, Vanderwaltozyma polyspora DSM 70294, Pyrenophora teres f. teres 0-1, Yarrowia lipolytica, Sclerotinia sclerotiorum, Daphnia pulex, Schizosaccharomyces japonicus yFS275, Monosiga brevicollis MX1, Zygosaccharomyces rouxii, Schistosoma mansoni, Parastagonospora nodorum, Torulaspor…	2759	Eukaryota	superkingdom
49	1a3w	normal	B	P00549	LYS	ALY	177	-0.201		0.29422	0.01046	0.09345	0.00589			C	0	0	0	227	0	0	235	0.97	9739, 425265, 7176, 8364, 284593, 663331, 5270, 4929, 5507, 400682, 7159, 10090, 9796, 5306, 10020, 6183, 13684, 9785, 9478, 51511, 43151, 7425, 294747, 9305, 6085, 281687, 148305, 33169, 6334, 132908, 535722, 45351, 907965, 9646, 9361, 644223, 9606, 322104, 578458, 99883, 214684, 573826, 8049, 9315, 573729, 7757, 33178, 4952, 6669, 578455, 29850, 148304, 36630, 402676, 339724, 9031, 306901, 1014…	Tursiops truncatus, Malassezia globosa CBS 7966, Culex quinquefasciatus, Xenopus tropicalis, [Candida] glabrata CBS 138, Trichophyton benhamiae CBS 112371, Ustilago maydis, Meyerozyma guilliermondii, Fusarium oxysporum, Amphimedon queenslandica, Aedes aegypti, Mus musculus, Equus caballus, Phanerochaete chrysosporium, Dipodomys ordii, Schistosoma mansoni, Parastagonospora nodorum, Loxodonta afric…	2759	Eukaryota	superkingdom
50	1a3w	normal	B	P00549	LYS	ALY	194	-0.004		0.00408	0.00017	-0.00013	9e-05			H	0	0	0	183	1	0	235	0.78	9739, 425265, 7176, 8364, 284593, 663331, 5270, 4929, 5507, 400682, 7159, 10090, 9796, 5306, 10020, 6183, 13684, 9785, 51511, 43151, 7425, 294747, 9305, 6085, 281687, 148305, 33169, 6334, 132908, 535722, 9646, 644223, 9606, 322104, 578458, 99883, 214684, 573826, 8049, 9315, 573729, 7757, 33178, 4952, 6669, 578455, 29850, 148304, 36630, 402676, 339724, 9031, 306901, 10141, 431895, 4956, 9601, 1295…	Tursiops truncatus, Malassezia globosa CBS 7966, Culex quinquefasciatus, Xenopus tropicalis, [Candida] glabrata CBS 138, Trichophyton benhamiae CBS 112371, Ustilago maydis, Meyerozyma guilliermondii, Fusarium oxysporum, Amphimedon queenslandica, Aedes aegypti, Mus musculus, Equus caballus, Phanerochaete chrysosporium, Dipodomys ordii, Schistosoma mansoni, Parastagonospora nodorum, Loxodonta afric…	2759	Eukaryota	superkingdom
51	1a3w	normal	B	P00549	LYS	ALY	196	-0.003		0.00059	0.00014	-0.00229	0.00015			H	0	0	0	97	0	17	235	0.49	425265, 7176, 284593, 663331, 5270, 4929, 5507, 400682, 7159, 5306, 6183, 13684, 51511, 43151, 7425, 6085, 281687, 148305, 33169, 535722, 45351, 907965, 644223, 322104, 578458, 99883, 214684, 573729, 4952, 6669, 578455, 29850, 148304, 402676, 339724, 306901, 10141, 431895, 12957, 140110, 135651, 7222, 283643, 37347, 51453, 31033, 318829, 1047171, 486041, 379508, 7165, 554155, 29875, 7245, 1071378…	Malassezia globosa CBS 7966, Culex quinquefasciatus, [Candida] glabrata CBS 138, Trichophyton benhamiae CBS 112371, Ustilago maydis, Meyerozyma guilliermondii, Fusarium oxysporum, Amphimedon queenslandica, Aedes aegypti, Phanerochaete chrysosporium, Schistosoma mansoni, Parastagonospora nodorum, Ciona savignyi, Anopheles darlingi, Nasonia vitripennis, Hydra vulgaris, Caenorhabditis japonica, Magn…	2759	Eukaryota	superkingdom
52	1a3w	normal	B	P00549	LYS	ALY	233	0.004		-0.00287	0.0003	0.00091	0.00019			C	0	0	0	158	0	0	235	0.67	9739, 7176, 8364, 284593, 663331, 4929, 5507, 400682, 7159, 10090, 9796, 10020, 13684, 9785, 51511, 43151, 7425, 294747, 6085, 281687, 33169, 6334, 132908, 535722, 45351, 9646, 9361, 644223, 9606, 322104, 99883, 573826, 8049, 9315, 7757, 33178, 4952, 6669, 36630, 402676, 339724, 9031, 10141, 431895, 4956, 9601, 12957, 59729, 140110, 34740, 5057, 135651, 7222, 9615, 7897, 51453, 31033, 1047171, 50…	Tursiops truncatus, Culex quinquefasciatus, Xenopus tropicalis, [Candida] glabrata CBS 138, Trichophyton benhamiae CBS 112371, Meyerozyma guilliermondii, Fusarium oxysporum, Amphimedon queenslandica, Aedes aegypti, Mus musculus, Equus caballus, Dipodomys ordii, Parastagonospora nodorum, Loxodonta africana, Ciona savignyi, Anopheles darlingi, Nasonia vitripennis, Candida tropicalis MYA-3404, Hydra…	2759	Eukaryota	superkingdom
53	1a3w	normal	B	P00549	LYS	ALY	236	-0.025		0.03401	0.00194	0.00878	0.00078			E	0	0	0	159	0	1	235	0.68	9739, 7176, 8364, 284593, 5270, 400682, 7159, 10090, 9796, 5306, 10020, 6183, 9785, 9478, 51511, 43151, 7425, 9305, 6085, 281687, 33169, 6334, 132908, 45351, 9646, 9361, 9606, 578458, 99883, 214684, 8049, 9315, 7757, 402676, 9031, 10141, 431895, 4956, 9601, 12957, 59729, 34740, 135651, 7222, 9615, 283643, 7897, 37347, 31033, 13735, 486041, 7165, 9258, 7245, 1071381, 1071378, 7739, 436907, 9669, 7…	Tursiops truncatus, Culex quinquefasciatus, Xenopus tropicalis, [Candida] glabrata CBS 138, Ustilago maydis, Amphimedon queenslandica, Aedes aegypti, Mus musculus, Equus caballus, Phanerochaete chrysosporium, Dipodomys ordii, Schistosoma mansoni, Loxodonta africana, Carlito syrichta, Ciona savignyi, Anopheles darlingi, Nasonia vitripennis, Sarcophilus harrisii, Hydra vulgaris, Caenorhabditis japo…	2759	Eukaryota	superkingdom
54	1a3w	normal	B	P00549	LYS	ALY	240	-0.321		0.47773	0.00829	0.1564	0.00416			E	0	0	0	230	0	0	235	0.98	9739, 425265, 7176, 8364, 284593, 663331, 5270, 4929, 5507, 400682, 7159, 10090, 9796, 5306, 10020, 6183, 13684, 9785, 9478, 51511, 43151, 7425, 294747, 9305, 6085, 281687, 148305, 33169, 6334, 132908, 535722, 45351, 907965, 9646, 9361, 644223, 9606, 322104, 578458, 99883, 214684, 573826, 8049, 9315, 573729, 7757, 33178, 4952, 6669, 578455, 29850, 148304, 36630, 402676, 339724, 9031, 306901, 1014…	Tursiops truncatus, Malassezia globosa CBS 7966, Culex quinquefasciatus, Xenopus tropicalis, [Candida] glabrata CBS 138, Trichophyton benhamiae CBS 112371, Ustilago maydis, Meyerozyma guilliermondii, Fusarium oxysporum, Amphimedon queenslandica, Aedes aegypti, Mus musculus, Equus caballus, Phanerochaete chrysosporium, Dipodomys ordii, Schistosoma mansoni, Parastagonospora nodorum, Loxodonta afric…	2759	Eukaryota	superkingdom
55	1a3w	normal	B	P00549	LYS	ALY	255	-0.027		0.02612	0.00357	-0.00101	0.00142			H	0	0	0	26	0	0	235	0.11	1071381, 1071378, 284593, 436907, 4952, 5180, 5270, 400682, 5306, 13684, 4950, 7070, 931890, 294747, 240176, 33169, 148305, 535722, 318829, 486041, 40559, 284590, 578458, 306902, 1064592	Tetrapisispora phaffii CBS 4417, Naumovozyma dairenensis CBS 421, [Candida] glabrata CBS 138, Vanderwaltozyma polyspora DSM 70294, Yarrowia lipolytica, Sclerotinia sclerotiorum, Ustilago maydis, Amphimedon queenslandica, Phanerochaete chrysosporium, Parastagonospora nodorum, Torulaspora delbrueckii, Tribolium castaneum, Eremothecium cymbalariae DBVPG#7215, Candida tropicalis MYA-3404, Coprinopsis…	2759	Eukaryota	superkingdom
56	1a3w	normal	B	P00549	LYS	ALY	281	-9.817		8.14491	0.17177	-1.67211	0.09576			H	0	0	0	229	0	0	235	0.97	9739, 425265, 7176, 8364, 284593, 663331, 5270, 4929, 5507, 400682, 7159, 10090, 9796, 5306, 10020, 6183, 13684, 9785, 9478, 51511, 43151, 7425, 294747, 9305, 6085, 281687, 148305, 33169, 6334, 132908, 535722, 45351, 907965, 9646, 9361, 644223, 9606, 322104, 578458, 99883, 214684, 573826, 8049, 9315, 573729, 7757, 33178, 4952, 6669, 578455, 29850, 148304, 36630, 402676, 339724, 9031, 306901, 1014…	Tursiops truncatus, Malassezia globosa CBS 7966, Culex quinquefasciatus, Xenopus tropicalis, [Candida] glabrata CBS 138, Trichophyton benhamiae CBS 112371, Ustilago maydis, Meyerozyma guilliermondii, Fusarium oxysporum, Amphimedon queenslandica, Aedes aegypti, Mus musculus, Equus caballus, Phanerochaete chrysosporium, Dipodomys ordii, Schistosoma mansoni, Parastagonospora nodorum, Loxodonta afric…	2759	Eukaryota	superkingdom
57	1a3w	normal	B	P00549	LYS	ALY	292	-0.249		0.32425	0.00666	0.07544	0.00348			C	0	0	0	227	0	0	235	0.97	9739, 425265, 7176, 8364, 284593, 663331, 5270, 4929, 5507, 400682, 7159, 10090, 9796, 5306, 10020, 6183, 13684, 9785, 9478, 51511, 43151, 7425, 294747, 9305, 6085, 281687, 148305, 33169, 6334, 132908, 535722, 907965, 9646, 9361, 644223, 9606, 322104, 578458, 99883, 214684, 573826, 8049, 9315, 573729, 7757, 33178, 4952, 6669, 578455, 29850, 148304, 36630, 402676, 339724, 9031, 306901, 10141, 4318…	Tursiops truncatus, Malassezia globosa CBS 7966, Culex quinquefasciatus, Xenopus tropicalis, [Candida] glabrata CBS 138, Trichophyton benhamiae CBS 112371, Ustilago maydis, Meyerozyma guilliermondii, Fusarium oxysporum, Amphimedon queenslandica, Aedes aegypti, Mus musculus, Equus caballus, Phanerochaete chrysosporium, Dipodomys ordii, Schistosoma mansoni, Parastagonospora nodorum, Loxodonta afric…	2759	Eukaryota	superkingdom
58	1a3w	normal	B	P00549	LYS	ALY	394	-0.409		0.60786	0.07335	0.19901	0.00724			H	0	0	0	17	1	0	235	0.08	1071378, 7260, 425265, 7237, 284593, 7217, 876142, 436907, 284590, 33169, 7029, 7227, 1064592, 7222, 7244, 931890, 7245	Naumovozyma dairenensis CBS 421, Drosophila willistoni, Malassezia globosa CBS 7966, Drosophila pseudoobscura, [Candida] glabrata CBS 138, Drosophila ananassae, Encephalitozoon intestinalis ATCC 50506, Vanderwaltozyma polyspora DSM 70294, Kluyveromyces lactis NRRL Y-1140, Eremothecium gossypii, Acyrthosiphon pisum, Drosophila melanogaster, Naumovozyma castellii CBS 4309, Drosophila grimshawi, Dro…	2759	Eukaryota	superkingdom
59	1a3w	normal	B	P00549	LYS	ALY	413	-1.538		1.96423	0.03175	0.42618	0.03644			H	0	0	0	110	0	0	235	0.47	425265, 7176, 284593, 663331, 5270, 4929, 5507, 7159, 5306, 13684, 43151, 7425, 294747, 6085, 33169, 148305, 6334, 535722, 644223, 322104, 578458, 214684, 573826, 573729, 7757, 33178, 4952, 6669, 578455, 29850, 148304, 36630, 402676, 339724, 306901, 431895, 4956, 140110, 5057, 7222, 283643, 51453, 318829, 1047171, 5062, 486041, 379508, 7165, 306902, 554155, 29875, 7245, 1071381, 1071378, 502779, …	Malassezia globosa CBS 7966, Culex quinquefasciatus, [Candida] glabrata CBS 138, Trichophyton benhamiae CBS 112371, Ustilago maydis, Meyerozyma guilliermondii, Fusarium oxysporum, Aedes aegypti, Phanerochaete chrysosporium, Parastagonospora nodorum, Anopheles darlingi, Nasonia vitripennis, Candida tropicalis MYA-3404, Hydra vulgaris, Eremothecium gossypii, Magnaporthe grisea, Trichinella spiralis…	2759	Eukaryota	superkingdom
60	1a3w	normal	B	P00549	LYS	ALY	446	-0.028		0.03098	0.00265	0.00266	0.00112			C	0	0	0	23	15	13	235	0.22	1071381, 1071378, 502779, 573826, 31234, 162425, 7739, 284593, 436907, 4952, 6239, 5061, 36630, 402676, 4929, 339724, 8083, 9685, 4932, 246410, 8090, 4956, 10228, 69293, 4950, 135651, 931890, 51511, 5022, 559298, 222929, 7897, 381046, 6238, 31033, 7719, 336963, 7955, 8128, 322104, 379508, 99883, 1064592, 39416, 4896	Tetrapisispora phaffii CBS 4417, Naumovozyma dairenensis CBS 421, Paracoccidioides lutzii Pb01, Candida dubliniensis CD36, Caenorhabditis remanei, Aspergillus nidulans, Branchiostoma floridae, [Candida] glabrata CBS 138, Vanderwaltozyma polyspora DSM 70294, Yarrowia lipolytica, Caenorhabditis elegans, Aspergillus niger, Aspergillus fischeri, Schizosaccharomyces japonicus yFS275, Meyerozyma guilli…	2759	Eukaryota	superkingdom
61	1a3w	normal	B	P00549	LYS	ALY	466	-0.049		0.07717	0.00209	0.02839	0.00114			H	0	0	0	11	10	0	235	0.09	1071381, 1071378, 502779, 436907, 7460, 578455, 29850, 148304, 339724, 34740, 7029, 13037, 931890, 559298, 9305, 33169, 148305, 6334, 318829, 284590, 1064592	Tetrapisispora phaffii CBS 4417, Naumovozyma dairenensis CBS 421, Paracoccidioides lutzii Pb01, Vanderwaltozyma polyspora DSM 70294, Apis mellifera, Thielavia terrestris NRRL 8126, Gaeumannomyces graminis, Magnaporthiopsis poae, Histoplasma capsulatum NAm1, Heliconius melpomene, Acyrthosiphon pisum, Danaus plexippus, Eremothecium cymbalariae DBVPG#7215, Blastomyces gilchristii SLH14081, Sarcophil…	2759	Eukaryota	superkingdom
62	1a3w	normal	B	P00549	LYS	ALY	468	-0.045		0.04924	0.00279	0.00436	0.0022			H	0	0	0	145	0	20	235	0.7	9739, 425265, 7176, 8364, 284593, 400682, 7159, 10090, 9796, 10020, 6183, 13684, 9785, 51511, 43151, 7425, 9305, 6085, 281687, 33169, 6334, 132908, 45351, 9646, 9361, 9606, 99883, 8049, 9315, 7757, 33178, 6669, 36630, 9031, 10141, 431895, 4956, 9601, 59729, 5057, 135651, 7222, 9615, 7897, 31033, 5062, 13735, 7165, 9258, 7245, 1071381, 1071378, 162425, 7739, 436907, 9669, 5061, 7244, 8083, 9685, 1…	Tursiops truncatus, Malassezia globosa CBS 7966, Culex quinquefasciatus, Xenopus tropicalis, [Candida] glabrata CBS 138, Amphimedon queenslandica, Aedes aegypti, Mus musculus, Equus caballus, Dipodomys ordii, Schistosoma mansoni, Parastagonospora nodorum, Loxodonta africana, Ciona savignyi, Anopheles darlingi, Nasonia vitripennis, Sarcophilus harrisii, Hydra vulgaris, Caenorhabditis japonica, Ere…	2759	Eukaryota	superkingdom
63	1a3w	normal	B	P00549	LYS	ALY	474	-0.017		0.03353	0.00387	0.0165	0.0012			C	0	0	0	109	0	41	235	0.64	9739, 425265, 7176, 8364, 284593, 663331, 5270, 4929, 400682, 7159, 10090, 9796, 5306, 10020, 13684, 9785, 51511, 43151, 294747, 9305, 6085, 281687, 148305, 535722, 132908, 907965, 9646, 9361, 644223, 9606, 322104, 578458, 99883, 214684, 573826, 8049, 9315, 7757, 33178, 4952, 148304, 29850, 36630, 402676, 9031, 10141, 431895, 4956, 9601, 59729, 5057, 7222, 9615, 283643, 7897, 876142, 31033, 31882…	Tursiops truncatus, Malassezia globosa CBS 7966, Culex quinquefasciatus, Xenopus tropicalis, [Candida] glabrata CBS 138, Trichophyton benhamiae CBS 112371, Ustilago maydis, Meyerozyma guilliermondii, Amphimedon queenslandica, Aedes aegypti, Mus musculus, Equus caballus, Phanerochaete chrysosporium, Dipodomys ordii, Parastagonospora nodorum, Loxodonta africana, Ciona savignyi, Anopheles darlingi, …	2759	Eukaryota	superkingdom
64	1a3w	normal	B	P00549	LYS	ALY	475	-0.173		0.23499	0.00561	0.06187	0.00222			C	0	0	0	79	71	0	235	0.64	9739, 425265, 7176, 8364, 284593, 663331, 5270, 4929, 400682, 7159, 10090, 9796, 5306, 10020, 13684, 9785, 51511, 43151, 294747, 9305, 6085, 281687, 148305, 535722, 132908, 907965, 9646, 9361, 644223, 9606, 322104, 578458, 99883, 214684, 573826, 8049, 9315, 7757, 33178, 4952, 148304, 29850, 36630, 402676, 9031, 10141, 431895, 4956, 9601, 59729, 5057, 7222, 9615, 283643, 7897, 876142, 31033, 31882…	Tursiops truncatus, Malassezia globosa CBS 7966, Culex quinquefasciatus, Xenopus tropicalis, [Candida] glabrata CBS 138, Trichophyton benhamiae CBS 112371, Ustilago maydis, Meyerozyma guilliermondii, Amphimedon queenslandica, Aedes aegypti, Mus musculus, Equus caballus, Phanerochaete chrysosporium, Dipodomys ordii, Parastagonospora nodorum, Loxodonta africana, Ciona savignyi, Anopheles darlingi, …	2759	Eukaryota	superkingdom
65	1a3w	normal	B	P00549	LYS	ALY	486	0.654		-2.93347	0.18319	-2.27922	0.08864			C	0	0	0	65	0	3	235	0.29	1071381, 1071378, 7176, 31234, 117187, 284593, 573729, 436907, 7091, 7460, 5180, 6239, 5141, 6669, 578455, 29850, 148304, 7244, 5507, 4932, 515849, 306901, 7159, 4956, 5306, 7217, 10228, 6183, 140110, 34740, 7029, 4950, 7070, 7222, 283643, 43151, 7425, 240176, 281687, 148305, 51453, 6238, 229533, 367775, 7227, 318829, 1047171, 45351, 7237, 7260, 644223, 6945, 486041, 40559, 578458, 7165, 214684, …	Tetrapisispora phaffii CBS 4417, Naumovozyma dairenensis CBS 421, Culex quinquefasciatus, Caenorhabditis remanei, Fusarium verticillioides, [Candida] glabrata CBS 138, Thermothelomyces thermophila ATCC 42464, Vanderwaltozyma polyspora DSM 70294, Bombyx mori, Apis mellifera, Sclerotinia sclerotiorum, Caenorhabditis elegans, Neurospora crassa, Daphnia pulex, Thielavia terrestris NRRL 8126, Gaeumann…	2759	Eukaryota	superkingdom
66	1a3w	normal	B	P00549	SER	SEP	9	1.274		0.30337	0.02706	1.57756	0.08191			C	19	7	0	0	0	0	235	0.11	425265, 7176, 117187, 284593, 436907, 4952, 6669, 5270, 402676, 5507, 7159, 431895, 140110, 7029, 931890, 43151, 51453, 229533, 1047171, 6945, 486041, 7165, 1064592, 29875, 5518	Malassezia globosa CBS 7966, Culex quinquefasciatus, Fusarium verticillioides, [Candida] glabrata CBS 138, Vanderwaltozyma polyspora DSM 70294, Yarrowia lipolytica, Daphnia pulex, Ustilago maydis, Schizosaccharomyces japonicus yFS275, Fusarium oxysporum, Aedes aegypti, Monosiga brevicollis MX1, [Nectria] haematococca, Acyrthosiphon pisum, Eremothecium cymbalariae DBVPG#7215, Anopheles darlingi, T…	2759	Eukaryota	superkingdom
67	1a3w	normal	B	P00549	SER	SEP	22	-0.272		-0.03012	0.00711	-0.30246	0.00939			E	107	0	0	0	0	0	235	0.46	9739, 425265, 8364, 284593, 663331, 5270, 4929, 5507, 10090, 9796, 13684, 9785, 9478, 51511, 294747, 9305, 33169, 148305, 535722, 9646, 644223, 9606, 322104, 578458, 99883, 214684, 573826, 8049, 33178, 4952, 578455, 29850, 148304, 36630, 402676, 339724, 10141, 140110, 5057, 9615, 283643, 51453, 31033, 318829, 1047171, 5062, 486041, 379508, 554155, 1071381, 1071378, 162425, 9669, 5061, 8083, 4932,…	Tursiops truncatus, Malassezia globosa CBS 7966, Xenopus tropicalis, [Candida] glabrata CBS 138, Trichophyton benhamiae CBS 112371, Ustilago maydis, Meyerozyma guilliermondii, Fusarium oxysporum, Mus musculus, Equus caballus, Parastagonospora nodorum, Loxodonta africana, Carlito syrichta, Ciona savignyi, Candida tropicalis MYA-3404, Sarcophilus harrisii, Eremothecium gossypii, Magnaporthe grisea,…	2759	Eukaryota	superkingdom
68	1a3w	normal	B	P00549	SER	SEP	53	0.123		-0.00275	0.00038	0.11987	0.00232			C	223	0	0	0	0	0	235	0.95	9739, 425265, 7176, 8364, 284593, 663331, 5270, 4929, 5507, 400682, 7159, 10090, 9796, 5306, 6183, 13684, 9785, 9478, 51511, 43151, 7425, 294747, 9305, 6085, 281687, 148305, 33169, 6334, 132908, 535722, 45351, 907965, 9646, 644223, 9606, 322104, 578458, 99883, 214684, 573826, 8049, 7757, 33178, 4952, 6669, 578455, 29850, 148304, 36630, 402676, 339724, 9031, 10141, 431895, 4956, 9601, 12957, 59729…	Tursiops truncatus, Malassezia globosa CBS 7966, Culex quinquefasciatus, Xenopus tropicalis, [Candida] glabrata CBS 138, Trichophyton benhamiae CBS 112371, Ustilago maydis, Meyerozyma guilliermondii, Fusarium oxysporum, Amphimedon queenslandica, Aedes aegypti, Mus musculus, Equus caballus, Phanerochaete chrysosporium, Schistosoma mansoni, Parastagonospora nodorum, Loxodonta africana, Carlito syri…	2759	Eukaryota	superkingdom
69	1a3w	normal	B	P00549	SER	SEP	56	0.035		-0.00156	8e-05	0.03309	0.00118			C	144	67	0	0	0	0	235	0.9	9739, 7176, 8364, 284593, 663331, 5270, 4929, 5507, 7159, 10090, 9796, 6183, 13684, 9785, 9478, 51511, 43151, 7425, 294747, 9305, 6085, 281687, 148305, 33169, 6334, 132908, 535722, 45351, 907965, 9646, 644223, 9606, 322104, 99883, 214684, 573826, 8049, 7757, 33178, 4952, 6669, 578455, 29850, 148304, 36630, 402676, 9031, 10141, 431895, 4956, 9601, 12957, 59729, 140110, 5057, 135651, 7222, 9615, 28…	Tursiops truncatus, Culex quinquefasciatus, Xenopus tropicalis, [Candida] glabrata CBS 138, Trichophyton benhamiae CBS 112371, Ustilago maydis, Meyerozyma guilliermondii, Fusarium oxysporum, Aedes aegypti, Mus musculus, Equus caballus, Schistosoma mansoni, Parastagonospora nodorum, Loxodonta africana, Carlito syrichta, Ciona savignyi, Anopheles darlingi, Nasonia vitripennis, Candida tropicalis MY…	2759	Eukaryota	superkingdom
70	1a3w	normal	B	P00549	SER	SEP	213	0.036		0.05939	0.0026	0.09494	0.00345			C	229	0	0	0	0	0	235	0.97	9739, 425265, 7176, 8364, 284593, 663331, 5270, 4929, 5507, 400682, 7159, 10090, 9796, 5306, 10020, 6183, 13684, 9785, 9478, 51511, 43151, 7425, 294747, 9305, 6085, 281687, 148305, 33169, 6334, 132908, 535722, 45351, 907965, 9646, 9361, 644223, 9606, 322104, 578458, 99883, 214684, 573826, 8049, 9315, 573729, 7757, 33178, 4952, 6669, 578455, 29850, 148304, 36630, 402676, 339724, 9031, 306901, 1014…	Tursiops truncatus, Malassezia globosa CBS 7966, Culex quinquefasciatus, Xenopus tropicalis, [Candida] glabrata CBS 138, Trichophyton benhamiae CBS 112371, Ustilago maydis, Meyerozyma guilliermondii, Fusarium oxysporum, Amphimedon queenslandica, Aedes aegypti, Mus musculus, Equus caballus, Phanerochaete chrysosporium, Dipodomys ordii, Schistosoma mansoni, Parastagonospora nodorum, Loxodonta afric…	2759	Eukaryota	superkingdom
71	1a3w	normal	B	P00549	SER	SEP	377	2.279		-1.37384	0.05181	0.90519	0.01234			C	33	0	0	0	0	0	235	0.14	1071381, 1071378, 117187, 284593, 573729, 436907, 5180, 5141, 578455, 29850, 148304, 5507, 4932, 515849, 4956, 13616, 7668, 140110, 4950, 381046, 5297, 148305, 51453, 229533, 318829, 1047171, 40559, 284590, 379508, 1064592, 29875, 5518	Tetrapisispora phaffii CBS 4417, Naumovozyma dairenensis CBS 421, Fusarium verticillioides, [Candida] glabrata CBS 138, Thermothelomyces thermophila ATCC 42464, Vanderwaltozyma polyspora DSM 70294, Sclerotinia sclerotiorum, Neurospora crassa, Thielavia terrestris NRRL 8126, Gaeumannomyces graminis, Magnaporthiopsis poae, Fusarium oxysporum, Saccharomyces cerevisiae, Podospora anserina S mat+, Zyg…	2759	Eukaryota	superkingdom
72	1a3w	normal	B	P00549	SER	SEP	385	10.236		-1.40457	0.14163	8.83173	0.17356			H	18	0	0	0	0	0	235	0.08	1071381, 1071378, 6085, 284593, 436907, 367775, 4952, 5180, 441960, 214684, 1064592, 441959, 283643	Tetrapisispora phaffii CBS 4417, Naumovozyma dairenensis CBS 421, Hydra vulgaris, [Candida] glabrata CBS 138, Vanderwaltozyma polyspora DSM 70294, Cryptococcus gattii WM276, Yarrowia lipolytica, Sclerotinia sclerotiorum, Talaromyces marneffei ATCC 18224, Cryptococcus neoformans var. neoformans JEC21, Naumovozyma castellii CBS 4309, Talaromyces stipitatus ATCC 10500, Cryptococcus neoformans var. n…	2759	Eukaryota	superkingdom
73	1a3w	normal	B	P00549	SER	SEP	402	0.153		-0.08491	0.00328	0.06764	0.00593			C	59	167	0	0	0	0	235	0.96	9739, 425265, 7176, 8364, 284593, 663331, 5270, 4929, 5507, 400682, 7159, 10090, 9796, 5306, 10020, 6183, 13684, 9785, 51511, 43151, 7425, 294747, 9305, 6085, 281687, 148305, 33169, 6334, 132908, 535722, 45351, 9646, 9361, 644223, 9606, 322104, 578458, 99883, 214684, 573826, 8049, 9315, 573729, 7757, 33178, 4952, 6669, 578455, 29850, 148304, 36630, 402676, 339724, 9031, 306901, 10141, 431895, 495…	Tursiops truncatus, Malassezia globosa CBS 7966, Culex quinquefasciatus, Xenopus tropicalis, [Candida] glabrata CBS 138, Trichophyton benhamiae CBS 112371, Ustilago maydis, Meyerozyma guilliermondii, Fusarium oxysporum, Amphimedon queenslandica, Aedes aegypti, Mus musculus, Equus caballus, Phanerochaete chrysosporium, Dipodomys ordii, Schistosoma mansoni, Parastagonospora nodorum, Loxodonta afric…	2759	Eukaryota	superkingdom
74	1a3w	normal	B	P00549	THR	TPO	8	8.062		-2.44215	0.13125	5.61954	0.2102			H	47	11	0	0	0	0	235	0.25	1071381, 1071378, 502779, 162425, 284593, 436907, 861557, 33178, 663331, 4952, 5061, 402676, 4929, 339724, 515849, 246410, 431895, 4956, 500485, 7668, 13684, 559305, 7029, 4950, 283643, 559298, 5022, 222929, 294747, 381046, 6085, 240176, 33169, 367775, 535722, 1047171, 45351, 441959, 426418, 5059, 5062, 336963, 644223, 6945, 322104, 486041, 284590, 379508, 663202, 441960, 214684, 554155, 1064592,…	Tetrapisispora phaffii CBS 4417, Naumovozyma dairenensis CBS 421, Paracoccidioides lutzii Pb01, Aspergillus nidulans, [Candida] glabrata CBS 138, Vanderwaltozyma polyspora DSM 70294, Pyrenophora teres f. teres 0-1, Aspergillus terreus, Trichophyton benhamiae CBS 112371, Yarrowia lipolytica, Aspergillus niger, Schizosaccharomyces japonicus yFS275, Meyerozyma guilliermondii, Histoplasma capsulatum …	2759	Eukaryota	superkingdom
75	1a3w	normal	B	P00549	THR	TPO	372	5.418		-2.25977	0.16397	3.15819	0.15126			C	33	67	0	0	0	0	235	0.43	1071381, 9739, 1071378, 7176, 8049, 9315, 30608, 31234, 8364, 284593, 436907, 7757, 4952, 28377, 6239, 9483, 9813, 5270, 9031, 400682, 8083, 9685, 4932, 7159, 8090, 431895, 4956, 5306, 13616, 10020, 9598, 10228, 59729, 69293, 9785, 4950, 9913, 43179, 135651, 9371, 931890, 283643, 43151, 7897, 381046, 9305, 281687, 33169, 367775, 6238, 31033, 9593, 6334, 132908, 9646, 9361, 7955, 9606, 13735, 8128…	Tetrapisispora phaffii CBS 4417, Tursiops truncatus, Naumovozyma dairenensis CBS 421, Culex quinquefasciatus, Gadus morhua, Notamacropus eugenii, Microcebus murinus, Caenorhabditis remanei, Xenopus tropicalis, [Candida] glabrata CBS 138, Vanderwaltozyma polyspora DSM 70294, Petromyzon marinus, Yarrowia lipolytica, Anolis carolinensis, Caenorhabditis elegans, Callithrix jacchus, Procavia capensis,…	2759	Eukaryota	superkingdom
76	1a3w	normal	B	P00549	THR	TPO	376	2.625		-1.2823	0.05537	1.34252	0.01771			C	25	81	0	0	0	0	235	0.45	9739, 425265, 284593, 5270, 4929, 400682, 10090, 9796, 5306, 10020, 6183, 9785, 51511, 294747, 6085, 281687, 33169, 6334, 132908, 9646, 9361, 9606, 322104, 99883, 214684, 573826, 9315, 7757, 33178, 4952, 36630, 10141, 431895, 4956, 9601, 5057, 135651, 9615, 283643, 31033, 5062, 486041, 379508, 306902, 554155, 1071381, 1071378, 162425, 7739, 436907, 9669, 5061, 8083, 9685, 4932, 10116, 8090, 9598,…	Tursiops truncatus, Malassezia globosa CBS 7966, [Candida] glabrata CBS 138, Ustilago maydis, Meyerozyma guilliermondii, Amphimedon queenslandica, Mus musculus, Equus caballus, Phanerochaete chrysosporium, Dipodomys ordii, Schistosoma mansoni, Loxodonta africana, Ciona savignyi, Candida tropicalis MYA-3404, Hydra vulgaris, Caenorhabditis japonica, Eremothecium gossypii, Trichinella spiralis, Pter…	2759	Eukaryota	superkingdom
77	1a3w	normal	B	P00549	THR	TPO	478	8.369		0.72422	0.02035	9.09348	0.18146			E	33	38	0	0	0	0	235	0.3	1071378, 425265, 502779, 573826, 117187, 284593, 7739, 573729, 663331, 5180, 5141, 578455, 29850, 148304, 4929, 5507, 7244, 339724, 400682, 4932, 515849, 306901, 246410, 4956, 5306, 7217, 140110, 559305, 4950, 7222, 931890, 283643, 559298, 222929, 7425, 294747, 381046, 5297, 6085, 240176, 33169, 148305, 51453, 229533, 367775, 535722, 7227, 318829, 1047171, 45351, 7260, 441959, 336963, 322104, 405…	Naumovozyma dairenensis CBS 421, Malassezia globosa CBS 7966, Paracoccidioides lutzii Pb01, Candida dubliniensis CD36, Fusarium verticillioides, [Candida] glabrata CBS 138, Branchiostoma floridae, Thermothelomyces thermophila ATCC 42464, Trichophyton benhamiae CBS 112371, Sclerotinia sclerotiorum, Neurospora crassa, Thielavia terrestris NRRL 8126, Gaeumannomyces graminis, Magnaporthiopsis poae, M…	2759	Eukaryota	superkingdom
78	1a3w	normal	C	P00549	LYS	ALY	30	-0.039		0.05557	0.00433	0.01613	0.00139			H	0	0	0	73	0	0	235	0.31	1071381, 1071378, 425265, 502779, 573826, 117187, 162425, 284593, 436907, 861557, 33178, 5180, 5141, 578455, 29850, 148304, 5270, 36630, 402676, 5507, 5061, 4929, 4932, 515849, 246410, 4956, 5306, 500485, 140110, 13684, 559305, 4950, 5057, 931890, 283643, 5022, 222929, 294747, 381046, 5297, 240176, 33169, 148305, 51453, 229533, 367775, 535722, 318829, 1047171, 441959, 426418, 5059, 5062, 336963, …	Tetrapisispora phaffii CBS 4417, Naumovozyma dairenensis CBS 421, Malassezia globosa CBS 7966, Paracoccidioides lutzii Pb01, Candida dubliniensis CD36, Fusarium verticillioides, Aspergillus nidulans, [Candida] glabrata CBS 138, Vanderwaltozyma polyspora DSM 70294, Pyrenophora teres f. teres 0-1, Aspergillus terreus, Sclerotinia sclerotiorum, Neurospora crassa, Thielavia terrestris NRRL 8126, Gaeu…	451864	Dikarya	subkingdom
79	1a3w	normal	C	P00549	LYS	ALY	61	0		0.00084	0.00014	0.00063	0.0002			H	0	0	0	17	0	2	235	0.08	9739, 117187, 6085, 4956, 284593, 229533, 140110, 663202, 559305, 535722, 663331, 554155, 5270, 5507, 5518, 400682	Tursiops truncatus, Fusarium verticillioides, Hydra vulgaris, Zygosaccharomyces rouxii, [Candida] glabrata CBS 138, Fusarium graminearum PH-1, [Nectria] haematococca, Trichophyton verrucosum HKI 0517, Trichophyton rubrum CBS 118892, Nannizzia gypsea CBS 118893, Trichophyton benhamiae CBS 112371, Microsporum canis CBS 113480, Ustilago maydis, Fusarium oxysporum, Fusarium graminearum, Amphimedon qu…	2759	Eukaryota	superkingdom
80	1a3w	normal	C	P00549	LYS	ALY	69	-0.002		0.00638	0.00029	0.00471	0.00023			H	0	0	0	28	1	1	235	0.13	1071381, 1071378, 502779, 573826, 284593, 7739, 436907, 9813, 4929, 402676, 4932, 4956, 9796, 4950, 931890, 294747, 7897, 381046, 33169, 6238, 121225, 644223, 322104, 486041, 284590, 578458, 379508, 1064592, 4896	Tetrapisispora phaffii CBS 4417, Naumovozyma dairenensis CBS 421, Paracoccidioides lutzii Pb01, Candida dubliniensis CD36, [Candida] glabrata CBS 138, Branchiostoma floridae, Vanderwaltozyma polyspora DSM 70294, Procavia capensis, Meyerozyma guilliermondii, Schizosaccharomyces japonicus yFS275, Saccharomyces cerevisiae, Zygosaccharomyces rouxii, Equus caballus, Torulaspora delbrueckii, Eremotheci…	2759	Eukaryota	superkingdom
81	1a3w	normal	C	P00549	LYS	ALY	86	-0.049		0.04394	0.00134	-0.00482	0.0003			C	0	0	0	218	0	0	235	0.93	9739, 425265, 7176, 8364, 284593, 663331, 5270, 4929, 5507, 400682, 7159, 10090, 9796, 5306, 10020, 6183, 13684, 9785, 9478, 51511, 43151, 7425, 294747, 9305, 6085, 281687, 148305, 33169, 535722, 132908, 45351, 9646, 9361, 644223, 9606, 322104, 578458, 99883, 214684, 573826, 8049, 9315, 7757, 33178, 4952, 6669, 578455, 29850, 148304, 36630, 402676, 339724, 9031, 10141, 431895, 4956, 9601, 12957, …	Tursiops truncatus, Malassezia globosa CBS 7966, Culex quinquefasciatus, Xenopus tropicalis, [Candida] glabrata CBS 138, Trichophyton benhamiae CBS 112371, Ustilago maydis, Meyerozyma guilliermondii, Fusarium oxysporum, Amphimedon queenslandica, Aedes aegypti, Mus musculus, Equus caballus, Phanerochaete chrysosporium, Dipodomys ordii, Schistosoma mansoni, Parastagonospora nodorum, Loxodonta afric…	2759	Eukaryota	superkingdom
82	1a3w	normal	C	P00549	LYS	ALY	116	-0.005		0.00437	0.0001	-0.0004	8e-05			C	0	0	0	43	23	0	235	0.28	1071381, 1071378, 7176, 284593, 436907, 861557, 7460, 33178, 663331, 5180, 4952, 5141, 148304, 29850, 36630, 7244, 400682, 515849, 10116, 7159, 8090, 10090, 5306, 7217, 4950, 7029, 7070, 5057, 7222, 931890, 283643, 43151, 7425, 381046, 367775, 51453, 6334, 7227, 535722, 1047171, 45351, 7260, 7237, 121225, 426418, 5059, 5062, 7955, 486041, 40559, 284590, 578458, 663202, 7165, 214684, 1064592, 2987…	Tetrapisispora phaffii CBS 4417, Naumovozyma dairenensis CBS 421, Culex quinquefasciatus, [Candida] glabrata CBS 138, Vanderwaltozyma polyspora DSM 70294, Pyrenophora teres f. teres 0-1, Apis mellifera, Aspergillus terreus, Trichophyton benhamiae CBS 112371, Sclerotinia sclerotiorum, Yarrowia lipolytica, Neurospora crassa, Magnaporthiopsis poae, Gaeumannomyces graminis, Aspergillus fischeri, Dros…	2759	Eukaryota	superkingdom
83	1a3w	normal	C	P00549	LYS	ALY	119	-0.005		0.00683	0.00021	0.00147	0.00015			C	0	0	0	15	25	75	235	0.49	9739, 425265, 7176, 8364, 284593, 5270, 4929, 400682, 7159, 10090, 9796, 5306, 10020, 6183, 13684, 9785, 43151, 7425, 294747, 9305, 6085, 33169, 132908, 9646, 9361, 644223, 9606, 322104, 99883, 573826, 9315, 8049, 4952, 6669, 402676, 339724, 10141, 431895, 4956, 9601, 9615, 7897, 31033, 13735, 379508, 7165, 9258, 7245, 1071381, 1071378, 502779, 7739, 436907, 9669, 7091, 7244, 8083, 9685, 10116, 8…	Tursiops truncatus, Malassezia globosa CBS 7966, Culex quinquefasciatus, Xenopus tropicalis, [Candida] glabrata CBS 138, Ustilago maydis, Meyerozyma guilliermondii, Amphimedon queenslandica, Aedes aegypti, Mus musculus, Equus caballus, Phanerochaete chrysosporium, Dipodomys ordii, Schistosoma mansoni, Parastagonospora nodorum, Loxodonta africana, Anopheles darlingi, Nasonia vitripennis, Candida t…	2759	Eukaryota	superkingdom
84	1a3w	normal	C	P00549	LYS	ALY	124	-0.001		0.00844	0.00029	0.00729	0.00034			C	0	0	0	63	6	2	235	0.3	1071381, 1071378, 502779, 7176, 573826, 117187, 284593, 7739, 436907, 861557, 4952, 663331, 5180, 5061, 36630, 402676, 5507, 4929, 8083, 4932, 10116, 7159, 246410, 10090, 9796, 5306, 500485, 7668, 13684, 69293, 559305, 7029, 4950, 931890, 5022, 222929, 43151, 37347, 381046, 5297, 876142, 33169, 31033, 284813, 229533, 6334, 535722, 121225, 441959, 426418, 336963, 644223, 6945, 8128, 322104, 40559,…	Tetrapisispora phaffii CBS 4417, Naumovozyma dairenensis CBS 421, Paracoccidioides lutzii Pb01, Culex quinquefasciatus, Candida dubliniensis CD36, Fusarium verticillioides, [Candida] glabrata CBS 138, Branchiostoma floridae, Vanderwaltozyma polyspora DSM 70294, Pyrenophora teres f. teres 0-1, Yarrowia lipolytica, Trichophyton benhamiae CBS 112371, Sclerotinia sclerotiorum, Aspergillus niger, Aspe…	2759	Eukaryota	superkingdom
85	1a3w	normal	C	P00549	LYS	ALY	131	-0.01		0.00876	0.00023	-0.00107	0.00011			C	0	0	0	142	1	0	235	0.61	9739, 8364, 284593, 663331, 5270, 4929, 5507, 400682, 10090, 9796, 5306, 10020, 13684, 9785, 51511, 294747, 9305, 6085, 281687, 148305, 33169, 6334, 132908, 907965, 9646, 9361, 644223, 9606, 578458, 99883, 573826, 8049, 9315, 573729, 7757, 33178, 578455, 29850, 148304, 36630, 402676, 339724, 9031, 306901, 10141, 431895, 4956, 9601, 59729, 140110, 5057, 135651, 9615, 7897, 51453, 31033, 318829, 10…	Tursiops truncatus, Xenopus tropicalis, [Candida] glabrata CBS 138, Trichophyton benhamiae CBS 112371, Ustilago maydis, Meyerozyma guilliermondii, Fusarium oxysporum, Amphimedon queenslandica, Mus musculus, Equus caballus, Phanerochaete chrysosporium, Dipodomys ordii, Parastagonospora nodorum, Loxodonta africana, Ciona savignyi, Candida tropicalis MYA-3404, Sarcophilus harrisii, Hydra vulgaris, C…	2759	Eukaryota	superkingdom
86	1a3w	normal	C	P00549	LYS	ALY	135	-0.008		0.008	0.00018	-0.00045	0.0001			H	0	0	0	169	0	2	235	0.73	9739, 7176, 8364, 284593, 663331, 4929, 400682, 7159, 10090, 9796, 5306, 10020, 13684, 9785, 51511, 43151, 7425, 294747, 9305, 281687, 148305, 33169, 6334, 132908, 45351, 907965, 9646, 9361, 644223, 9606, 322104, 578458, 99883, 214684, 573826, 9315, 8049, 573729, 7757, 33178, 4952, 6669, 578455, 29850, 148304, 36630, 402676, 339724, 9031, 306901, 10141, 431895, 4956, 9601, 59729, 140110, 5057, 13…	Tursiops truncatus, Culex quinquefasciatus, Xenopus tropicalis, [Candida] glabrata CBS 138, Trichophyton benhamiae CBS 112371, Meyerozyma guilliermondii, Amphimedon queenslandica, Aedes aegypti, Mus musculus, Equus caballus, Phanerochaete chrysosporium, Dipodomys ordii, Parastagonospora nodorum, Loxodonta africana, Ciona savignyi, Anopheles darlingi, Nasonia vitripennis, Candida tropicalis MYA-34…	2759	Eukaryota	superkingdom
87	1a3w	normal	C	P00549	LYS	ALY	172	-0.435		0.32372	0.00905	-0.11117	0.03596			C	0	0	0	30	0	0	235	0.13	1071381, 1071378, 573826, 284593, 436907, 861557, 4952, 5180, 6669, 402676, 431895, 4956, 6183, 13684, 4950, 931890, 5022, 294747, 381046, 33169, 6334, 426418, 322104, 40559, 284590, 379508, 1064592, 39416, 4896	Tetrapisispora phaffii CBS 4417, Naumovozyma dairenensis CBS 421, Candida dubliniensis CD36, [Candida] glabrata CBS 138, Vanderwaltozyma polyspora DSM 70294, Pyrenophora teres f. teres 0-1, Yarrowia lipolytica, Sclerotinia sclerotiorum, Daphnia pulex, Schizosaccharomyces japonicus yFS275, Monosiga brevicollis MX1, Zygosaccharomyces rouxii, Schistosoma mansoni, Parastagonospora nodorum, Torulaspor…	2759	Eukaryota	superkingdom
88	1a3w	normal	C	P00549	LYS	ALY	177	-0.404		0.53524	0.01167	0.13088	0.00439			C	0	0	0	227	0	0	235	0.97	9739, 425265, 7176, 8364, 284593, 663331, 5270, 4929, 5507, 400682, 7159, 10090, 9796, 5306, 10020, 6183, 13684, 9785, 9478, 51511, 43151, 7425, 294747, 9305, 6085, 281687, 148305, 33169, 6334, 132908, 535722, 45351, 907965, 9646, 9361, 644223, 9606, 322104, 578458, 99883, 214684, 573826, 8049, 9315, 573729, 7757, 33178, 4952, 6669, 578455, 29850, 148304, 36630, 402676, 339724, 9031, 306901, 1014…	Tursiops truncatus, Malassezia globosa CBS 7966, Culex quinquefasciatus, Xenopus tropicalis, [Candida] glabrata CBS 138, Trichophyton benhamiae CBS 112371, Ustilago maydis, Meyerozyma guilliermondii, Fusarium oxysporum, Amphimedon queenslandica, Aedes aegypti, Mus musculus, Equus caballus, Phanerochaete chrysosporium, Dipodomys ordii, Schistosoma mansoni, Parastagonospora nodorum, Loxodonta afric…	2759	Eukaryota	superkingdom
89	1a3w	normal	C	P00549	LYS	ALY	194	-0.012		0.01175	0.00034	-0.0001	9e-05			H	0	0	0	183	1	0	235	0.78	9739, 425265, 7176, 8364, 284593, 663331, 5270, 4929, 5507, 400682, 7159, 10090, 9796, 5306, 10020, 6183, 13684, 9785, 51511, 43151, 7425, 294747, 9305, 6085, 281687, 148305, 33169, 6334, 132908, 535722, 9646, 644223, 9606, 322104, 578458, 99883, 214684, 573826, 8049, 9315, 573729, 7757, 33178, 4952, 6669, 578455, 29850, 148304, 36630, 402676, 339724, 9031, 306901, 10141, 431895, 4956, 9601, 1295…	Tursiops truncatus, Malassezia globosa CBS 7966, Culex quinquefasciatus, Xenopus tropicalis, [Candida] glabrata CBS 138, Trichophyton benhamiae CBS 112371, Ustilago maydis, Meyerozyma guilliermondii, Fusarium oxysporum, Amphimedon queenslandica, Aedes aegypti, Mus musculus, Equus caballus, Phanerochaete chrysosporium, Dipodomys ordii, Schistosoma mansoni, Parastagonospora nodorum, Loxodonta afric…	2759	Eukaryota	superkingdom
90	1a3w	normal	C	P00549	LYS	ALY	196	-0.002		0.00028	0.00029	-0.00191	0.0002			H	0	0	0	97	0	17	235	0.49	425265, 7176, 284593, 663331, 5270, 4929, 5507, 400682, 7159, 5306, 6183, 13684, 51511, 43151, 7425, 6085, 281687, 148305, 33169, 535722, 45351, 907965, 644223, 322104, 578458, 99883, 214684, 573729, 4952, 6669, 578455, 29850, 148304, 402676, 339724, 306901, 10141, 431895, 12957, 140110, 135651, 7222, 283643, 37347, 51453, 31033, 318829, 1047171, 486041, 379508, 7165, 554155, 29875, 7245, 1071378…	Malassezia globosa CBS 7966, Culex quinquefasciatus, [Candida] glabrata CBS 138, Trichophyton benhamiae CBS 112371, Ustilago maydis, Meyerozyma guilliermondii, Fusarium oxysporum, Amphimedon queenslandica, Aedes aegypti, Phanerochaete chrysosporium, Schistosoma mansoni, Parastagonospora nodorum, Ciona savignyi, Anopheles darlingi, Nasonia vitripennis, Hydra vulgaris, Caenorhabditis japonica, Magn…	2759	Eukaryota	superkingdom
91	1a3w	normal	C	P00549	LYS	ALY	233	0.002		0.00013	0.00032	0.00165	0.0003			C	0	0	0	158	0	0	235	0.67	9739, 7176, 8364, 284593, 663331, 4929, 5507, 400682, 7159, 10090, 9796, 10020, 13684, 9785, 51511, 43151, 7425, 294747, 6085, 281687, 33169, 6334, 132908, 535722, 45351, 9646, 9361, 644223, 9606, 322104, 99883, 573826, 8049, 9315, 7757, 33178, 4952, 6669, 36630, 402676, 339724, 9031, 10141, 431895, 4956, 9601, 12957, 59729, 140110, 34740, 5057, 135651, 7222, 9615, 7897, 51453, 31033, 1047171, 50…	Tursiops truncatus, Culex quinquefasciatus, Xenopus tropicalis, [Candida] glabrata CBS 138, Trichophyton benhamiae CBS 112371, Meyerozyma guilliermondii, Fusarium oxysporum, Amphimedon queenslandica, Aedes aegypti, Mus musculus, Equus caballus, Dipodomys ordii, Parastagonospora nodorum, Loxodonta africana, Ciona savignyi, Anopheles darlingi, Nasonia vitripennis, Candida tropicalis MYA-3404, Hydra…	2759	Eukaryota	superkingdom
92	1a3w	normal	C	P00549	LYS	ALY	236	-0.059		0.06436	0.00234	0.0057	0.00072			E	0	0	0	159	0	1	235	0.68	9739, 7176, 8364, 284593, 5270, 400682, 7159, 10090, 9796, 5306, 10020, 6183, 9785, 9478, 51511, 43151, 7425, 9305, 6085, 281687, 33169, 6334, 132908, 45351, 9646, 9361, 9606, 578458, 99883, 214684, 8049, 9315, 7757, 402676, 9031, 10141, 431895, 4956, 9601, 12957, 59729, 34740, 135651, 7222, 9615, 283643, 7897, 37347, 31033, 13735, 486041, 7165, 9258, 7245, 1071381, 1071378, 7739, 436907, 9669, 7…	Tursiops truncatus, Culex quinquefasciatus, Xenopus tropicalis, [Candida] glabrata CBS 138, Ustilago maydis, Amphimedon queenslandica, Aedes aegypti, Mus musculus, Equus caballus, Phanerochaete chrysosporium, Dipodomys ordii, Schistosoma mansoni, Loxodonta africana, Carlito syrichta, Ciona savignyi, Anopheles darlingi, Nasonia vitripennis, Sarcophilus harrisii, Hydra vulgaris, Caenorhabditis japo…	2759	Eukaryota	superkingdom
93	1a3w	normal	C	P00549	LYS	ALY	240	-0.426		0.70264	0.0111	0.27645	0.00498			E	0	0	0	230	0	0	235	0.98	9739, 425265, 7176, 8364, 284593, 663331, 5270, 4929, 5507, 400682, 7159, 10090, 9796, 5306, 10020, 6183, 13684, 9785, 9478, 51511, 43151, 7425, 294747, 9305, 6085, 281687, 148305, 33169, 6334, 132908, 535722, 45351, 907965, 9646, 9361, 644223, 9606, 322104, 578458, 99883, 214684, 573826, 8049, 9315, 573729, 7757, 33178, 4952, 6669, 578455, 29850, 148304, 36630, 402676, 339724, 9031, 306901, 1014…	Tursiops truncatus, Malassezia globosa CBS 7966, Culex quinquefasciatus, Xenopus tropicalis, [Candida] glabrata CBS 138, Trichophyton benhamiae CBS 112371, Ustilago maydis, Meyerozyma guilliermondii, Fusarium oxysporum, Amphimedon queenslandica, Aedes aegypti, Mus musculus, Equus caballus, Phanerochaete chrysosporium, Dipodomys ordii, Schistosoma mansoni, Parastagonospora nodorum, Loxodonta afric…	2759	Eukaryota	superkingdom
94	1a3w	normal	C	P00549	LYS	ALY	255	0		0.01203	0.00278	0.01158	0.00207			H	0	0	0	26	0	0	235	0.11	1071381, 1071378, 284593, 436907, 4952, 5180, 5270, 400682, 5306, 13684, 4950, 7070, 931890, 294747, 240176, 33169, 148305, 535722, 318829, 486041, 40559, 284590, 578458, 306902, 1064592	Tetrapisispora phaffii CBS 4417, Naumovozyma dairenensis CBS 421, [Candida] glabrata CBS 138, Vanderwaltozyma polyspora DSM 70294, Yarrowia lipolytica, Sclerotinia sclerotiorum, Ustilago maydis, Amphimedon queenslandica, Phanerochaete chrysosporium, Parastagonospora nodorum, Torulaspora delbrueckii, Tribolium castaneum, Eremothecium cymbalariae DBVPG#7215, Candida tropicalis MYA-3404, Coprinopsis…	2759	Eukaryota	superkingdom
95	1a3w	normal	C	P00549	LYS	ALY	281	-18.715		10.223	0.17731	-8.49149	0.10959			H	0	0	0	229	0	0	235	0.97	9739, 425265, 7176, 8364, 284593, 663331, 5270, 4929, 5507, 400682, 7159, 10090, 9796, 5306, 10020, 6183, 13684, 9785, 9478, 51511, 43151, 7425, 294747, 9305, 6085, 281687, 148305, 33169, 6334, 132908, 535722, 45351, 907965, 9646, 9361, 644223, 9606, 322104, 578458, 99883, 214684, 573826, 8049, 9315, 573729, 7757, 33178, 4952, 6669, 578455, 29850, 148304, 36630, 402676, 339724, 9031, 306901, 1014…	Tursiops truncatus, Malassezia globosa CBS 7966, Culex quinquefasciatus, Xenopus tropicalis, [Candida] glabrata CBS 138, Trichophyton benhamiae CBS 112371, Ustilago maydis, Meyerozyma guilliermondii, Fusarium oxysporum, Amphimedon queenslandica, Aedes aegypti, Mus musculus, Equus caballus, Phanerochaete chrysosporium, Dipodomys ordii, Schistosoma mansoni, Parastagonospora nodorum, Loxodonta afric…	2759	Eukaryota	superkingdom
96	1a3w	normal	C	P00549	LYS	ALY	292	-0.136		0.35407	0.0086	0.21841	0.00555			C	0	0	0	227	0	0	235	0.97	9739, 425265, 7176, 8364, 284593, 663331, 5270, 4929, 5507, 400682, 7159, 10090, 9796, 5306, 10020, 6183, 13684, 9785, 9478, 51511, 43151, 7425, 294747, 9305, 6085, 281687, 148305, 33169, 6334, 132908, 535722, 907965, 9646, 9361, 644223, 9606, 322104, 578458, 99883, 214684, 573826, 8049, 9315, 573729, 7757, 33178, 4952, 6669, 578455, 29850, 148304, 36630, 402676, 339724, 9031, 306901, 10141, 4318…	Tursiops truncatus, Malassezia globosa CBS 7966, Culex quinquefasciatus, Xenopus tropicalis, [Candida] glabrata CBS 138, Trichophyton benhamiae CBS 112371, Ustilago maydis, Meyerozyma guilliermondii, Fusarium oxysporum, Amphimedon queenslandica, Aedes aegypti, Mus musculus, Equus caballus, Phanerochaete chrysosporium, Dipodomys ordii, Schistosoma mansoni, Parastagonospora nodorum, Loxodonta afric…	2759	Eukaryota	superkingdom
97	1a3w	normal	C	P00549	LYS	ALY	394	-0.073		0.16749	0.11724	0.09466	0.016			H	0	0	0	17	1	0	235	0.08	1071378, 7260, 425265, 7237, 284593, 7217, 876142, 436907, 284590, 33169, 7029, 7227, 1064592, 7222, 7244, 931890, 7245	Naumovozyma dairenensis CBS 421, Drosophila willistoni, Malassezia globosa CBS 7966, Drosophila pseudoobscura, [Candida] glabrata CBS 138, Drosophila ananassae, Encephalitozoon intestinalis ATCC 50506, Vanderwaltozyma polyspora DSM 70294, Kluyveromyces lactis NRRL Y-1140, Eremothecium gossypii, Acyrthosiphon pisum, Drosophila melanogaster, Naumovozyma castellii CBS 4309, Drosophila grimshawi, Dro…	2759	Eukaryota	superkingdom
98	1a3w	normal	C	P00549	LYS	ALY	413	-1.906		2.27446	0.03023	0.36847	0.01002			H	0	0	0	110	0	0	235	0.47	425265, 7176, 284593, 663331, 5270, 4929, 5507, 7159, 5306, 13684, 43151, 7425, 294747, 6085, 33169, 148305, 6334, 535722, 644223, 322104, 578458, 214684, 573826, 573729, 7757, 33178, 4952, 6669, 578455, 29850, 148304, 36630, 402676, 339724, 306901, 431895, 4956, 140110, 5057, 7222, 283643, 51453, 318829, 1047171, 5062, 486041, 379508, 7165, 306902, 554155, 29875, 7245, 1071381, 1071378, 502779, …	Malassezia globosa CBS 7966, Culex quinquefasciatus, [Candida] glabrata CBS 138, Trichophyton benhamiae CBS 112371, Ustilago maydis, Meyerozyma guilliermondii, Fusarium oxysporum, Aedes aegypti, Phanerochaete chrysosporium, Parastagonospora nodorum, Anopheles darlingi, Nasonia vitripennis, Candida tropicalis MYA-3404, Hydra vulgaris, Eremothecium gossypii, Magnaporthe grisea, Trichinella spiralis…	2759	Eukaryota	superkingdom
99	1a3w	normal	C	P00549	LYS	ALY	446	-0.036		0.03495	0.0032	-0.00056	0.0004			C	0	0	0	23	15	13	235	0.22	1071381, 1071378, 502779, 573826, 31234, 162425, 7739, 284593, 436907, 4952, 6239, 5061, 36630, 402676, 4929, 339724, 8083, 9685, 4932, 246410, 8090, 4956, 10228, 69293, 4950, 135651, 931890, 51511, 5022, 559298, 222929, 7897, 381046, 6238, 31033, 7719, 336963, 7955, 8128, 322104, 379508, 99883, 1064592, 39416, 4896	Tetrapisispora phaffii CBS 4417, Naumovozyma dairenensis CBS 421, Paracoccidioides lutzii Pb01, Candida dubliniensis CD36, Caenorhabditis remanei, Aspergillus nidulans, Branchiostoma floridae, [Candida] glabrata CBS 138, Vanderwaltozyma polyspora DSM 70294, Yarrowia lipolytica, Caenorhabditis elegans, Aspergillus niger, Aspergillus fischeri, Schizosaccharomyces japonicus yFS275, Meyerozyma guilli…	2759	Eukaryota	superkingdom
100	1a3w	normal	C	P00549	LYS	ALY	466	-0.063		0.07411	0.0027	0.01137	0.00054			H	0	0	0	11	10	0	235	0.09	1071381, 1071378, 502779, 436907, 7460, 578455, 29850, 148304, 339724, 34740, 7029, 13037, 931890, 559298, 9305, 33169, 148305, 6334, 318829, 284590, 1064592	Tetrapisispora phaffii CBS 4417, Naumovozyma dairenensis CBS 421, Paracoccidioides lutzii Pb01, Vanderwaltozyma polyspora DSM 70294, Apis mellifera, Thielavia terrestris NRRL 8126, Gaeumannomyces graminis, Magnaporthiopsis poae, Histoplasma capsulatum NAm1, Heliconius melpomene, Acyrthosiphon pisum, Danaus plexippus, Eremothecium cymbalariae DBVPG#7215, Blastomyces gilchristii SLH14081, Sarcophil…	2759	Eukaryota	superkingdom
101	1a3w	normal	C	P00549	LYS	ALY	468	-0.069		0.06017	0.00347	-0.00866	0.0008			H	0	0	0	145	0	20	235	0.7	9739, 425265, 7176, 8364, 284593, 400682, 7159, 10090, 9796, 10020, 6183, 13684, 9785, 51511, 43151, 7425, 9305, 6085, 281687, 33169, 6334, 132908, 45351, 9646, 9361, 9606, 99883, 8049, 9315, 7757, 33178, 6669, 36630, 9031, 10141, 431895, 4956, 9601, 59729, 5057, 135651, 7222, 9615, 7897, 31033, 5062, 13735, 7165, 9258, 7245, 1071381, 1071378, 162425, 7739, 436907, 9669, 5061, 7244, 8083, 9685, 1…	Tursiops truncatus, Malassezia globosa CBS 7966, Culex quinquefasciatus, Xenopus tropicalis, [Candida] glabrata CBS 138, Amphimedon queenslandica, Aedes aegypti, Mus musculus, Equus caballus, Dipodomys ordii, Schistosoma mansoni, Parastagonospora nodorum, Loxodonta africana, Ciona savignyi, Anopheles darlingi, Nasonia vitripennis, Sarcophilus harrisii, Hydra vulgaris, Caenorhabditis japonica, Ere…	2759	Eukaryota	superkingdom
102	1a3w	normal	C	P00549	LYS	ALY	474	-0.026		0.03069	0.00407	0.00508	0.00066			C	0	0	0	109	0	41	235	0.64	9739, 425265, 7176, 8364, 284593, 663331, 5270, 4929, 400682, 7159, 10090, 9796, 5306, 10020, 13684, 9785, 51511, 43151, 294747, 9305, 6085, 281687, 148305, 535722, 132908, 907965, 9646, 9361, 644223, 9606, 322104, 578458, 99883, 214684, 573826, 8049, 9315, 7757, 33178, 4952, 148304, 29850, 36630, 402676, 9031, 10141, 431895, 4956, 9601, 59729, 5057, 7222, 9615, 283643, 7897, 876142, 31033, 31882…	Tursiops truncatus, Malassezia globosa CBS 7966, Culex quinquefasciatus, Xenopus tropicalis, [Candida] glabrata CBS 138, Trichophyton benhamiae CBS 112371, Ustilago maydis, Meyerozyma guilliermondii, Amphimedon queenslandica, Aedes aegypti, Mus musculus, Equus caballus, Phanerochaete chrysosporium, Dipodomys ordii, Parastagonospora nodorum, Loxodonta africana, Ciona savignyi, Anopheles darlingi, …	2759	Eukaryota	superkingdom
103	1a3w	normal	C	P00549	LYS	ALY	475	-0.201		0.20023	0.00775	-0.00066	0.00088			C	0	0	0	79	71	0	235	0.64	9739, 425265, 7176, 8364, 284593, 663331, 5270, 4929, 400682, 7159, 10090, 9796, 5306, 10020, 13684, 9785, 51511, 43151, 294747, 9305, 6085, 281687, 148305, 535722, 132908, 907965, 9646, 9361, 644223, 9606, 322104, 578458, 99883, 214684, 573826, 8049, 9315, 7757, 33178, 4952, 148304, 29850, 36630, 402676, 9031, 10141, 431895, 4956, 9601, 59729, 5057, 7222, 9615, 283643, 7897, 876142, 31033, 31882…	Tursiops truncatus, Malassezia globosa CBS 7966, Culex quinquefasciatus, Xenopus tropicalis, [Candida] glabrata CBS 138, Trichophyton benhamiae CBS 112371, Ustilago maydis, Meyerozyma guilliermondii, Amphimedon queenslandica, Aedes aegypti, Mus musculus, Equus caballus, Phanerochaete chrysosporium, Dipodomys ordii, Parastagonospora nodorum, Loxodonta africana, Ciona savignyi, Anopheles darlingi, …	2759	Eukaryota	superkingdom
104	1a3w	normal	C	P00549	LYS	ALY	486	-1.772		-0.37915	0.12505	-2.15084	0.11748			C	0	0	0	65	0	3	235	0.29	1071381, 1071378, 7176, 31234, 117187, 284593, 573729, 436907, 7091, 7460, 5180, 6239, 5141, 6669, 578455, 29850, 148304, 7244, 5507, 4932, 515849, 306901, 7159, 4956, 5306, 7217, 10228, 6183, 140110, 34740, 7029, 4950, 7070, 7222, 283643, 43151, 7425, 240176, 281687, 148305, 51453, 6238, 229533, 367775, 7227, 318829, 1047171, 45351, 7237, 7260, 644223, 6945, 486041, 40559, 578458, 7165, 214684, …	Tetrapisispora phaffii CBS 4417, Naumovozyma dairenensis CBS 421, Culex quinquefasciatus, Caenorhabditis remanei, Fusarium verticillioides, [Candida] glabrata CBS 138, Thermothelomyces thermophila ATCC 42464, Vanderwaltozyma polyspora DSM 70294, Bombyx mori, Apis mellifera, Sclerotinia sclerotiorum, Caenorhabditis elegans, Neurospora crassa, Daphnia pulex, Thielavia terrestris NRRL 8126, Gaeumann…	2759	Eukaryota	superkingdom
105	1a3w	normal	C	P00549	SER	SEP	9	1.78		0.80715	0.03914	2.58707	0.03708			C	19	7	0	0	0	0	235	0.11	425265, 7176, 117187, 284593, 436907, 4952, 6669, 5270, 402676, 5507, 7159, 431895, 140110, 7029, 931890, 43151, 51453, 229533, 1047171, 6945, 486041, 7165, 1064592, 29875, 5518	Malassezia globosa CBS 7966, Culex quinquefasciatus, Fusarium verticillioides, [Candida] glabrata CBS 138, Vanderwaltozyma polyspora DSM 70294, Yarrowia lipolytica, Daphnia pulex, Ustilago maydis, Schizosaccharomyces japonicus yFS275, Fusarium oxysporum, Aedes aegypti, Monosiga brevicollis MX1, [Nectria] haematococca, Acyrthosiphon pisum, Eremothecium cymbalariae DBVPG#7215, Anopheles darlingi, T…	2759	Eukaryota	superkingdom
106	1a3w	normal	C	P00549	SER	SEP	22	-0.501		0.03092	0.00825	-0.46988	0.01251			E	107	0	0	0	0	0	235	0.46	9739, 425265, 8364, 284593, 663331, 5270, 4929, 5507, 10090, 9796, 13684, 9785, 9478, 51511, 294747, 9305, 33169, 148305, 535722, 9646, 644223, 9606, 322104, 578458, 99883, 214684, 573826, 8049, 33178, 4952, 578455, 29850, 148304, 36630, 402676, 339724, 10141, 140110, 5057, 9615, 283643, 51453, 31033, 318829, 1047171, 5062, 486041, 379508, 554155, 1071381, 1071378, 162425, 9669, 5061, 8083, 4932,…	Tursiops truncatus, Malassezia globosa CBS 7966, Xenopus tropicalis, [Candida] glabrata CBS 138, Trichophyton benhamiae CBS 112371, Ustilago maydis, Meyerozyma guilliermondii, Fusarium oxysporum, Mus musculus, Equus caballus, Parastagonospora nodorum, Loxodonta africana, Carlito syrichta, Ciona savignyi, Candida tropicalis MYA-3404, Sarcophilus harrisii, Eremothecium gossypii, Magnaporthe grisea,…	2759	Eukaryota	superkingdom
107	1a3w	normal	C	P00549	SER	SEP	53	0.114		-0.01102	0.00048	0.10326	0.00453			C	223	0	0	0	0	0	235	0.95	9739, 425265, 7176, 8364, 284593, 663331, 5270, 4929, 5507, 400682, 7159, 10090, 9796, 5306, 6183, 13684, 9785, 9478, 51511, 43151, 7425, 294747, 9305, 6085, 281687, 148305, 33169, 6334, 132908, 535722, 45351, 907965, 9646, 644223, 9606, 322104, 578458, 99883, 214684, 573826, 8049, 7757, 33178, 4952, 6669, 578455, 29850, 148304, 36630, 402676, 339724, 9031, 10141, 431895, 4956, 9601, 12957, 59729…	Tursiops truncatus, Malassezia globosa CBS 7966, Culex quinquefasciatus, Xenopus tropicalis, [Candida] glabrata CBS 138, Trichophyton benhamiae CBS 112371, Ustilago maydis, Meyerozyma guilliermondii, Fusarium oxysporum, Amphimedon queenslandica, Aedes aegypti, Mus musculus, Equus caballus, Phanerochaete chrysosporium, Schistosoma mansoni, Parastagonospora nodorum, Loxodonta africana, Carlito syri…	2759	Eukaryota	superkingdom
108	1a3w	normal	C	P00549	SER	SEP	56	0.012		-0.00106	8e-05	0.01101	0.00075			C	144	67	0	0	0	0	235	0.9	9739, 7176, 8364, 284593, 663331, 5270, 4929, 5507, 7159, 10090, 9796, 6183, 13684, 9785, 9478, 51511, 43151, 7425, 294747, 9305, 6085, 281687, 148305, 33169, 6334, 132908, 535722, 45351, 907965, 9646, 644223, 9606, 322104, 99883, 214684, 573826, 8049, 7757, 33178, 4952, 6669, 578455, 29850, 148304, 36630, 402676, 9031, 10141, 431895, 4956, 9601, 12957, 59729, 140110, 5057, 135651, 7222, 9615, 28…	Tursiops truncatus, Culex quinquefasciatus, Xenopus tropicalis, [Candida] glabrata CBS 138, Trichophyton benhamiae CBS 112371, Ustilago maydis, Meyerozyma guilliermondii, Fusarium oxysporum, Aedes aegypti, Mus musculus, Equus caballus, Schistosoma mansoni, Parastagonospora nodorum, Loxodonta africana, Carlito syrichta, Ciona savignyi, Anopheles darlingi, Nasonia vitripennis, Candida tropicalis MY…	2759	Eukaryota	superkingdom
109	1a3w	normal	C	P00549	SER	SEP	213	-0.111		0.14693	0.00376	0.03581	0.00424			C	229	0	0	0	0	0	235	0.97	9739, 425265, 7176, 8364, 284593, 663331, 5270, 4929, 5507, 400682, 7159, 10090, 9796, 5306, 10020, 6183, 13684, 9785, 9478, 51511, 43151, 7425, 294747, 9305, 6085, 281687, 148305, 33169, 6334, 132908, 535722, 45351, 907965, 9646, 9361, 644223, 9606, 322104, 578458, 99883, 214684, 573826, 8049, 9315, 573729, 7757, 33178, 4952, 6669, 578455, 29850, 148304, 36630, 402676, 339724, 9031, 306901, 1014…	Tursiops truncatus, Malassezia globosa CBS 7966, Culex quinquefasciatus, Xenopus tropicalis, [Candida] glabrata CBS 138, Trichophyton benhamiae CBS 112371, Ustilago maydis, Meyerozyma guilliermondii, Fusarium oxysporum, Amphimedon queenslandica, Aedes aegypti, Mus musculus, Equus caballus, Phanerochaete chrysosporium, Dipodomys ordii, Schistosoma mansoni, Parastagonospora nodorum, Loxodonta afric…	2759	Eukaryota	superkingdom
110	1a3w	normal	C	P00549	SER	SEP	377	4.483		-1.34815	0.04077	3.13467	0.06246			C	33	0	0	0	0	0	235	0.14	1071381, 1071378, 117187, 284593, 573729, 436907, 5180, 5141, 578455, 29850, 148304, 5507, 4932, 515849, 4956, 13616, 7668, 140110, 4950, 381046, 5297, 148305, 51453, 229533, 318829, 1047171, 40559, 284590, 379508, 1064592, 29875, 5518	Tetrapisispora phaffii CBS 4417, Naumovozyma dairenensis CBS 421, Fusarium verticillioides, [Candida] glabrata CBS 138, Thermothelomyces thermophila ATCC 42464, Vanderwaltozyma polyspora DSM 70294, Sclerotinia sclerotiorum, Neurospora crassa, Thielavia terrestris NRRL 8126, Gaeumannomyces graminis, Magnaporthiopsis poae, Fusarium oxysporum, Saccharomyces cerevisiae, Podospora anserina S mat+, Zyg…	2759	Eukaryota	superkingdom
111	1a3w	normal	C	P00549	SER	SEP	385	14.589		-2.11467	0.14716	12.474	0.26186			H	18	0	0	0	0	0	235	0.08	1071381, 1071378, 6085, 284593, 436907, 367775, 4952, 5180, 441960, 214684, 1064592, 441959, 283643	Tetrapisispora phaffii CBS 4417, Naumovozyma dairenensis CBS 421, Hydra vulgaris, [Candida] glabrata CBS 138, Vanderwaltozyma polyspora DSM 70294, Cryptococcus gattii WM276, Yarrowia lipolytica, Sclerotinia sclerotiorum, Talaromyces marneffei ATCC 18224, Cryptococcus neoformans var. neoformans JEC21, Naumovozyma castellii CBS 4309, Talaromyces stipitatus ATCC 10500, Cryptococcus neoformans var. n…	2759	Eukaryota	superkingdom
112	1a3w	normal	C	P00549	SER	SEP	402	0.055		-0.07922	0.00288	-0.02431	0.01233			C	59	167	0	0	0	0	235	0.96	9739, 425265, 7176, 8364, 284593, 663331, 5270, 4929, 5507, 400682, 7159, 10090, 9796, 5306, 10020, 6183, 13684, 9785, 51511, 43151, 7425, 294747, 9305, 6085, 281687, 148305, 33169, 6334, 132908, 535722, 45351, 9646, 9361, 644223, 9606, 322104, 578458, 99883, 214684, 573826, 8049, 9315, 573729, 7757, 33178, 4952, 6669, 578455, 29850, 148304, 36630, 402676, 339724, 9031, 306901, 10141, 431895, 495…	Tursiops truncatus, Malassezia globosa CBS 7966, Culex quinquefasciatus, Xenopus tropicalis, [Candida] glabrata CBS 138, Trichophyton benhamiae CBS 112371, Ustilago maydis, Meyerozyma guilliermondii, Fusarium oxysporum, Amphimedon queenslandica, Aedes aegypti, Mus musculus, Equus caballus, Phanerochaete chrysosporium, Dipodomys ordii, Schistosoma mansoni, Parastagonospora nodorum, Loxodonta afric…	2759	Eukaryota	superkingdom
113	1a3w	normal	C	P00549	THR	TPO	8	5.26		-2.23952	0.15629	3.02049	0.0557			H	47	11	0	0	0	0	235	0.25	1071381, 1071378, 502779, 162425, 284593, 436907, 861557, 33178, 663331, 4952, 5061, 402676, 4929, 339724, 515849, 246410, 431895, 4956, 500485, 7668, 13684, 559305, 7029, 4950, 283643, 559298, 5022, 222929, 294747, 381046, 6085, 240176, 33169, 367775, 535722, 1047171, 45351, 441959, 426418, 5059, 5062, 336963, 644223, 6945, 322104, 486041, 284590, 379508, 663202, 441960, 214684, 554155, 1064592,…	Tetrapisispora phaffii CBS 4417, Naumovozyma dairenensis CBS 421, Paracoccidioides lutzii Pb01, Aspergillus nidulans, [Candida] glabrata CBS 138, Vanderwaltozyma polyspora DSM 70294, Pyrenophora teres f. teres 0-1, Aspergillus terreus, Trichophyton benhamiae CBS 112371, Yarrowia lipolytica, Aspergillus niger, Schizosaccharomyces japonicus yFS275, Meyerozyma guilliermondii, Histoplasma capsulatum …	2759	Eukaryota	superkingdom
114	1a3w	normal	C	P00549	THR	TPO	372	2.033		-0.02654	0.09366	2.00674	0.0237			C	33	67	0	0	0	0	235	0.43	1071381, 9739, 1071378, 7176, 8049, 9315, 30608, 31234, 8364, 284593, 436907, 7757, 4952, 28377, 6239, 9483, 9813, 5270, 9031, 400682, 8083, 9685, 4932, 7159, 8090, 431895, 4956, 5306, 13616, 10020, 9598, 10228, 59729, 69293, 9785, 4950, 9913, 43179, 135651, 9371, 931890, 283643, 43151, 7897, 381046, 9305, 281687, 33169, 367775, 6238, 31033, 9593, 6334, 132908, 9646, 9361, 7955, 9606, 13735, 8128…	Tetrapisispora phaffii CBS 4417, Tursiops truncatus, Naumovozyma dairenensis CBS 421, Culex quinquefasciatus, Gadus morhua, Notamacropus eugenii, Microcebus murinus, Caenorhabditis remanei, Xenopus tropicalis, [Candida] glabrata CBS 138, Vanderwaltozyma polyspora DSM 70294, Petromyzon marinus, Yarrowia lipolytica, Anolis carolinensis, Caenorhabditis elegans, Callithrix jacchus, Procavia capensis,…	2759	Eukaryota	superkingdom
115	1a3w	normal	C	P00549	THR	TPO	376	4.154		-0.89243	0.06312	3.26195	0.0948			C	25	81	0	0	0	0	235	0.45	9739, 425265, 284593, 5270, 4929, 400682, 10090, 9796, 5306, 10020, 6183, 9785, 51511, 294747, 6085, 281687, 33169, 6334, 132908, 9646, 9361, 9606, 322104, 99883, 214684, 573826, 9315, 7757, 33178, 4952, 36630, 10141, 431895, 4956, 9601, 5057, 135651, 9615, 283643, 31033, 5062, 486041, 379508, 306902, 554155, 1071381, 1071378, 162425, 7739, 436907, 9669, 5061, 8083, 9685, 4932, 10116, 8090, 9598,…	Tursiops truncatus, Malassezia globosa CBS 7966, [Candida] glabrata CBS 138, Ustilago maydis, Meyerozyma guilliermondii, Amphimedon queenslandica, Mus musculus, Equus caballus, Phanerochaete chrysosporium, Dipodomys ordii, Schistosoma mansoni, Loxodonta africana, Ciona savignyi, Candida tropicalis MYA-3404, Hydra vulgaris, Caenorhabditis japonica, Eremothecium gossypii, Trichinella spiralis, Pter…	2759	Eukaryota	superkingdom
116	1a3w	normal	C	P00549	THR	TPO	478	1.847		0.44974	0.0214	2.29698	0.07413			E	33	38	0	0	0	0	235	0.3	1071378, 425265, 502779, 573826, 117187, 284593, 7739, 573729, 663331, 5180, 5141, 578455, 29850, 148304, 4929, 5507, 7244, 339724, 400682, 4932, 515849, 306901, 246410, 4956, 5306, 7217, 140110, 559305, 4950, 7222, 931890, 283643, 559298, 222929, 7425, 294747, 381046, 5297, 6085, 240176, 33169, 148305, 51453, 229533, 367775, 535722, 7227, 318829, 1047171, 45351, 7260, 441959, 336963, 322104, 405…	Naumovozyma dairenensis CBS 421, Malassezia globosa CBS 7966, Paracoccidioides lutzii Pb01, Candida dubliniensis CD36, Fusarium verticillioides, [Candida] glabrata CBS 138, Branchiostoma floridae, Thermothelomyces thermophila ATCC 42464, Trichophyton benhamiae CBS 112371, Sclerotinia sclerotiorum, Neurospora crassa, Thielavia terrestris NRRL 8126, Gaeumannomyces graminis, Magnaporthiopsis poae, M…	2759	Eukaryota	superkingdom
117	1a3w	normal	D	P00549	LYS	ALY	30	-0.095		0.12252	0.00734	0.02761	0.00137			H	0	0	0	73	0	0	235	0.31	1071381, 1071378, 425265, 502779, 573826, 117187, 162425, 284593, 436907, 861557, 33178, 5180, 5141, 578455, 29850, 148304, 5270, 36630, 402676, 5507, 5061, 4929, 4932, 515849, 246410, 4956, 5306, 500485, 140110, 13684, 559305, 4950, 5057, 931890, 283643, 5022, 222929, 294747, 381046, 5297, 240176, 33169, 148305, 51453, 229533, 367775, 535722, 318829, 1047171, 441959, 426418, 5059, 5062, 336963, …	Tetrapisispora phaffii CBS 4417, Naumovozyma dairenensis CBS 421, Malassezia globosa CBS 7966, Paracoccidioides lutzii Pb01, Candida dubliniensis CD36, Fusarium verticillioides, Aspergillus nidulans, [Candida] glabrata CBS 138, Vanderwaltozyma polyspora DSM 70294, Pyrenophora teres f. teres 0-1, Aspergillus terreus, Sclerotinia sclerotiorum, Neurospora crassa, Thielavia terrestris NRRL 8126, Gaeu…	451864	Dikarya	subkingdom
118	1a3w	normal	D	P00549	LYS	ALY	61	0		-0.00077	0.00012	-0.00109	0.00011			H	0	0	0	17	0	2	235	0.08	9739, 117187, 6085, 4956, 284593, 229533, 140110, 663202, 559305, 535722, 663331, 554155, 5270, 5507, 5518, 400682	Tursiops truncatus, Fusarium verticillioides, Hydra vulgaris, Zygosaccharomyces rouxii, [Candida] glabrata CBS 138, Fusarium graminearum PH-1, [Nectria] haematococca, Trichophyton verrucosum HKI 0517, Trichophyton rubrum CBS 118892, Nannizzia gypsea CBS 118893, Trichophyton benhamiae CBS 112371, Microsporum canis CBS 113480, Ustilago maydis, Fusarium oxysporum, Fusarium graminearum, Amphimedon qu…	2759	Eukaryota	superkingdom
119	1a3w	normal	D	P00549	LYS	ALY	69	-0.001		0.00391	0.00033	0.00273	0.00017			H	0	0	0	28	1	1	235	0.13	1071381, 1071378, 502779, 573826, 284593, 7739, 436907, 9813, 4929, 402676, 4932, 4956, 9796, 4950, 931890, 294747, 7897, 381046, 33169, 6238, 121225, 644223, 322104, 486041, 284590, 578458, 379508, 1064592, 4896	Tetrapisispora phaffii CBS 4417, Naumovozyma dairenensis CBS 421, Paracoccidioides lutzii Pb01, Candida dubliniensis CD36, [Candida] glabrata CBS 138, Branchiostoma floridae, Vanderwaltozyma polyspora DSM 70294, Procavia capensis, Meyerozyma guilliermondii, Schizosaccharomyces japonicus yFS275, Saccharomyces cerevisiae, Zygosaccharomyces rouxii, Equus caballus, Torulaspora delbrueckii, Eremotheci…	2759	Eukaryota	superkingdom
120	1a3w	normal	D	P00549	LYS	ALY	86	-0.017		0.01837	0.00151	0.00137	0.00037			C	0	0	0	218	0	0	235	0.93	9739, 425265, 7176, 8364, 284593, 663331, 5270, 4929, 5507, 400682, 7159, 10090, 9796, 5306, 10020, 6183, 13684, 9785, 9478, 51511, 43151, 7425, 294747, 9305, 6085, 281687, 148305, 33169, 535722, 132908, 45351, 9646, 9361, 644223, 9606, 322104, 578458, 99883, 214684, 573826, 8049, 9315, 7757, 33178, 4952, 6669, 578455, 29850, 148304, 36630, 402676, 339724, 9031, 10141, 431895, 4956, 9601, 12957, …	Tursiops truncatus, Malassezia globosa CBS 7966, Culex quinquefasciatus, Xenopus tropicalis, [Candida] glabrata CBS 138, Trichophyton benhamiae CBS 112371, Ustilago maydis, Meyerozyma guilliermondii, Fusarium oxysporum, Amphimedon queenslandica, Aedes aegypti, Mus musculus, Equus caballus, Phanerochaete chrysosporium, Dipodomys ordii, Schistosoma mansoni, Parastagonospora nodorum, Loxodonta afric…	2759	Eukaryota	superkingdom
121	1a3w	normal	D	P00549	LYS	ALY	116	-0.004		0.00398	0.00012	-5e-05	7e-05			C	0	0	0	43	23	0	235	0.28	1071381, 1071378, 7176, 284593, 436907, 861557, 7460, 33178, 663331, 5180, 4952, 5141, 148304, 29850, 36630, 7244, 400682, 515849, 10116, 7159, 8090, 10090, 5306, 7217, 4950, 7029, 7070, 5057, 7222, 931890, 283643, 43151, 7425, 381046, 367775, 51453, 6334, 7227, 535722, 1047171, 45351, 7260, 7237, 121225, 426418, 5059, 5062, 7955, 486041, 40559, 284590, 578458, 663202, 7165, 214684, 1064592, 2987…	Tetrapisispora phaffii CBS 4417, Naumovozyma dairenensis CBS 421, Culex quinquefasciatus, [Candida] glabrata CBS 138, Vanderwaltozyma polyspora DSM 70294, Pyrenophora teres f. teres 0-1, Apis mellifera, Aspergillus terreus, Trichophyton benhamiae CBS 112371, Sclerotinia sclerotiorum, Yarrowia lipolytica, Neurospora crassa, Magnaporthiopsis poae, Gaeumannomyces graminis, Aspergillus fischeri, Dros…	2759	Eukaryota	superkingdom
122	1a3w	normal	D	P00549	LYS	ALY	119	-0.008		0.00892	0.00058	0.00137	0.00027			C	0	0	0	15	25	75	235	0.49	9739, 425265, 7176, 8364, 284593, 5270, 4929, 400682, 7159, 10090, 9796, 5306, 10020, 6183, 13684, 9785, 43151, 7425, 294747, 9305, 6085, 33169, 132908, 9646, 9361, 644223, 9606, 322104, 99883, 573826, 9315, 8049, 4952, 6669, 402676, 339724, 10141, 431895, 4956, 9601, 9615, 7897, 31033, 13735, 379508, 7165, 9258, 7245, 1071381, 1071378, 502779, 7739, 436907, 9669, 7091, 7244, 8083, 9685, 10116, 8…	Tursiops truncatus, Malassezia globosa CBS 7966, Culex quinquefasciatus, Xenopus tropicalis, [Candida] glabrata CBS 138, Ustilago maydis, Meyerozyma guilliermondii, Amphimedon queenslandica, Aedes aegypti, Mus musculus, Equus caballus, Phanerochaete chrysosporium, Dipodomys ordii, Schistosoma mansoni, Parastagonospora nodorum, Loxodonta africana, Anopheles darlingi, Nasonia vitripennis, Candida t…	2759	Eukaryota	superkingdom
123	1a3w	normal	D	P00549	LYS	ALY	124	-0.007		0.01357	0.00075	0.00618	0.00034			C	0	0	0	63	6	2	235	0.3	1071381, 1071378, 502779, 7176, 573826, 117187, 284593, 7739, 436907, 861557, 4952, 663331, 5180, 5061, 36630, 402676, 5507, 4929, 8083, 4932, 10116, 7159, 246410, 10090, 9796, 5306, 500485, 7668, 13684, 69293, 559305, 7029, 4950, 931890, 5022, 222929, 43151, 37347, 381046, 5297, 876142, 33169, 31033, 284813, 229533, 6334, 535722, 121225, 441959, 426418, 336963, 644223, 6945, 8128, 322104, 40559,…	Tetrapisispora phaffii CBS 4417, Naumovozyma dairenensis CBS 421, Paracoccidioides lutzii Pb01, Culex quinquefasciatus, Candida dubliniensis CD36, Fusarium verticillioides, [Candida] glabrata CBS 138, Branchiostoma floridae, Vanderwaltozyma polyspora DSM 70294, Pyrenophora teres f. teres 0-1, Yarrowia lipolytica, Trichophyton benhamiae CBS 112371, Sclerotinia sclerotiorum, Aspergillus niger, Aspe…	2759	Eukaryota	superkingdom
124	1a3w	normal	D	P00549	LYS	ALY	131	-0.006		0.00715	0.00023	0.00124	0.00014			C	0	0	0	142	1	0	235	0.61	9739, 8364, 284593, 663331, 5270, 4929, 5507, 400682, 10090, 9796, 5306, 10020, 13684, 9785, 51511, 294747, 9305, 6085, 281687, 148305, 33169, 6334, 132908, 907965, 9646, 9361, 644223, 9606, 578458, 99883, 573826, 8049, 9315, 573729, 7757, 33178, 578455, 29850, 148304, 36630, 402676, 339724, 9031, 306901, 10141, 431895, 4956, 9601, 59729, 140110, 5057, 135651, 9615, 7897, 51453, 31033, 318829, 10…	Tursiops truncatus, Xenopus tropicalis, [Candida] glabrata CBS 138, Trichophyton benhamiae CBS 112371, Ustilago maydis, Meyerozyma guilliermondii, Fusarium oxysporum, Amphimedon queenslandica, Mus musculus, Equus caballus, Phanerochaete chrysosporium, Dipodomys ordii, Parastagonospora nodorum, Loxodonta africana, Ciona savignyi, Candida tropicalis MYA-3404, Sarcophilus harrisii, Hydra vulgaris, C…	2759	Eukaryota	superkingdom
125	1a3w	normal	D	P00549	LYS	ALY	135	-0.006		0.00627	0.00018	7e-05	0.0001			H	0	0	0	169	0	2	235	0.73	9739, 7176, 8364, 284593, 663331, 4929, 400682, 7159, 10090, 9796, 5306, 10020, 13684, 9785, 51511, 43151, 7425, 294747, 9305, 281687, 148305, 33169, 6334, 132908, 45351, 907965, 9646, 9361, 644223, 9606, 322104, 578458, 99883, 214684, 573826, 9315, 8049, 573729, 7757, 33178, 4952, 6669, 578455, 29850, 148304, 36630, 402676, 339724, 9031, 306901, 10141, 431895, 4956, 9601, 59729, 140110, 5057, 13…	Tursiops truncatus, Culex quinquefasciatus, Xenopus tropicalis, [Candida] glabrata CBS 138, Trichophyton benhamiae CBS 112371, Meyerozyma guilliermondii, Amphimedon queenslandica, Aedes aegypti, Mus musculus, Equus caballus, Phanerochaete chrysosporium, Dipodomys ordii, Parastagonospora nodorum, Loxodonta africana, Ciona savignyi, Anopheles darlingi, Nasonia vitripennis, Candida tropicalis MYA-34…	2759	Eukaryota	superkingdom
126	1a3w	normal	D	P00549	LYS	ALY	172	-0.454		0.57142	0.03022	0.117	0.00466			C	0	0	0	30	0	0	235	0.13	1071381, 1071378, 573826, 284593, 436907, 861557, 4952, 5180, 6669, 402676, 431895, 4956, 6183, 13684, 4950, 931890, 5022, 294747, 381046, 33169, 6334, 426418, 322104, 40559, 284590, 379508, 1064592, 39416, 4896	Tetrapisispora phaffii CBS 4417, Naumovozyma dairenensis CBS 421, Candida dubliniensis CD36, [Candida] glabrata CBS 138, Vanderwaltozyma polyspora DSM 70294, Pyrenophora teres f. teres 0-1, Yarrowia lipolytica, Sclerotinia sclerotiorum, Daphnia pulex, Schizosaccharomyces japonicus yFS275, Monosiga brevicollis MX1, Zygosaccharomyces rouxii, Schistosoma mansoni, Parastagonospora nodorum, Torulaspor…	2759	Eukaryota	superkingdom
127	1a3w	normal	D	P00549	LYS	ALY	177	-0.549		0.73423	0.02381	0.18519	0.00845			C	0	0	0	227	0	0	235	0.97	9739, 425265, 7176, 8364, 284593, 663331, 5270, 4929, 5507, 400682, 7159, 10090, 9796, 5306, 10020, 6183, 13684, 9785, 9478, 51511, 43151, 7425, 294747, 9305, 6085, 281687, 148305, 33169, 6334, 132908, 535722, 45351, 907965, 9646, 9361, 644223, 9606, 322104, 578458, 99883, 214684, 573826, 8049, 9315, 573729, 7757, 33178, 4952, 6669, 578455, 29850, 148304, 36630, 402676, 339724, 9031, 306901, 1014…	Tursiops truncatus, Malassezia globosa CBS 7966, Culex quinquefasciatus, Xenopus tropicalis, [Candida] glabrata CBS 138, Trichophyton benhamiae CBS 112371, Ustilago maydis, Meyerozyma guilliermondii, Fusarium oxysporum, Amphimedon queenslandica, Aedes aegypti, Mus musculus, Equus caballus, Phanerochaete chrysosporium, Dipodomys ordii, Schistosoma mansoni, Parastagonospora nodorum, Loxodonta afric…	2759	Eukaryota	superkingdom
128	1a3w	normal	D	P00549	LYS	ALY	194	-0.008		0.00875	0.0004	0.00035	0.0001			H	0	0	0	183	1	0	235	0.78	9739, 425265, 7176, 8364, 284593, 663331, 5270, 4929, 5507, 400682, 7159, 10090, 9796, 5306, 10020, 6183, 13684, 9785, 51511, 43151, 7425, 294747, 9305, 6085, 281687, 148305, 33169, 6334, 132908, 535722, 9646, 644223, 9606, 322104, 578458, 99883, 214684, 573826, 8049, 9315, 573729, 7757, 33178, 4952, 6669, 578455, 29850, 148304, 36630, 402676, 339724, 9031, 306901, 10141, 431895, 4956, 9601, 1295…	Tursiops truncatus, Malassezia globosa CBS 7966, Culex quinquefasciatus, Xenopus tropicalis, [Candida] glabrata CBS 138, Trichophyton benhamiae CBS 112371, Ustilago maydis, Meyerozyma guilliermondii, Fusarium oxysporum, Amphimedon queenslandica, Aedes aegypti, Mus musculus, Equus caballus, Phanerochaete chrysosporium, Dipodomys ordii, Schistosoma mansoni, Parastagonospora nodorum, Loxodonta afric…	2759	Eukaryota	superkingdom
129	1a3w	normal	D	P00549	LYS	ALY	196	-0.002		-0.00092	0.00023	-0.00271	0.00017			H	0	0	0	97	0	17	235	0.49	425265, 7176, 284593, 663331, 5270, 4929, 5507, 400682, 7159, 5306, 6183, 13684, 51511, 43151, 7425, 6085, 281687, 148305, 33169, 535722, 45351, 907965, 644223, 322104, 578458, 99883, 214684, 573729, 4952, 6669, 578455, 29850, 148304, 402676, 339724, 306901, 10141, 431895, 12957, 140110, 135651, 7222, 283643, 37347, 51453, 31033, 318829, 1047171, 486041, 379508, 7165, 554155, 29875, 7245, 1071378…	Malassezia globosa CBS 7966, Culex quinquefasciatus, [Candida] glabrata CBS 138, Trichophyton benhamiae CBS 112371, Ustilago maydis, Meyerozyma guilliermondii, Fusarium oxysporum, Amphimedon queenslandica, Aedes aegypti, Phanerochaete chrysosporium, Schistosoma mansoni, Parastagonospora nodorum, Ciona savignyi, Anopheles darlingi, Nasonia vitripennis, Hydra vulgaris, Caenorhabditis japonica, Magn…	2759	Eukaryota	superkingdom
130	1a3w	normal	D	P00549	LYS	ALY	233	0.005		-0.00425	0.00027	0.00061	0.00019			C	0	0	0	158	0	0	235	0.67	9739, 7176, 8364, 284593, 663331, 4929, 5507, 400682, 7159, 10090, 9796, 10020, 13684, 9785, 51511, 43151, 7425, 294747, 6085, 281687, 33169, 6334, 132908, 535722, 45351, 9646, 9361, 644223, 9606, 322104, 99883, 573826, 8049, 9315, 7757, 33178, 4952, 6669, 36630, 402676, 339724, 9031, 10141, 431895, 4956, 9601, 12957, 59729, 140110, 34740, 5057, 135651, 7222, 9615, 7897, 51453, 31033, 1047171, 50…	Tursiops truncatus, Culex quinquefasciatus, Xenopus tropicalis, [Candida] glabrata CBS 138, Trichophyton benhamiae CBS 112371, Meyerozyma guilliermondii, Fusarium oxysporum, Amphimedon queenslandica, Aedes aegypti, Mus musculus, Equus caballus, Dipodomys ordii, Parastagonospora nodorum, Loxodonta africana, Ciona savignyi, Anopheles darlingi, Nasonia vitripennis, Candida tropicalis MYA-3404, Hydra…	2759	Eukaryota	superkingdom
131	1a3w	normal	D	P00549	LYS	ALY	236	-0.038		0.07186	0.00241	0.03352	0.00133			E	0	0	0	159	0	1	235	0.68	9739, 7176, 8364, 284593, 5270, 400682, 7159, 10090, 9796, 5306, 10020, 6183, 9785, 9478, 51511, 43151, 7425, 9305, 6085, 281687, 33169, 6334, 132908, 45351, 9646, 9361, 9606, 578458, 99883, 214684, 8049, 9315, 7757, 402676, 9031, 10141, 431895, 4956, 9601, 12957, 59729, 34740, 135651, 7222, 9615, 283643, 7897, 37347, 31033, 13735, 486041, 7165, 9258, 7245, 1071381, 1071378, 7739, 436907, 9669, 7…	Tursiops truncatus, Culex quinquefasciatus, Xenopus tropicalis, [Candida] glabrata CBS 138, Ustilago maydis, Amphimedon queenslandica, Aedes aegypti, Mus musculus, Equus caballus, Phanerochaete chrysosporium, Dipodomys ordii, Schistosoma mansoni, Loxodonta africana, Carlito syrichta, Ciona savignyi, Anopheles darlingi, Nasonia vitripennis, Sarcophilus harrisii, Hydra vulgaris, Caenorhabditis japo…	2759	Eukaryota	superkingdom
132	1a3w	normal	D	P00549	LYS	ALY	240	-0.216		0.47407	0.01003	0.25778	0.00702			E	0	0	0	230	0	0	235	0.98	9739, 425265, 7176, 8364, 284593, 663331, 5270, 4929, 5507, 400682, 7159, 10090, 9796, 5306, 10020, 6183, 13684, 9785, 9478, 51511, 43151, 7425, 294747, 9305, 6085, 281687, 148305, 33169, 6334, 132908, 535722, 45351, 907965, 9646, 9361, 644223, 9606, 322104, 578458, 99883, 214684, 573826, 8049, 9315, 573729, 7757, 33178, 4952, 6669, 578455, 29850, 148304, 36630, 402676, 339724, 9031, 306901, 1014…	Tursiops truncatus, Malassezia globosa CBS 7966, Culex quinquefasciatus, Xenopus tropicalis, [Candida] glabrata CBS 138, Trichophyton benhamiae CBS 112371, Ustilago maydis, Meyerozyma guilliermondii, Fusarium oxysporum, Amphimedon queenslandica, Aedes aegypti, Mus musculus, Equus caballus, Phanerochaete chrysosporium, Dipodomys ordii, Schistosoma mansoni, Parastagonospora nodorum, Loxodonta afric…	2759	Eukaryota	superkingdom
133	1a3w	normal	D	P00549	LYS	ALY	255	-0.032		0.02068	0.00315	-0.01092	0.00198			H	0	0	0	26	0	0	235	0.11	1071381, 1071378, 284593, 436907, 4952, 5180, 5270, 400682, 5306, 13684, 4950, 7070, 931890, 294747, 240176, 33169, 148305, 535722, 318829, 486041, 40559, 284590, 578458, 306902, 1064592	Tetrapisispora phaffii CBS 4417, Naumovozyma dairenensis CBS 421, [Candida] glabrata CBS 138, Vanderwaltozyma polyspora DSM 70294, Yarrowia lipolytica, Sclerotinia sclerotiorum, Ustilago maydis, Amphimedon queenslandica, Phanerochaete chrysosporium, Parastagonospora nodorum, Torulaspora delbrueckii, Tribolium castaneum, Eremothecium cymbalariae DBVPG#7215, Candida tropicalis MYA-3404, Coprinopsis…	2759	Eukaryota	superkingdom
134	1a3w	normal	D	P00549	LYS	ALY	281	-19.299		13.0651	0.29353	-6.23389	0.14112			H	0	0	0	229	0	0	235	0.97	9739, 425265, 7176, 8364, 284593, 663331, 5270, 4929, 5507, 400682, 7159, 10090, 9796, 5306, 10020, 6183, 13684, 9785, 9478, 51511, 43151, 7425, 294747, 9305, 6085, 281687, 148305, 33169, 6334, 132908, 535722, 45351, 907965, 9646, 9361, 644223, 9606, 322104, 578458, 99883, 214684, 573826, 8049, 9315, 573729, 7757, 33178, 4952, 6669, 578455, 29850, 148304, 36630, 402676, 339724, 9031, 306901, 1014…	Tursiops truncatus, Malassezia globosa CBS 7966, Culex quinquefasciatus, Xenopus tropicalis, [Candida] glabrata CBS 138, Trichophyton benhamiae CBS 112371, Ustilago maydis, Meyerozyma guilliermondii, Fusarium oxysporum, Amphimedon queenslandica, Aedes aegypti, Mus musculus, Equus caballus, Phanerochaete chrysosporium, Dipodomys ordii, Schistosoma mansoni, Parastagonospora nodorum, Loxodonta afric…	2759	Eukaryota	superkingdom
135	1a3w	normal	D	P00549	LYS	ALY	292	-0.272		0.41516	0.00813	0.14318	0.00459			C	0	0	0	227	0	0	235	0.97	9739, 425265, 7176, 8364, 284593, 663331, 5270, 4929, 5507, 400682, 7159, 10090, 9796, 5306, 10020, 6183, 13684, 9785, 9478, 51511, 43151, 7425, 294747, 9305, 6085, 281687, 148305, 33169, 6334, 132908, 535722, 907965, 9646, 9361, 644223, 9606, 322104, 578458, 99883, 214684, 573826, 8049, 9315, 573729, 7757, 33178, 4952, 6669, 578455, 29850, 148304, 36630, 402676, 339724, 9031, 306901, 10141, 4318…	Tursiops truncatus, Malassezia globosa CBS 7966, Culex quinquefasciatus, Xenopus tropicalis, [Candida] glabrata CBS 138, Trichophyton benhamiae CBS 112371, Ustilago maydis, Meyerozyma guilliermondii, Fusarium oxysporum, Amphimedon queenslandica, Aedes aegypti, Mus musculus, Equus caballus, Phanerochaete chrysosporium, Dipodomys ordii, Schistosoma mansoni, Parastagonospora nodorum, Loxodonta afric…	2759	Eukaryota	superkingdom
136	1a3w	normal	D	P00549	LYS	ALY	394	-0.137		0.37742	0.1124	0.2403	0.00681			H	0	0	0	17	1	0	235	0.08	1071378, 7260, 425265, 7237, 284593, 7217, 876142, 436907, 284590, 33169, 7029, 7227, 1064592, 7222, 7244, 931890, 7245	Naumovozyma dairenensis CBS 421, Drosophila willistoni, Malassezia globosa CBS 7966, Drosophila pseudoobscura, [Candida] glabrata CBS 138, Drosophila ananassae, Encephalitozoon intestinalis ATCC 50506, Vanderwaltozyma polyspora DSM 70294, Kluyveromyces lactis NRRL Y-1140, Eremothecium gossypii, Acyrthosiphon pisum, Drosophila melanogaster, Naumovozyma castellii CBS 4309, Drosophila grimshawi, Dro…	2759	Eukaryota	superkingdom
137	1a3w	normal	D	P00549	LYS	ALY	413	-1.123		1.69553	0.02992	0.57255	0.01327			H	0	0	0	110	0	0	235	0.47	425265, 7176, 284593, 663331, 5270, 4929, 5507, 7159, 5306, 13684, 43151, 7425, 294747, 6085, 33169, 148305, 6334, 535722, 644223, 322104, 578458, 214684, 573826, 573729, 7757, 33178, 4952, 6669, 578455, 29850, 148304, 36630, 402676, 339724, 306901, 431895, 4956, 140110, 5057, 7222, 283643, 51453, 318829, 1047171, 5062, 486041, 379508, 7165, 306902, 554155, 29875, 7245, 1071381, 1071378, 502779, …	Malassezia globosa CBS 7966, Culex quinquefasciatus, [Candida] glabrata CBS 138, Trichophyton benhamiae CBS 112371, Ustilago maydis, Meyerozyma guilliermondii, Fusarium oxysporum, Aedes aegypti, Phanerochaete chrysosporium, Parastagonospora nodorum, Anopheles darlingi, Nasonia vitripennis, Candida tropicalis MYA-3404, Hydra vulgaris, Eremothecium gossypii, Magnaporthe grisea, Trichinella spiralis…	2759	Eukaryota	superkingdom
138	1a3w	normal	D	P00549	LYS	ALY	446	-0.046		0.04769	0.00386	0.00188	0.00054			C	0	0	0	23	15	13	235	0.22	1071381, 1071378, 502779, 573826, 31234, 162425, 7739, 284593, 436907, 4952, 6239, 5061, 36630, 402676, 4929, 339724, 8083, 9685, 4932, 246410, 8090, 4956, 10228, 69293, 4950, 135651, 931890, 51511, 5022, 559298, 222929, 7897, 381046, 6238, 31033, 7719, 336963, 7955, 8128, 322104, 379508, 99883, 1064592, 39416, 4896	Tetrapisispora phaffii CBS 4417, Naumovozyma dairenensis CBS 421, Paracoccidioides lutzii Pb01, Candida dubliniensis CD36, Caenorhabditis remanei, Aspergillus nidulans, Branchiostoma floridae, [Candida] glabrata CBS 138, Vanderwaltozyma polyspora DSM 70294, Yarrowia lipolytica, Caenorhabditis elegans, Aspergillus niger, Aspergillus fischeri, Schizosaccharomyces japonicus yFS275, Meyerozyma guilli…	2759	Eukaryota	superkingdom
139	1a3w	normal	D	P00549	LYS	ALY	466	-0.071		0.09928	0.00358	0.02865	0.001			H	0	0	0	11	10	0	235	0.09	1071381, 1071378, 502779, 436907, 7460, 578455, 29850, 148304, 339724, 34740, 7029, 13037, 931890, 559298, 9305, 33169, 148305, 6334, 318829, 284590, 1064592	Tetrapisispora phaffii CBS 4417, Naumovozyma dairenensis CBS 421, Paracoccidioides lutzii Pb01, Vanderwaltozyma polyspora DSM 70294, Apis mellifera, Thielavia terrestris NRRL 8126, Gaeumannomyces graminis, Magnaporthiopsis poae, Histoplasma capsulatum NAm1, Heliconius melpomene, Acyrthosiphon pisum, Danaus plexippus, Eremothecium cymbalariae DBVPG#7215, Blastomyces gilchristii SLH14081, Sarcophil…	2759	Eukaryota	superkingdom
140	1a3w	normal	D	P00549	LYS	ALY	468	-0.072		0.06584	0.00241	-0.00632	0.00413			H	0	0	0	145	0	20	235	0.7	9739, 425265, 7176, 8364, 284593, 400682, 7159, 10090, 9796, 10020, 6183, 13684, 9785, 51511, 43151, 7425, 9305, 6085, 281687, 33169, 6334, 132908, 45351, 9646, 9361, 9606, 99883, 8049, 9315, 7757, 33178, 6669, 36630, 9031, 10141, 431895, 4956, 9601, 59729, 5057, 135651, 7222, 9615, 7897, 31033, 5062, 13735, 7165, 9258, 7245, 1071381, 1071378, 162425, 7739, 436907, 9669, 5061, 7244, 8083, 9685, 1…	Tursiops truncatus, Malassezia globosa CBS 7966, Culex quinquefasciatus, Xenopus tropicalis, [Candida] glabrata CBS 138, Amphimedon queenslandica, Aedes aegypti, Mus musculus, Equus caballus, Dipodomys ordii, Schistosoma mansoni, Parastagonospora nodorum, Loxodonta africana, Ciona savignyi, Anopheles darlingi, Nasonia vitripennis, Sarcophilus harrisii, Hydra vulgaris, Caenorhabditis japonica, Ere…	2759	Eukaryota	superkingdom
141	1a3w	normal	D	P00549	LYS	ALY	474	-0.112		0.12675	0.00765	0.01481	0.00075			C	0	0	0	109	0	41	235	0.64	9739, 425265, 7176, 8364, 284593, 663331, 5270, 4929, 400682, 7159, 10090, 9796, 5306, 10020, 13684, 9785, 51511, 43151, 294747, 9305, 6085, 281687, 148305, 535722, 132908, 907965, 9646, 9361, 644223, 9606, 322104, 578458, 99883, 214684, 573826, 8049, 9315, 7757, 33178, 4952, 148304, 29850, 36630, 402676, 9031, 10141, 431895, 4956, 9601, 59729, 5057, 7222, 9615, 283643, 7897, 876142, 31033, 31882…	Tursiops truncatus, Malassezia globosa CBS 7966, Culex quinquefasciatus, Xenopus tropicalis, [Candida] glabrata CBS 138, Trichophyton benhamiae CBS 112371, Ustilago maydis, Meyerozyma guilliermondii, Amphimedon queenslandica, Aedes aegypti, Mus musculus, Equus caballus, Phanerochaete chrysosporium, Dipodomys ordii, Parastagonospora nodorum, Loxodonta africana, Ciona savignyi, Anopheles darlingi, …	2759	Eukaryota	superkingdom
142	1a3w	normal	D	P00549	LYS	ALY	475	-0.263		0.29245	0.00596	0.02904	0.00114			C	0	0	0	79	71	0	235	0.64	9739, 425265, 7176, 8364, 284593, 663331, 5270, 4929, 400682, 7159, 10090, 9796, 5306, 10020, 13684, 9785, 51511, 43151, 294747, 9305, 6085, 281687, 148305, 535722, 132908, 907965, 9646, 9361, 644223, 9606, 322104, 578458, 99883, 214684, 573826, 8049, 9315, 7757, 33178, 4952, 148304, 29850, 36630, 402676, 9031, 10141, 431895, 4956, 9601, 59729, 5057, 7222, 9615, 283643, 7897, 876142, 31033, 31882…	Tursiops truncatus, Malassezia globosa CBS 7966, Culex quinquefasciatus, Xenopus tropicalis, [Candida] glabrata CBS 138, Trichophyton benhamiae CBS 112371, Ustilago maydis, Meyerozyma guilliermondii, Amphimedon queenslandica, Aedes aegypti, Mus musculus, Equus caballus, Phanerochaete chrysosporium, Dipodomys ordii, Parastagonospora nodorum, Loxodonta africana, Ciona savignyi, Anopheles darlingi, …	2759	Eukaryota	superkingdom
143	1a3w	normal	D	P00549	LYS	ALY	486	1.184		-2.04559	0.20228	-0.86149	0.15508			C	0	0	0	65	0	3	235	0.29	1071381, 1071378, 7176, 31234, 117187, 284593, 573729, 436907, 7091, 7460, 5180, 6239, 5141, 6669, 578455, 29850, 148304, 7244, 5507, 4932, 515849, 306901, 7159, 4956, 5306, 7217, 10228, 6183, 140110, 34740, 7029, 4950, 7070, 7222, 283643, 43151, 7425, 240176, 281687, 148305, 51453, 6238, 229533, 367775, 7227, 318829, 1047171, 45351, 7237, 7260, 644223, 6945, 486041, 40559, 578458, 7165, 214684, …	Tetrapisispora phaffii CBS 4417, Naumovozyma dairenensis CBS 421, Culex quinquefasciatus, Caenorhabditis remanei, Fusarium verticillioides, [Candida] glabrata CBS 138, Thermothelomyces thermophila ATCC 42464, Vanderwaltozyma polyspora DSM 70294, Bombyx mori, Apis mellifera, Sclerotinia sclerotiorum, Caenorhabditis elegans, Neurospora crassa, Daphnia pulex, Thielavia terrestris NRRL 8126, Gaeumann…	2759	Eukaryota	superkingdom
144	1a3w	normal	D	P00549	SER	SEP	9	3.436		0.50245	0.02188	3.93839	0.11867			C	19	7	0	0	0	0	235	0.11	425265, 7176, 117187, 284593, 436907, 4952, 6669, 5270, 402676, 5507, 7159, 431895, 140110, 7029, 931890, 43151, 51453, 229533, 1047171, 6945, 486041, 7165, 1064592, 29875, 5518	Malassezia globosa CBS 7966, Culex quinquefasciatus, Fusarium verticillioides, [Candida] glabrata CBS 138, Vanderwaltozyma polyspora DSM 70294, Yarrowia lipolytica, Daphnia pulex, Ustilago maydis, Schizosaccharomyces japonicus yFS275, Fusarium oxysporum, Aedes aegypti, Monosiga brevicollis MX1, [Nectria] haematococca, Acyrthosiphon pisum, Eremothecium cymbalariae DBVPG#7215, Anopheles darlingi, T…	2759	Eukaryota	superkingdom
145	1a3w	normal	D	P00549	SER	SEP	22	-0.604		0.01351	0.00763	-0.59095	0.01159			E	107	0	0	0	0	0	235	0.46	9739, 425265, 8364, 284593, 663331, 5270, 4929, 5507, 10090, 9796, 13684, 9785, 9478, 51511, 294747, 9305, 33169, 148305, 535722, 9646, 644223, 9606, 322104, 578458, 99883, 214684, 573826, 8049, 33178, 4952, 578455, 29850, 148304, 36630, 402676, 339724, 10141, 140110, 5057, 9615, 283643, 51453, 31033, 318829, 1047171, 5062, 486041, 379508, 554155, 1071381, 1071378, 162425, 9669, 5061, 8083, 4932,…	Tursiops truncatus, Malassezia globosa CBS 7966, Xenopus tropicalis, [Candida] glabrata CBS 138, Trichophyton benhamiae CBS 112371, Ustilago maydis, Meyerozyma guilliermondii, Fusarium oxysporum, Mus musculus, Equus caballus, Parastagonospora nodorum, Loxodonta africana, Carlito syrichta, Ciona savignyi, Candida tropicalis MYA-3404, Sarcophilus harrisii, Eremothecium gossypii, Magnaporthe grisea,…	2759	Eukaryota	superkingdom
146	1a3w	normal	D	P00549	SER	SEP	53	0.141		0.00317	0.00069	0.14398	0.00336			C	223	0	0	0	0	0	235	0.95	9739, 425265, 7176, 8364, 284593, 663331, 5270, 4929, 5507, 400682, 7159, 10090, 9796, 5306, 6183, 13684, 9785, 9478, 51511, 43151, 7425, 294747, 9305, 6085, 281687, 148305, 33169, 6334, 132908, 535722, 45351, 907965, 9646, 644223, 9606, 322104, 578458, 99883, 214684, 573826, 8049, 7757, 33178, 4952, 6669, 578455, 29850, 148304, 36630, 402676, 339724, 9031, 10141, 431895, 4956, 9601, 12957, 59729…	Tursiops truncatus, Malassezia globosa CBS 7966, Culex quinquefasciatus, Xenopus tropicalis, [Candida] glabrata CBS 138, Trichophyton benhamiae CBS 112371, Ustilago maydis, Meyerozyma guilliermondii, Fusarium oxysporum, Amphimedon queenslandica, Aedes aegypti, Mus musculus, Equus caballus, Phanerochaete chrysosporium, Schistosoma mansoni, Parastagonospora nodorum, Loxodonta africana, Carlito syri…	2759	Eukaryota	superkingdom
147	1a3w	normal	D	P00549	SER	SEP	56	0.008		-0.00255	0.00012	0.00498	0.0003			C	144	67	0	0	0	0	235	0.9	9739, 7176, 8364, 284593, 663331, 5270, 4929, 5507, 7159, 10090, 9796, 6183, 13684, 9785, 9478, 51511, 43151, 7425, 294747, 9305, 6085, 281687, 148305, 33169, 6334, 132908, 535722, 45351, 907965, 9646, 644223, 9606, 322104, 99883, 214684, 573826, 8049, 7757, 33178, 4952, 6669, 578455, 29850, 148304, 36630, 402676, 9031, 10141, 431895, 4956, 9601, 12957, 59729, 140110, 5057, 135651, 7222, 9615, 28…	Tursiops truncatus, Culex quinquefasciatus, Xenopus tropicalis, [Candida] glabrata CBS 138, Trichophyton benhamiae CBS 112371, Ustilago maydis, Meyerozyma guilliermondii, Fusarium oxysporum, Aedes aegypti, Mus musculus, Equus caballus, Schistosoma mansoni, Parastagonospora nodorum, Loxodonta africana, Carlito syrichta, Ciona savignyi, Anopheles darlingi, Nasonia vitripennis, Candida tropicalis MY…	2759	Eukaryota	superkingdom
148	1a3w	normal	D	P00549	SER	SEP	213	0.11		0.04052	0.00212	0.15064	0.00531			C	229	0	0	0	0	0	235	0.97	9739, 425265, 7176, 8364, 284593, 663331, 5270, 4929, 5507, 400682, 7159, 10090, 9796, 5306, 10020, 6183, 13684, 9785, 9478, 51511, 43151, 7425, 294747, 9305, 6085, 281687, 148305, 33169, 6334, 132908, 535722, 45351, 907965, 9646, 9361, 644223, 9606, 322104, 578458, 99883, 214684, 573826, 8049, 9315, 573729, 7757, 33178, 4952, 6669, 578455, 29850, 148304, 36630, 402676, 339724, 9031, 306901, 1014…	Tursiops truncatus, Malassezia globosa CBS 7966, Culex quinquefasciatus, Xenopus tropicalis, [Candida] glabrata CBS 138, Trichophyton benhamiae CBS 112371, Ustilago maydis, Meyerozyma guilliermondii, Fusarium oxysporum, Amphimedon queenslandica, Aedes aegypti, Mus musculus, Equus caballus, Phanerochaete chrysosporium, Dipodomys ordii, Schistosoma mansoni, Parastagonospora nodorum, Loxodonta afric…	2759	Eukaryota	superkingdom
149	1a3w	normal	D	P00549	SER	SEP	377	3.627		-0.6106	0.05302	3.016	0.09633			C	33	0	0	0	0	0	235	0.14	1071381, 1071378, 117187, 284593, 573729, 436907, 5180, 5141, 578455, 29850, 148304, 5507, 4932, 515849, 4956, 13616, 7668, 140110, 4950, 381046, 5297, 148305, 51453, 229533, 318829, 1047171, 40559, 284590, 379508, 1064592, 29875, 5518	Tetrapisispora phaffii CBS 4417, Naumovozyma dairenensis CBS 421, Fusarium verticillioides, [Candida] glabrata CBS 138, Thermothelomyces thermophila ATCC 42464, Vanderwaltozyma polyspora DSM 70294, Sclerotinia sclerotiorum, Neurospora crassa, Thielavia terrestris NRRL 8126, Gaeumannomyces graminis, Magnaporthiopsis poae, Fusarium oxysporum, Saccharomyces cerevisiae, Podospora anserina S mat+, Zyg…	2759	Eukaryota	superkingdom
150	1a3w	normal	D	P00549	SER	SEP	385	14.793		-2.50272	0.10733	12.29	0.20536			H	18	0	0	0	0	0	235	0.08	1071381, 1071378, 6085, 284593, 436907, 367775, 4952, 5180, 441960, 214684, 1064592, 441959, 283643	Tetrapisispora phaffii CBS 4417, Naumovozyma dairenensis CBS 421, Hydra vulgaris, [Candida] glabrata CBS 138, Vanderwaltozyma polyspora DSM 70294, Cryptococcus gattii WM276, Yarrowia lipolytica, Sclerotinia sclerotiorum, Talaromyces marneffei ATCC 18224, Cryptococcus neoformans var. neoformans JEC21, Naumovozyma castellii CBS 4309, Talaromyces stipitatus ATCC 10500, Cryptococcus neoformans var. n…	2759	Eukaryota	superkingdom
151	1a3w	normal	D	P00549	SER	SEP	402	0.012		-0.07843	0.00365	-0.06656	0.00728			C	59	167	0	0	0	0	235	0.96	9739, 425265, 7176, 8364, 284593, 663331, 5270, 4929, 5507, 400682, 7159, 10090, 9796, 5306, 10020, 6183, 13684, 9785, 51511, 43151, 7425, 294747, 9305, 6085, 281687, 148305, 33169, 6334, 132908, 535722, 45351, 9646, 9361, 644223, 9606, 322104, 578458, 99883, 214684, 573826, 8049, 9315, 573729, 7757, 33178, 4952, 6669, 578455, 29850, 148304, 36630, 402676, 339724, 9031, 306901, 10141, 431895, 495…	Tursiops truncatus, Malassezia globosa CBS 7966, Culex quinquefasciatus, Xenopus tropicalis, [Candida] glabrata CBS 138, Trichophyton benhamiae CBS 112371, Ustilago maydis, Meyerozyma guilliermondii, Fusarium oxysporum, Amphimedon queenslandica, Aedes aegypti, Mus musculus, Equus caballus, Phanerochaete chrysosporium, Dipodomys ordii, Schistosoma mansoni, Parastagonospora nodorum, Loxodonta afric…	2759	Eukaryota	superkingdom
152	1a3w	normal	D	P00549	THR	TPO	8	8.135		-2.56707	0.15	5.56812	0.15346			H	47	11	0	0	0	0	235	0.25	1071381, 1071378, 502779, 162425, 284593, 436907, 861557, 33178, 663331, 4952, 5061, 402676, 4929, 339724, 515849, 246410, 431895, 4956, 500485, 7668, 13684, 559305, 7029, 4950, 283643, 559298, 5022, 222929, 294747, 381046, 6085, 240176, 33169, 367775, 535722, 1047171, 45351, 441959, 426418, 5059, 5062, 336963, 644223, 6945, 322104, 486041, 284590, 379508, 663202, 441960, 214684, 554155, 1064592,…	Tetrapisispora phaffii CBS 4417, Naumovozyma dairenensis CBS 421, Paracoccidioides lutzii Pb01, Aspergillus nidulans, [Candida] glabrata CBS 138, Vanderwaltozyma polyspora DSM 70294, Pyrenophora teres f. teres 0-1, Aspergillus terreus, Trichophyton benhamiae CBS 112371, Yarrowia lipolytica, Aspergillus niger, Schizosaccharomyces japonicus yFS275, Meyerozyma guilliermondii, Histoplasma capsulatum …	2759	Eukaryota	superkingdom
153	1a3w	normal	D	P00549	THR	TPO	372	2.692		-1.14988	0.07653	1.54227	0.02724			C	33	67	0	0	0	0	235	0.43	1071381, 9739, 1071378, 7176, 8049, 9315, 30608, 31234, 8364, 284593, 436907, 7757, 4952, 28377, 6239, 9483, 9813, 5270, 9031, 400682, 8083, 9685, 4932, 7159, 8090, 431895, 4956, 5306, 13616, 10020, 9598, 10228, 59729, 69293, 9785, 4950, 9913, 43179, 135651, 9371, 931890, 283643, 43151, 7897, 381046, 9305, 281687, 33169, 367775, 6238, 31033, 9593, 6334, 132908, 9646, 9361, 7955, 9606, 13735, 8128…	Tetrapisispora phaffii CBS 4417, Tursiops truncatus, Naumovozyma dairenensis CBS 421, Culex quinquefasciatus, Gadus morhua, Notamacropus eugenii, Microcebus murinus, Caenorhabditis remanei, Xenopus tropicalis, [Candida] glabrata CBS 138, Vanderwaltozyma polyspora DSM 70294, Petromyzon marinus, Yarrowia lipolytica, Anolis carolinensis, Caenorhabditis elegans, Callithrix jacchus, Procavia capensis,…	2759	Eukaryota	superkingdom
154	1a3w	normal	D	P00549	THR	TPO	376	6.064		-1.57794	0.07373	4.48572	0.25989			C	25	81	0	0	0	0	235	0.45	9739, 425265, 284593, 5270, 4929, 400682, 10090, 9796, 5306, 10020, 6183, 9785, 51511, 294747, 6085, 281687, 33169, 6334, 132908, 9646, 9361, 9606, 322104, 99883, 214684, 573826, 9315, 7757, 33178, 4952, 36630, 10141, 431895, 4956, 9601, 5057, 135651, 9615, 283643, 31033, 5062, 486041, 379508, 306902, 554155, 1071381, 1071378, 162425, 7739, 436907, 9669, 5061, 8083, 9685, 4932, 10116, 8090, 9598,…	Tursiops truncatus, Malassezia globosa CBS 7966, [Candida] glabrata CBS 138, Ustilago maydis, Meyerozyma guilliermondii, Amphimedon queenslandica, Mus musculus, Equus caballus, Phanerochaete chrysosporium, Dipodomys ordii, Schistosoma mansoni, Loxodonta africana, Ciona savignyi, Candida tropicalis MYA-3404, Hydra vulgaris, Caenorhabditis japonica, Eremothecium gossypii, Trichinella spiralis, Pter…	2759	Eukaryota	superkingdom
155	1a3w	normal	D	P00549	THR	TPO	478	1.529		0.94957	0.0204	2.47854	0.04277			E	33	38	0	0	0	0	235	0.3	1071378, 425265, 502779, 573826, 117187, 284593, 7739, 573729, 663331, 5180, 5141, 578455, 29850, 148304, 4929, 5507, 7244, 339724, 400682, 4932, 515849, 306901, 246410, 4956, 5306, 7217, 140110, 559305, 4950, 7222, 931890, 283643, 559298, 222929, 7425, 294747, 381046, 5297, 6085, 240176, 33169, 148305, 51453, 229533, 367775, 535722, 7227, 318829, 1047171, 45351, 7260, 441959, 336963, 322104, 405…	Naumovozyma dairenensis CBS 421, Malassezia globosa CBS 7966, Paracoccidioides lutzii Pb01, Candida dubliniensis CD36, Fusarium verticillioides, [Candida] glabrata CBS 138, Branchiostoma floridae, Thermothelomyces thermophila ATCC 42464, Trichophyton benhamiae CBS 112371, Sclerotinia sclerotiorum, Neurospora crassa, Thielavia terrestris NRRL 8126, Gaeumannomyces graminis, Magnaporthiopsis poae, M…	2759	Eukaryota	superkingdom
156	1a3w	stress	A	P00549	TYR	PTR	479		5.034	-0.18503	0.01953			4.84916	0.1237	E	0	0	3	0	0	0	235	0.01	1064592, 1071378, 284593	Naumovozyma castellii CBS 4309, Naumovozyma dairenensis CBS 421, [Candida] glabrata CBS 138	4893	Saccharomycetaceae	family
157	1a3w	stress	A	P00549	SER	SEP	9		3.19	0.49239	0.02407			3.68268	0.04806	C	19	7	0	0	0	0	235	0.11	425265, 7176, 117187, 284593, 436907, 4952, 6669, 5270, 402676, 5507, 7159, 431895, 140110, 7029, 931890, 43151, 51453, 229533, 1047171, 6945, 486041, 7165, 1064592, 29875, 5518	Malassezia globosa CBS 7966, Culex quinquefasciatus, Fusarium verticillioides, [Candida] glabrata CBS 138, Vanderwaltozyma polyspora DSM 70294, Yarrowia lipolytica, Daphnia pulex, Ustilago maydis, Schizosaccharomyces japonicus yFS275, Fusarium oxysporum, Aedes aegypti, Monosiga brevicollis MX1, [Nectria] haematococca, Acyrthosiphon pisum, Eremothecium cymbalariae DBVPG#7215, Anopheles darlingi, T…	2759	Eukaryota	superkingdom
158	1a3w	stress	A	P00549	SER	SEP	16		1.264	0.09089	0.00368			1.35508	0.06802	C	8	3	0	0	0	0	235	0.05	1071378, 381046, 284590, 33169, 367775, 4950, 214684, 931890, 283643	Naumovozyma dairenensis CBS 421, Lachancea thermotolerans, Kluyveromyces lactis NRRL Y-1140, Eremothecium gossypii, Cryptococcus gattii WM276, Torulaspora delbrueckii, Cryptococcus neoformans var. neoformans JEC21, Eremothecium cymbalariae DBVPG#7215, Cryptococcus neoformans var. neoformans B-3501A	451864	Dikarya	subkingdom
159	1a3w	stress	A	P00549	SER	SEP	22		-1.057	0.0657	0.00579			-0.99175	0.02102	E	107	0	0	0	0	0	235	0.46	9739, 425265, 8364, 284593, 663331, 5270, 4929, 5507, 10090, 9796, 13684, 9785, 9478, 51511, 294747, 9305, 33169, 148305, 535722, 9646, 644223, 9606, 322104, 578458, 99883, 214684, 573826, 8049, 33178, 4952, 578455, 29850, 148304, 36630, 402676, 339724, 10141, 140110, 5057, 9615, 283643, 51453, 31033, 318829, 1047171, 5062, 486041, 379508, 554155, 1071381, 1071378, 162425, 9669, 5061, 8083, 4932,…	Tursiops truncatus, Malassezia globosa CBS 7966, Xenopus tropicalis, [Candida] glabrata CBS 138, Trichophyton benhamiae CBS 112371, Ustilago maydis, Meyerozyma guilliermondii, Fusarium oxysporum, Mus musculus, Equus caballus, Parastagonospora nodorum, Loxodonta africana, Carlito syrichta, Ciona savignyi, Candida tropicalis MYA-3404, Sarcophilus harrisii, Eremothecium gossypii, Magnaporthe grisea,…	2759	Eukaryota	superkingdom
160	1a3w	stress	A	P00549	SER	SEP	53		0.18	0.00575	0.00067			0.18581	0.0055	C	223	0	0	0	0	0	235	0.95	9739, 425265, 7176, 8364, 284593, 663331, 5270, 4929, 5507, 400682, 7159, 10090, 9796, 5306, 6183, 13684, 9785, 9478, 51511, 43151, 7425, 294747, 9305, 6085, 281687, 148305, 33169, 6334, 132908, 535722, 45351, 907965, 9646, 644223, 9606, 322104, 578458, 99883, 214684, 573826, 8049, 7757, 33178, 4952, 6669, 578455, 29850, 148304, 36630, 402676, 339724, 9031, 10141, 431895, 4956, 9601, 12957, 59729…	Tursiops truncatus, Malassezia globosa CBS 7966, Culex quinquefasciatus, Xenopus tropicalis, [Candida] glabrata CBS 138, Trichophyton benhamiae CBS 112371, Ustilago maydis, Meyerozyma guilliermondii, Fusarium oxysporum, Amphimedon queenslandica, Aedes aegypti, Mus musculus, Equus caballus, Phanerochaete chrysosporium, Schistosoma mansoni, Parastagonospora nodorum, Loxodonta africana, Carlito syri…	2759	Eukaryota	superkingdom
161	1a3w	stress	A	P00549	SER	SEP	332		-0.156	-0.09684	0.02104			-0.25288	0.02843	C	229	0	0	0	0	0	235	0.97	9739, 425265, 7176, 8364, 284593, 663331, 5270, 4929, 5507, 400682, 7159, 10090, 9796, 5306, 10020, 6183, 13684, 9785, 51511, 43151, 7425, 294747, 9305, 6085, 281687, 148305, 33169, 6334, 132908, 535722, 45351, 907965, 9646, 9361, 644223, 9606, 322104, 578458, 99883, 214684, 573826, 8049, 9315, 573729, 7757, 33178, 4952, 6669, 578455, 29850, 148304, 36630, 402676, 339724, 9031, 306901, 10141, 431…	Tursiops truncatus, Malassezia globosa CBS 7966, Culex quinquefasciatus, Xenopus tropicalis, [Candida] glabrata CBS 138, Trichophyton benhamiae CBS 112371, Ustilago maydis, Meyerozyma guilliermondii, Fusarium oxysporum, Amphimedon queenslandica, Aedes aegypti, Mus musculus, Equus caballus, Phanerochaete chrysosporium, Dipodomys ordii, Schistosoma mansoni, Parastagonospora nodorum, Loxodonta afric…	2759	Eukaryota	superkingdom
162	1a3w	stress	A	P00549	SER	SEP	402		0.57	-0.09089	0.0031			0.47878	0.01269	C	59	167	0	0	0	0	235	0.96	9739, 425265, 7176, 8364, 284593, 663331, 5270, 4929, 5507, 400682, 7159, 10090, 9796, 5306, 10020, 6183, 13684, 9785, 51511, 43151, 7425, 294747, 9305, 6085, 281687, 148305, 33169, 6334, 132908, 535722, 45351, 9646, 9361, 644223, 9606, 322104, 578458, 99883, 214684, 573826, 8049, 9315, 573729, 7757, 33178, 4952, 6669, 578455, 29850, 148304, 36630, 402676, 339724, 9031, 306901, 10141, 431895, 495…	Tursiops truncatus, Malassezia globosa CBS 7966, Culex quinquefasciatus, Xenopus tropicalis, [Candida] glabrata CBS 138, Trichophyton benhamiae CBS 112371, Ustilago maydis, Meyerozyma guilliermondii, Fusarium oxysporum, Amphimedon queenslandica, Aedes aegypti, Mus musculus, Equus caballus, Phanerochaete chrysosporium, Dipodomys ordii, Schistosoma mansoni, Parastagonospora nodorum, Loxodonta afric…	2759	Eukaryota	superkingdom
163	1a3w	stress	A	P00549	SER	SEP	450		0.516	0.09243	0.00283			0.60837	0.01268	C	18	3	0	0	0	0	235	0.09	284593, 436907, 9669, 7091, 4952, 9813, 7217, 10228, 34740, 7029, 9371, 13037, 931890, 51511, 7425, 381046, 5297, 7237, 7719, 284590, 4896	[Candida] glabrata CBS 138, Vanderwaltozyma polyspora DSM 70294, Mustela putorius furo, Bombyx mori, Yarrowia lipolytica, Procavia capensis, Drosophila ananassae, Trichoplax adhaerens, Heliconius melpomene, Acyrthosiphon pisum, Echinops telfairi, Danaus plexippus, Eremothecium cymbalariae DBVPG#7215, Ciona savignyi, Nasonia vitripennis, Lachancea thermotolerans, Puccinia graminis, Drosophila pseu…	2759	Eukaryota	superkingdom
164	1a3w	stress	A	P00549	THR	TPO	8		4.537	-2.57845	0.14146			1.9588	0.05603	H	47	11	0	0	0	0	235	0.25	1071381, 1071378, 502779, 162425, 284593, 436907, 861557, 33178, 663331, 4952, 5061, 402676, 4929, 339724, 515849, 246410, 431895, 4956, 500485, 7668, 13684, 559305, 7029, 4950, 283643, 559298, 5022, 222929, 294747, 381046, 6085, 240176, 33169, 367775, 535722, 1047171, 45351, 441959, 426418, 5059, 5062, 336963, 644223, 6945, 322104, 486041, 284590, 379508, 663202, 441960, 214684, 554155, 1064592,…	Tetrapisispora phaffii CBS 4417, Naumovozyma dairenensis CBS 421, Paracoccidioides lutzii Pb01, Aspergillus nidulans, [Candida] glabrata CBS 138, Vanderwaltozyma polyspora DSM 70294, Pyrenophora teres f. teres 0-1, Aspergillus terreus, Trichophyton benhamiae CBS 112371, Yarrowia lipolytica, Aspergillus niger, Schizosaccharomyces japonicus yFS275, Meyerozyma guilliermondii, Histoplasma capsulatum …	2759	Eukaryota	superkingdom
165	1a3w	stress	A	P00549	THR	TPO	21		-1.485	0.31898	0.01171			-1.16574	0.02984	C	39	182	0	0	0	0	235	0.94	9739, 425265, 7176, 8364, 284593, 663331, 5270, 4929, 5507, 400682, 7159, 10090, 9796, 5306, 10020, 13684, 9785, 9478, 51511, 43151, 7425, 294747, 9305, 6085, 281687, 148305, 33169, 6334, 132908, 535722, 45351, 907965, 9646, 644223, 9606, 322104, 578458, 99883, 214684, 573826, 8049, 9315, 7757, 33178, 4952, 6669, 578455, 29850, 148304, 36630, 402676, 339724, 9031, 10141, 431895, 4956, 9601, 12957…	Tursiops truncatus, Malassezia globosa CBS 7966, Culex quinquefasciatus, Xenopus tropicalis, [Candida] glabrata CBS 138, Trichophyton benhamiae CBS 112371, Ustilago maydis, Meyerozyma guilliermondii, Fusarium oxysporum, Amphimedon queenslandica, Aedes aegypti, Mus musculus, Equus caballus, Phanerochaete chrysosporium, Dipodomys ordii, Parastagonospora nodorum, Loxodonta africana, Carlito syrichta…	2759	Eukaryota	superkingdom
166	1a3w	stress	A	P00549	THR	TPO	26		-0.241	-0.06171	0.00523			-0.30226	0.00954	E	1	221	0	0	0	0	235	0.94	9739, 425265, 7176, 8364, 284593, 663331, 5270, 4929, 5507, 400682, 7159, 10090, 9796, 5306, 10020, 13684, 9785, 9478, 51511, 43151, 7425, 294747, 9305, 6085, 281687, 148305, 33169, 6334, 132908, 535722, 45351, 907965, 9646, 644223, 9606, 322104, 578458, 99883, 214684, 573826, 8049, 9315, 7757, 33178, 4952, 6669, 578455, 29850, 148304, 36630, 402676, 339724, 9031, 10141, 431895, 4956, 9601, 12957…	Tursiops truncatus, Malassezia globosa CBS 7966, Culex quinquefasciatus, Xenopus tropicalis, [Candida] glabrata CBS 138, Trichophyton benhamiae CBS 112371, Ustilago maydis, Meyerozyma guilliermondii, Fusarium oxysporum, Amphimedon queenslandica, Aedes aegypti, Mus musculus, Equus caballus, Phanerochaete chrysosporium, Dipodomys ordii, Parastagonospora nodorum, Loxodonta africana, Carlito syrichta…	2759	Eukaryota	superkingdom
167	1a3w	stress	A	P00549	THR	TPO	403		0.232	0.00551	0.00297			0.2376	0.00456	C	2	150	0	0	0	0	235	0.65	9739, 425265, 7176, 8364, 284593, 663331, 5270, 4929, 5507, 400682, 7159, 9796, 5306, 6183, 13684, 9785, 43151, 7425, 294747, 9305, 6085, 281687, 148305, 33169, 6334, 132908, 535722, 9646, 644223, 9606, 322104, 578458, 99883, 214684, 573826, 8049, 573729, 33178, 4952, 6669, 578455, 29850, 148304, 36630, 402676, 339724, 306901, 4956, 140110, 34740, 5057, 135651, 7222, 283643, 37347, 51453, 318829,…	Tursiops truncatus, Malassezia globosa CBS 7966, Culex quinquefasciatus, Xenopus tropicalis, [Candida] glabrata CBS 138, Trichophyton benhamiae CBS 112371, Ustilago maydis, Meyerozyma guilliermondii, Fusarium oxysporum, Amphimedon queenslandica, Aedes aegypti, Equus caballus, Phanerochaete chrysosporium, Schistosoma mansoni, Parastagonospora nodorum, Loxodonta africana, Anopheles darlingi, Nasoni…	2759	Eukaryota	superkingdom
168	1a3w	stress	A	P00549	THR	TPO	407		-0.702	0.52904	0.01385			-0.17333	0.02486	H	160	65	0	0	0	0	235	0.96	9739, 425265, 7176, 8364, 284593, 663331, 5270, 4929, 5507, 400682, 7159, 10090, 9796, 5306, 10020, 6183, 13684, 9785, 9478, 51511, 43151, 7425, 294747, 9305, 6085, 281687, 148305, 33169, 6334, 132908, 535722, 45351, 907965, 9646, 9361, 644223, 9606, 322104, 578458, 99883, 214684, 573826, 8049, 9315, 573729, 7757, 33178, 4952, 6669, 578455, 29850, 148304, 36630, 402676, 339724, 9031, 306901, 1014…	Tursiops truncatus, Malassezia globosa CBS 7966, Culex quinquefasciatus, Xenopus tropicalis, [Candida] glabrata CBS 138, Trichophyton benhamiae CBS 112371, Ustilago maydis, Meyerozyma guilliermondii, Fusarium oxysporum, Amphimedon queenslandica, Aedes aegypti, Mus musculus, Equus caballus, Phanerochaete chrysosporium, Dipodomys ordii, Schistosoma mansoni, Parastagonospora nodorum, Loxodonta afric…	2759	Eukaryota	superkingdom
169	1a3w	stress	A	P00549	THR	TPO	478		2.659	0.84726	0.02106			3.50576	0.06244	E	33	38	0	0	0	0	235	0.3	1071378, 425265, 502779, 573826, 117187, 284593, 7739, 573729, 663331, 5180, 5141, 578455, 29850, 148304, 4929, 5507, 7244, 339724, 400682, 4932, 515849, 306901, 246410, 4956, 5306, 7217, 140110, 559305, 4950, 7222, 931890, 283643, 559298, 222929, 7425, 294747, 381046, 5297, 6085, 240176, 33169, 148305, 51453, 229533, 367775, 535722, 7227, 318829, 1047171, 45351, 7260, 441959, 336963, 322104, 405…	Naumovozyma dairenensis CBS 421, Malassezia globosa CBS 7966, Paracoccidioides lutzii Pb01, Candida dubliniensis CD36, Fusarium verticillioides, [Candida] glabrata CBS 138, Branchiostoma floridae, Thermothelomyces thermophila ATCC 42464, Trichophyton benhamiae CBS 112371, Sclerotinia sclerotiorum, Neurospora crassa, Thielavia terrestris NRRL 8126, Gaeumannomyces graminis, Magnaporthiopsis poae, M…	2759	Eukaryota	superkingdom
170	1a3w	stress	B	P00549	TYR	PTR	479		1.502	-0.12065	0.01906			1.3813	0.12815	E	0	0	3	0	0	0	235	0.01	1064592, 1071378, 284593	Naumovozyma castellii CBS 4309, Naumovozyma dairenensis CBS 421, [Candida] glabrata CBS 138	4893	Saccharomycetaceae	family
171	1a3w	stress	B	P00549	SER	SEP	9		2.441	0.30337	0.02706			2.74421	0.0995	C	19	7	0	0	0	0	235	0.11	425265, 7176, 117187, 284593, 436907, 4952, 6669, 5270, 402676, 5507, 7159, 431895, 140110, 7029, 931890, 43151, 51453, 229533, 1047171, 6945, 486041, 7165, 1064592, 29875, 5518	Malassezia globosa CBS 7966, Culex quinquefasciatus, Fusarium verticillioides, [Candida] glabrata CBS 138, Vanderwaltozyma polyspora DSM 70294, Yarrowia lipolytica, Daphnia pulex, Ustilago maydis, Schizosaccharomyces japonicus yFS275, Fusarium oxysporum, Aedes aegypti, Monosiga brevicollis MX1, [Nectria] haematococca, Acyrthosiphon pisum, Eremothecium cymbalariae DBVPG#7215, Anopheles darlingi, T…	2759	Eukaryota	superkingdom
172	1a3w	stress	B	P00549	SER	SEP	16		0.837	0.20343	0.01132			1.04052	0.04694	C	8	3	0	0	0	0	235	0.05	1071378, 381046, 284590, 33169, 367775, 4950, 214684, 931890, 283643	Naumovozyma dairenensis CBS 421, Lachancea thermotolerans, Kluyveromyces lactis NRRL Y-1140, Eremothecium gossypii, Cryptococcus gattii WM276, Torulaspora delbrueckii, Cryptococcus neoformans var. neoformans JEC21, Eremothecium cymbalariae DBVPG#7215, Cryptococcus neoformans var. neoformans B-3501A	451864	Dikarya	subkingdom
173	1a3w	stress	B	P00549	SER	SEP	22		-0.064	-0.03012	0.00711			-0.09446	0.02213	E	107	0	0	0	0	0	235	0.46	9739, 425265, 8364, 284593, 663331, 5270, 4929, 5507, 10090, 9796, 13684, 9785, 9478, 51511, 294747, 9305, 33169, 148305, 535722, 9646, 644223, 9606, 322104, 578458, 99883, 214684, 573826, 8049, 33178, 4952, 578455, 29850, 148304, 36630, 402676, 339724, 10141, 140110, 5057, 9615, 283643, 51453, 31033, 318829, 1047171, 5062, 486041, 379508, 554155, 1071381, 1071378, 162425, 9669, 5061, 8083, 4932,…	Tursiops truncatus, Malassezia globosa CBS 7966, Xenopus tropicalis, [Candida] glabrata CBS 138, Trichophyton benhamiae CBS 112371, Ustilago maydis, Meyerozyma guilliermondii, Fusarium oxysporum, Mus musculus, Equus caballus, Parastagonospora nodorum, Loxodonta africana, Carlito syrichta, Ciona savignyi, Candida tropicalis MYA-3404, Sarcophilus harrisii, Eremothecium gossypii, Magnaporthe grisea,…	2759	Eukaryota	superkingdom
174	1a3w	stress	B	P00549	SER	SEP	53		0.238	-0.00275	0.00038			0.23535	0.00589	C	223	0	0	0	0	0	235	0.95	9739, 425265, 7176, 8364, 284593, 663331, 5270, 4929, 5507, 400682, 7159, 10090, 9796, 5306, 6183, 13684, 9785, 9478, 51511, 43151, 7425, 294747, 9305, 6085, 281687, 148305, 33169, 6334, 132908, 535722, 45351, 907965, 9646, 644223, 9606, 322104, 578458, 99883, 214684, 573826, 8049, 7757, 33178, 4952, 6669, 578455, 29850, 148304, 36630, 402676, 339724, 9031, 10141, 431895, 4956, 9601, 12957, 59729…	Tursiops truncatus, Malassezia globosa CBS 7966, Culex quinquefasciatus, Xenopus tropicalis, [Candida] glabrata CBS 138, Trichophyton benhamiae CBS 112371, Ustilago maydis, Meyerozyma guilliermondii, Fusarium oxysporum, Amphimedon queenslandica, Aedes aegypti, Mus musculus, Equus caballus, Phanerochaete chrysosporium, Schistosoma mansoni, Parastagonospora nodorum, Loxodonta africana, Carlito syri…	2759	Eukaryota	superkingdom
175	1a3w	stress	B	P00549	SER	SEP	332		-0.43	-0.21393	0.01433			-0.64379	0.03061	C	229	0	0	0	0	0	235	0.97	9739, 425265, 7176, 8364, 284593, 663331, 5270, 4929, 5507, 400682, 7159, 10090, 9796, 5306, 10020, 6183, 13684, 9785, 51511, 43151, 7425, 294747, 9305, 6085, 281687, 148305, 33169, 6334, 132908, 535722, 45351, 907965, 9646, 9361, 644223, 9606, 322104, 578458, 99883, 214684, 573826, 8049, 9315, 573729, 7757, 33178, 4952, 6669, 578455, 29850, 148304, 36630, 402676, 339724, 9031, 306901, 10141, 431…	Tursiops truncatus, Malassezia globosa CBS 7966, Culex quinquefasciatus, Xenopus tropicalis, [Candida] glabrata CBS 138, Trichophyton benhamiae CBS 112371, Ustilago maydis, Meyerozyma guilliermondii, Fusarium oxysporum, Amphimedon queenslandica, Aedes aegypti, Mus musculus, Equus caballus, Phanerochaete chrysosporium, Dipodomys ordii, Schistosoma mansoni, Parastagonospora nodorum, Loxodonta afric…	2759	Eukaryota	superkingdom
176	1a3w	stress	B	P00549	SER	SEP	402		0.124	-0.08491	0.00328			0.03907	0.01257	C	59	167	0	0	0	0	235	0.96	9739, 425265, 7176, 8364, 284593, 663331, 5270, 4929, 5507, 400682, 7159, 10090, 9796, 5306, 10020, 6183, 13684, 9785, 51511, 43151, 7425, 294747, 9305, 6085, 281687, 148305, 33169, 6334, 132908, 535722, 45351, 9646, 9361, 644223, 9606, 322104, 578458, 99883, 214684, 573826, 8049, 9315, 573729, 7757, 33178, 4952, 6669, 578455, 29850, 148304, 36630, 402676, 339724, 9031, 306901, 10141, 431895, 495…	Tursiops truncatus, Malassezia globosa CBS 7966, Culex quinquefasciatus, Xenopus tropicalis, [Candida] glabrata CBS 138, Trichophyton benhamiae CBS 112371, Ustilago maydis, Meyerozyma guilliermondii, Fusarium oxysporum, Amphimedon queenslandica, Aedes aegypti, Mus musculus, Equus caballus, Phanerochaete chrysosporium, Dipodomys ordii, Schistosoma mansoni, Parastagonospora nodorum, Loxodonta afric…	2759	Eukaryota	superkingdom
177	1a3w	stress	B	P00549	SER	SEP	450		1.002	0.09836	0.00228			1.09991	0.03186	C	18	3	0	0	0	0	235	0.09	284593, 436907, 9669, 7091, 4952, 9813, 7217, 10228, 34740, 7029, 9371, 13037, 931890, 51511, 7425, 381046, 5297, 7237, 7719, 284590, 4896	[Candida] glabrata CBS 138, Vanderwaltozyma polyspora DSM 70294, Mustela putorius furo, Bombyx mori, Yarrowia lipolytica, Procavia capensis, Drosophila ananassae, Trichoplax adhaerens, Heliconius melpomene, Acyrthosiphon pisum, Echinops telfairi, Danaus plexippus, Eremothecium cymbalariae DBVPG#7215, Ciona savignyi, Nasonia vitripennis, Lachancea thermotolerans, Puccinia graminis, Drosophila pseu…	2759	Eukaryota	superkingdom
178	1a3w	stress	B	P00549	THR	TPO	8		7.116	-2.44215	0.13125			4.67336	0.32686	H	47	11	0	0	0	0	235	0.25	1071381, 1071378, 502779, 162425, 284593, 436907, 861557, 33178, 663331, 4952, 5061, 402676, 4929, 339724, 515849, 246410, 431895, 4956, 500485, 7668, 13684, 559305, 7029, 4950, 283643, 559298, 5022, 222929, 294747, 381046, 6085, 240176, 33169, 367775, 535722, 1047171, 45351, 441959, 426418, 5059, 5062, 336963, 644223, 6945, 322104, 486041, 284590, 379508, 663202, 441960, 214684, 554155, 1064592,…	Tetrapisispora phaffii CBS 4417, Naumovozyma dairenensis CBS 421, Paracoccidioides lutzii Pb01, Aspergillus nidulans, [Candida] glabrata CBS 138, Vanderwaltozyma polyspora DSM 70294, Pyrenophora teres f. teres 0-1, Aspergillus terreus, Trichophyton benhamiae CBS 112371, Yarrowia lipolytica, Aspergillus niger, Schizosaccharomyces japonicus yFS275, Meyerozyma guilliermondii, Histoplasma capsulatum …	2759	Eukaryota	superkingdom
179	1a3w	stress	B	P00549	THR	TPO	21		-0.893	0.23834	0.01298			-0.65465	0.02788	C	39	182	0	0	0	0	235	0.94	9739, 425265, 7176, 8364, 284593, 663331, 5270, 4929, 5507, 400682, 7159, 10090, 9796, 5306, 10020, 13684, 9785, 9478, 51511, 43151, 7425, 294747, 9305, 6085, 281687, 148305, 33169, 6334, 132908, 535722, 45351, 907965, 9646, 644223, 9606, 322104, 578458, 99883, 214684, 573826, 8049, 9315, 7757, 33178, 4952, 6669, 578455, 29850, 148304, 36630, 402676, 339724, 9031, 10141, 431895, 4956, 9601, 12957…	Tursiops truncatus, Malassezia globosa CBS 7966, Culex quinquefasciatus, Xenopus tropicalis, [Candida] glabrata CBS 138, Trichophyton benhamiae CBS 112371, Ustilago maydis, Meyerozyma guilliermondii, Fusarium oxysporum, Amphimedon queenslandica, Aedes aegypti, Mus musculus, Equus caballus, Phanerochaete chrysosporium, Dipodomys ordii, Parastagonospora nodorum, Loxodonta africana, Carlito syrichta…	2759	Eukaryota	superkingdom
180	1a3w	stress	B	P00549	THR	TPO	26		-0.151	-0.07709	0.00517			-0.2285	0.01059	E	1	221	0	0	0	0	235	0.94	9739, 425265, 7176, 8364, 284593, 663331, 5270, 4929, 5507, 400682, 7159, 10090, 9796, 5306, 10020, 13684, 9785, 9478, 51511, 43151, 7425, 294747, 9305, 6085, 281687, 148305, 33169, 6334, 132908, 535722, 45351, 907965, 9646, 644223, 9606, 322104, 578458, 99883, 214684, 573826, 8049, 9315, 7757, 33178, 4952, 6669, 578455, 29850, 148304, 36630, 402676, 339724, 9031, 10141, 431895, 4956, 9601, 12957…	Tursiops truncatus, Malassezia globosa CBS 7966, Culex quinquefasciatus, Xenopus tropicalis, [Candida] glabrata CBS 138, Trichophyton benhamiae CBS 112371, Ustilago maydis, Meyerozyma guilliermondii, Fusarium oxysporum, Amphimedon queenslandica, Aedes aegypti, Mus musculus, Equus caballus, Phanerochaete chrysosporium, Dipodomys ordii, Parastagonospora nodorum, Loxodonta africana, Carlito syrichta…	2759	Eukaryota	superkingdom
181	1a3w	stress	B	P00549	THR	TPO	403		0.224	0.00515	0.00313			0.22914	0.0044	C	2	150	0	0	0	0	235	0.65	9739, 425265, 7176, 8364, 284593, 663331, 5270, 4929, 5507, 400682, 7159, 9796, 5306, 6183, 13684, 9785, 43151, 7425, 294747, 9305, 6085, 281687, 148305, 33169, 6334, 132908, 535722, 9646, 644223, 9606, 322104, 578458, 99883, 214684, 573826, 8049, 573729, 33178, 4952, 6669, 578455, 29850, 148304, 36630, 402676, 339724, 306901, 4956, 140110, 34740, 5057, 135651, 7222, 283643, 37347, 51453, 318829,…	Tursiops truncatus, Malassezia globosa CBS 7966, Culex quinquefasciatus, Xenopus tropicalis, [Candida] glabrata CBS 138, Trichophyton benhamiae CBS 112371, Ustilago maydis, Meyerozyma guilliermondii, Fusarium oxysporum, Amphimedon queenslandica, Aedes aegypti, Equus caballus, Phanerochaete chrysosporium, Schistosoma mansoni, Parastagonospora nodorum, Loxodonta africana, Anopheles darlingi, Nasoni…	2759	Eukaryota	superkingdom
182	1a3w	stress	B	P00549	THR	TPO	407		-0.411	0.60378	0.01612			0.19319	0.02028	H	160	65	0	0	0	0	235	0.96	9739, 425265, 7176, 8364, 284593, 663331, 5270, 4929, 5507, 400682, 7159, 10090, 9796, 5306, 10020, 6183, 13684, 9785, 9478, 51511, 43151, 7425, 294747, 9305, 6085, 281687, 148305, 33169, 6334, 132908, 535722, 45351, 907965, 9646, 9361, 644223, 9606, 322104, 578458, 99883, 214684, 573826, 8049, 9315, 573729, 7757, 33178, 4952, 6669, 578455, 29850, 148304, 36630, 402676, 339724, 9031, 306901, 1014…	Tursiops truncatus, Malassezia globosa CBS 7966, Culex quinquefasciatus, Xenopus tropicalis, [Candida] glabrata CBS 138, Trichophyton benhamiae CBS 112371, Ustilago maydis, Meyerozyma guilliermondii, Fusarium oxysporum, Amphimedon queenslandica, Aedes aegypti, Mus musculus, Equus caballus, Phanerochaete chrysosporium, Dipodomys ordii, Schistosoma mansoni, Parastagonospora nodorum, Loxodonta afric…	2759	Eukaryota	superkingdom
183	1a3w	stress	B	P00549	THR	TPO	478		1.989	0.72422	0.02035			2.71277	0.04067	E	33	38	0	0	0	0	235	0.3	1071378, 425265, 502779, 573826, 117187, 284593, 7739, 573729, 663331, 5180, 5141, 578455, 29850, 148304, 4929, 5507, 7244, 339724, 400682, 4932, 515849, 306901, 246410, 4956, 5306, 7217, 140110, 559305, 4950, 7222, 931890, 283643, 559298, 222929, 7425, 294747, 381046, 5297, 6085, 240176, 33169, 148305, 51453, 229533, 367775, 535722, 7227, 318829, 1047171, 45351, 7260, 441959, 336963, 322104, 405…	Naumovozyma dairenensis CBS 421, Malassezia globosa CBS 7966, Paracoccidioides lutzii Pb01, Candida dubliniensis CD36, Fusarium verticillioides, [Candida] glabrata CBS 138, Branchiostoma floridae, Thermothelomyces thermophila ATCC 42464, Trichophyton benhamiae CBS 112371, Sclerotinia sclerotiorum, Neurospora crassa, Thielavia terrestris NRRL 8126, Gaeumannomyces graminis, Magnaporthiopsis poae, M…	2759	Eukaryota	superkingdom
184	1a3w	stress	C	P00549	TYR	PTR	479		1.132	-0.25565	0.01855			0.87618	0.18236	E	0	0	3	0	0	0	235	0.01	1064592, 1071378, 284593	Naumovozyma castellii CBS 4309, Naumovozyma dairenensis CBS 421, [Candida] glabrata CBS 138	4893	Saccharomycetaceae	family
185	1a3w	stress	C	P00549	SER	SEP	9		3.977	0.80715	0.03914			4.78449	0.06789	C	19	7	0	0	0	0	235	0.11	425265, 7176, 117187, 284593, 436907, 4952, 6669, 5270, 402676, 5507, 7159, 431895, 140110, 7029, 931890, 43151, 51453, 229533, 1047171, 6945, 486041, 7165, 1064592, 29875, 5518	Malassezia globosa CBS 7966, Culex quinquefasciatus, Fusarium verticillioides, [Candida] glabrata CBS 138, Vanderwaltozyma polyspora DSM 70294, Yarrowia lipolytica, Daphnia pulex, Ustilago maydis, Schizosaccharomyces japonicus yFS275, Fusarium oxysporum, Aedes aegypti, Monosiga brevicollis MX1, [Nectria] haematococca, Acyrthosiphon pisum, Eremothecium cymbalariae DBVPG#7215, Anopheles darlingi, T…	2759	Eukaryota	superkingdom
186	1a3w	stress	C	P00549	SER	SEP	16		-0.005	0.14888	0.00543			0.14366	0.00895	C	8	3	0	0	0	0	235	0.05	1071378, 381046, 284590, 33169, 367775, 4950, 214684, 931890, 283643	Naumovozyma dairenensis CBS 421, Lachancea thermotolerans, Kluyveromyces lactis NRRL Y-1140, Eremothecium gossypii, Cryptococcus gattii WM276, Torulaspora delbrueckii, Cryptococcus neoformans var. neoformans JEC21, Eremothecium cymbalariae DBVPG#7215, Cryptococcus neoformans var. neoformans B-3501A	451864	Dikarya	subkingdom
187	1a3w	stress	C	P00549	SER	SEP	22		-0.845	0.03092	0.00825			-0.8142	0.02088	E	107	0	0	0	0	0	235	0.46	9739, 425265, 8364, 284593, 663331, 5270, 4929, 5507, 10090, 9796, 13684, 9785, 9478, 51511, 294747, 9305, 33169, 148305, 535722, 9646, 644223, 9606, 322104, 578458, 99883, 214684, 573826, 8049, 33178, 4952, 578455, 29850, 148304, 36630, 402676, 339724, 10141, 140110, 5057, 9615, 283643, 51453, 31033, 318829, 1047171, 5062, 486041, 379508, 554155, 1071381, 1071378, 162425, 9669, 5061, 8083, 4932,…	Tursiops truncatus, Malassezia globosa CBS 7966, Xenopus tropicalis, [Candida] glabrata CBS 138, Trichophyton benhamiae CBS 112371, Ustilago maydis, Meyerozyma guilliermondii, Fusarium oxysporum, Mus musculus, Equus caballus, Parastagonospora nodorum, Loxodonta africana, Carlito syrichta, Ciona savignyi, Candida tropicalis MYA-3404, Sarcophilus harrisii, Eremothecium gossypii, Magnaporthe grisea,…	2759	Eukaryota	superkingdom
188	1a3w	stress	C	P00549	SER	SEP	53		0.175	-0.01102	0.00048			0.16438	0.00582	C	223	0	0	0	0	0	235	0.95	9739, 425265, 7176, 8364, 284593, 663331, 5270, 4929, 5507, 400682, 7159, 10090, 9796, 5306, 6183, 13684, 9785, 9478, 51511, 43151, 7425, 294747, 9305, 6085, 281687, 148305, 33169, 6334, 132908, 535722, 45351, 907965, 9646, 644223, 9606, 322104, 578458, 99883, 214684, 573826, 8049, 7757, 33178, 4952, 6669, 578455, 29850, 148304, 36630, 402676, 339724, 9031, 10141, 431895, 4956, 9601, 12957, 59729…	Tursiops truncatus, Malassezia globosa CBS 7966, Culex quinquefasciatus, Xenopus tropicalis, [Candida] glabrata CBS 138, Trichophyton benhamiae CBS 112371, Ustilago maydis, Meyerozyma guilliermondii, Fusarium oxysporum, Amphimedon queenslandica, Aedes aegypti, Mus musculus, Equus caballus, Phanerochaete chrysosporium, Schistosoma mansoni, Parastagonospora nodorum, Loxodonta africana, Carlito syri…	2759	Eukaryota	superkingdom
189	1a3w	stress	C	P00549	SER	SEP	332		0.274	-0.25512	0.01815			0.01922	0.03257	C	229	0	0	0	0	0	235	0.97	9739, 425265, 7176, 8364, 284593, 663331, 5270, 4929, 5507, 400682, 7159, 10090, 9796, 5306, 10020, 6183, 13684, 9785, 51511, 43151, 7425, 294747, 9305, 6085, 281687, 148305, 33169, 6334, 132908, 535722, 45351, 907965, 9646, 9361, 644223, 9606, 322104, 578458, 99883, 214684, 573826, 8049, 9315, 573729, 7757, 33178, 4952, 6669, 578455, 29850, 148304, 36630, 402676, 339724, 9031, 306901, 10141, 431…	Tursiops truncatus, Malassezia globosa CBS 7966, Culex quinquefasciatus, Xenopus tropicalis, [Candida] glabrata CBS 138, Trichophyton benhamiae CBS 112371, Ustilago maydis, Meyerozyma guilliermondii, Fusarium oxysporum, Amphimedon queenslandica, Aedes aegypti, Mus musculus, Equus caballus, Phanerochaete chrysosporium, Dipodomys ordii, Schistosoma mansoni, Parastagonospora nodorum, Loxodonta afric…	2759	Eukaryota	superkingdom
190	1a3w	stress	C	P00549	SER	SEP	402		0.609	-0.07922	0.00288			0.52975	0.01251	C	59	167	0	0	0	0	235	0.96	9739, 425265, 7176, 8364, 284593, 663331, 5270, 4929, 5507, 400682, 7159, 10090, 9796, 5306, 10020, 6183, 13684, 9785, 51511, 43151, 7425, 294747, 9305, 6085, 281687, 148305, 33169, 6334, 132908, 535722, 45351, 9646, 9361, 644223, 9606, 322104, 578458, 99883, 214684, 573826, 8049, 9315, 573729, 7757, 33178, 4952, 6669, 578455, 29850, 148304, 36630, 402676, 339724, 9031, 306901, 10141, 431895, 495…	Tursiops truncatus, Malassezia globosa CBS 7966, Culex quinquefasciatus, Xenopus tropicalis, [Candida] glabrata CBS 138, Trichophyton benhamiae CBS 112371, Ustilago maydis, Meyerozyma guilliermondii, Fusarium oxysporum, Amphimedon queenslandica, Aedes aegypti, Mus musculus, Equus caballus, Phanerochaete chrysosporium, Dipodomys ordii, Schistosoma mansoni, Parastagonospora nodorum, Loxodonta afric…	2759	Eukaryota	superkingdom
191	1a3w	stress	C	P00549	SER	SEP	450		0.746	0.12148	0.00232			0.86773	0.02563	C	18	3	0	0	0	0	235	0.09	284593, 436907, 9669, 7091, 4952, 9813, 7217, 10228, 34740, 7029, 9371, 13037, 931890, 51511, 7425, 381046, 5297, 7237, 7719, 284590, 4896	[Candida] glabrata CBS 138, Vanderwaltozyma polyspora DSM 70294, Mustela putorius furo, Bombyx mori, Yarrowia lipolytica, Procavia capensis, Drosophila ananassae, Trichoplax adhaerens, Heliconius melpomene, Acyrthosiphon pisum, Echinops telfairi, Danaus plexippus, Eremothecium cymbalariae DBVPG#7215, Ciona savignyi, Nasonia vitripennis, Lachancea thermotolerans, Puccinia graminis, Drosophila pseu…	2759	Eukaryota	superkingdom
192	1a3w	stress	C	P00549	THR	TPO	8		6.874	-2.23952	0.15629			4.63428	0.13178	H	47	11	0	0	0	0	235	0.25	1071381, 1071378, 502779, 162425, 284593, 436907, 861557, 33178, 663331, 4952, 5061, 402676, 4929, 339724, 515849, 246410, 431895, 4956, 500485, 7668, 13684, 559305, 7029, 4950, 283643, 559298, 5022, 222929, 294747, 381046, 6085, 240176, 33169, 367775, 535722, 1047171, 45351, 441959, 426418, 5059, 5062, 336963, 644223, 6945, 322104, 486041, 284590, 379508, 663202, 441960, 214684, 554155, 1064592,…	Tetrapisispora phaffii CBS 4417, Naumovozyma dairenensis CBS 421, Paracoccidioides lutzii Pb01, Aspergillus nidulans, [Candida] glabrata CBS 138, Vanderwaltozyma polyspora DSM 70294, Pyrenophora teres f. teres 0-1, Aspergillus terreus, Trichophyton benhamiae CBS 112371, Yarrowia lipolytica, Aspergillus niger, Schizosaccharomyces japonicus yFS275, Meyerozyma guilliermondii, Histoplasma capsulatum …	2759	Eukaryota	superkingdom
193	1a3w	stress	C	P00549	THR	TPO	21		-0.265	0.07795	0.01735			-0.18685	0.01235	C	39	182	0	0	0	0	235	0.94	9739, 425265, 7176, 8364, 284593, 663331, 5270, 4929, 5507, 400682, 7159, 10090, 9796, 5306, 10020, 13684, 9785, 9478, 51511, 43151, 7425, 294747, 9305, 6085, 281687, 148305, 33169, 6334, 132908, 535722, 45351, 907965, 9646, 644223, 9606, 322104, 578458, 99883, 214684, 573826, 8049, 9315, 7757, 33178, 4952, 6669, 578455, 29850, 148304, 36630, 402676, 339724, 9031, 10141, 431895, 4956, 9601, 12957…	Tursiops truncatus, Malassezia globosa CBS 7966, Culex quinquefasciatus, Xenopus tropicalis, [Candida] glabrata CBS 138, Trichophyton benhamiae CBS 112371, Ustilago maydis, Meyerozyma guilliermondii, Fusarium oxysporum, Amphimedon queenslandica, Aedes aegypti, Mus musculus, Equus caballus, Phanerochaete chrysosporium, Dipodomys ordii, Parastagonospora nodorum, Loxodonta africana, Carlito syrichta…	2759	Eukaryota	superkingdom
194	1a3w	stress	C	P00549	THR	TPO	26		-0.02	-0.05287	0.0062			-0.0726	0.00467	E	1	221	0	0	0	0	235	0.94	9739, 425265, 7176, 8364, 284593, 663331, 5270, 4929, 5507, 400682, 7159, 10090, 9796, 5306, 10020, 13684, 9785, 9478, 51511, 43151, 7425, 294747, 9305, 6085, 281687, 148305, 33169, 6334, 132908, 535722, 45351, 907965, 9646, 644223, 9606, 322104, 578458, 99883, 214684, 573826, 8049, 9315, 7757, 33178, 4952, 6669, 578455, 29850, 148304, 36630, 402676, 339724, 9031, 10141, 431895, 4956, 9601, 12957…	Tursiops truncatus, Malassezia globosa CBS 7966, Culex quinquefasciatus, Xenopus tropicalis, [Candida] glabrata CBS 138, Trichophyton benhamiae CBS 112371, Ustilago maydis, Meyerozyma guilliermondii, Fusarium oxysporum, Amphimedon queenslandica, Aedes aegypti, Mus musculus, Equus caballus, Phanerochaete chrysosporium, Dipodomys ordii, Parastagonospora nodorum, Loxodonta africana, Carlito syrichta…	2759	Eukaryota	superkingdom
195	1a3w	stress	C	P00549	THR	TPO	403		0.265	0.01048	0.00218			0.2751	0.00562	C	2	150	0	0	0	0	235	0.65	9739, 425265, 7176, 8364, 284593, 663331, 5270, 4929, 5507, 400682, 7159, 9796, 5306, 6183, 13684, 9785, 43151, 7425, 294747, 9305, 6085, 281687, 148305, 33169, 6334, 132908, 535722, 9646, 644223, 9606, 322104, 578458, 99883, 214684, 573826, 8049, 573729, 33178, 4952, 6669, 578455, 29850, 148304, 36630, 402676, 339724, 306901, 4956, 140110, 34740, 5057, 135651, 7222, 283643, 37347, 51453, 318829,…	Tursiops truncatus, Malassezia globosa CBS 7966, Culex quinquefasciatus, Xenopus tropicalis, [Candida] glabrata CBS 138, Trichophyton benhamiae CBS 112371, Ustilago maydis, Meyerozyma guilliermondii, Fusarium oxysporum, Amphimedon queenslandica, Aedes aegypti, Equus caballus, Phanerochaete chrysosporium, Schistosoma mansoni, Parastagonospora nodorum, Loxodonta africana, Anopheles darlingi, Nasoni…	2759	Eukaryota	superkingdom
196	1a3w	stress	C	P00549	THR	TPO	407		0.041	0.63451	0.01403			0.67561	0.01517	H	160	65	0	0	0	0	235	0.96	9739, 425265, 7176, 8364, 284593, 663331, 5270, 4929, 5507, 400682, 7159, 10090, 9796, 5306, 10020, 6183, 13684, 9785, 9478, 51511, 43151, 7425, 294747, 9305, 6085, 281687, 148305, 33169, 6334, 132908, 535722, 45351, 907965, 9646, 9361, 644223, 9606, 322104, 578458, 99883, 214684, 573826, 8049, 9315, 573729, 7757, 33178, 4952, 6669, 578455, 29850, 148304, 36630, 402676, 339724, 9031, 306901, 1014…	Tursiops truncatus, Malassezia globosa CBS 7966, Culex quinquefasciatus, Xenopus tropicalis, [Candida] glabrata CBS 138, Trichophyton benhamiae CBS 112371, Ustilago maydis, Meyerozyma guilliermondii, Fusarium oxysporum, Amphimedon queenslandica, Aedes aegypti, Mus musculus, Equus caballus, Phanerochaete chrysosporium, Dipodomys ordii, Schistosoma mansoni, Parastagonospora nodorum, Loxodonta afric…	2759	Eukaryota	superkingdom
197	1a3w	stress	C	P00549	THR	TPO	478		1.414	0.44974	0.0214			1.86418	0.05552	E	33	38	0	0	0	0	235	0.3	1071378, 425265, 502779, 573826, 117187, 284593, 7739, 573729, 663331, 5180, 5141, 578455, 29850, 148304, 4929, 5507, 7244, 339724, 400682, 4932, 515849, 306901, 246410, 4956, 5306, 7217, 140110, 559305, 4950, 7222, 931890, 283643, 559298, 222929, 7425, 294747, 381046, 5297, 6085, 240176, 33169, 148305, 51453, 229533, 367775, 535722, 7227, 318829, 1047171, 45351, 7260, 441959, 336963, 322104, 405…	Naumovozyma dairenensis CBS 421, Malassezia globosa CBS 7966, Paracoccidioides lutzii Pb01, Candida dubliniensis CD36, Fusarium verticillioides, [Candida] glabrata CBS 138, Branchiostoma floridae, Thermothelomyces thermophila ATCC 42464, Trichophyton benhamiae CBS 112371, Sclerotinia sclerotiorum, Neurospora crassa, Thielavia terrestris NRRL 8126, Gaeumannomyces graminis, Magnaporthiopsis poae, M…	2759	Eukaryota	superkingdom
198	1a3w	stress	D	P00549	TYR	PTR	479		0.805	-0.53644	0.03407			0.26875	0.15843	E	0	0	3	0	0	0	235	0.01	1064592, 1071378, 284593	Naumovozyma castellii CBS 4309, Naumovozyma dairenensis CBS 421, [Candida] glabrata CBS 138	4893	Saccharomycetaceae	family
199	1a3w	stress	D	P00549	SER	SEP	9		3.725	0.50245	0.02188			4.22745	0.11367	C	19	7	0	0	0	0	235	0.11	425265, 7176, 117187, 284593, 436907, 4952, 6669, 5270, 402676, 5507, 7159, 431895, 140110, 7029, 931890, 43151, 51453, 229533, 1047171, 6945, 486041, 7165, 1064592, 29875, 5518	Malassezia globosa CBS 7966, Culex quinquefasciatus, Fusarium verticillioides, [Candida] glabrata CBS 138, Vanderwaltozyma polyspora DSM 70294, Yarrowia lipolytica, Daphnia pulex, Ustilago maydis, Schizosaccharomyces japonicus yFS275, Fusarium oxysporum, Aedes aegypti, Monosiga brevicollis MX1, [Nectria] haematococca, Acyrthosiphon pisum, Eremothecium cymbalariae DBVPG#7215, Anopheles darlingi, T…	2759	Eukaryota	superkingdom
200	1a3w	stress	D	P00549	SER	SEP	16		1.173	0.18424	0.00444			1.35678	0.04267	C	8	3	0	0	0	0	235	0.05	1071378, 381046, 284590, 33169, 367775, 4950, 214684, 931890, 283643	Naumovozyma dairenensis CBS 421, Lachancea thermotolerans, Kluyveromyces lactis NRRL Y-1140, Eremothecium gossypii, Cryptococcus gattii WM276, Torulaspora delbrueckii, Cryptococcus neoformans var. neoformans JEC21, Eremothecium cymbalariae DBVPG#7215, Cryptococcus neoformans var. neoformans B-3501A	451864	Dikarya	subkingdom
201	1a3w	stress	D	P00549	SER	SEP	22		-0.76	0.01351	0.00763			-0.74647	0.02071	E	107	0	0	0	0	0	235	0.46	9739, 425265, 8364, 284593, 663331, 5270, 4929, 5507, 10090, 9796, 13684, 9785, 9478, 51511, 294747, 9305, 33169, 148305, 535722, 9646, 644223, 9606, 322104, 578458, 99883, 214684, 573826, 8049, 33178, 4952, 578455, 29850, 148304, 36630, 402676, 339724, 10141, 140110, 5057, 9615, 283643, 51453, 31033, 318829, 1047171, 5062, 486041, 379508, 554155, 1071381, 1071378, 162425, 9669, 5061, 8083, 4932,…	Tursiops truncatus, Malassezia globosa CBS 7966, Xenopus tropicalis, [Candida] glabrata CBS 138, Trichophyton benhamiae CBS 112371, Ustilago maydis, Meyerozyma guilliermondii, Fusarium oxysporum, Mus musculus, Equus caballus, Parastagonospora nodorum, Loxodonta africana, Carlito syrichta, Ciona savignyi, Candida tropicalis MYA-3404, Sarcophilus harrisii, Eremothecium gossypii, Magnaporthe grisea,…	2759	Eukaryota	superkingdom
202	1a3w	stress	D	P00549	SER	SEP	53		-0.014	0.00317	0.00069			-0.01046	0.00395	C	223	0	0	0	0	0	235	0.95	9739, 425265, 7176, 8364, 284593, 663331, 5270, 4929, 5507, 400682, 7159, 10090, 9796, 5306, 6183, 13684, 9785, 9478, 51511, 43151, 7425, 294747, 9305, 6085, 281687, 148305, 33169, 6334, 132908, 535722, 45351, 907965, 9646, 644223, 9606, 322104, 578458, 99883, 214684, 573826, 8049, 7757, 33178, 4952, 6669, 578455, 29850, 148304, 36630, 402676, 339724, 9031, 10141, 431895, 4956, 9601, 12957, 59729…	Tursiops truncatus, Malassezia globosa CBS 7966, Culex quinquefasciatus, Xenopus tropicalis, [Candida] glabrata CBS 138, Trichophyton benhamiae CBS 112371, Ustilago maydis, Meyerozyma guilliermondii, Fusarium oxysporum, Amphimedon queenslandica, Aedes aegypti, Mus musculus, Equus caballus, Phanerochaete chrysosporium, Schistosoma mansoni, Parastagonospora nodorum, Loxodonta africana, Carlito syri…	2759	Eukaryota	superkingdom
203	1a3w	stress	D	P00549	SER	SEP	332		-0.535	-0.11116	0.02176			-0.64573	0.01504	C	229	0	0	0	0	0	235	0.97	9739, 425265, 7176, 8364, 284593, 663331, 5270, 4929, 5507, 400682, 7159, 10090, 9796, 5306, 10020, 6183, 13684, 9785, 51511, 43151, 7425, 294747, 9305, 6085, 281687, 148305, 33169, 6334, 132908, 535722, 45351, 907965, 9646, 9361, 644223, 9606, 322104, 578458, 99883, 214684, 573826, 8049, 9315, 573729, 7757, 33178, 4952, 6669, 578455, 29850, 148304, 36630, 402676, 339724, 9031, 306901, 10141, 431…	Tursiops truncatus, Malassezia globosa CBS 7966, Culex quinquefasciatus, Xenopus tropicalis, [Candida] glabrata CBS 138, Trichophyton benhamiae CBS 112371, Ustilago maydis, Meyerozyma guilliermondii, Fusarium oxysporum, Amphimedon queenslandica, Aedes aegypti, Mus musculus, Equus caballus, Phanerochaete chrysosporium, Dipodomys ordii, Schistosoma mansoni, Parastagonospora nodorum, Loxodonta afric…	2759	Eukaryota	superkingdom
204	1a3w	stress	D	P00549	SER	SEP	402		0.38	-0.07843	0.00365			0.30136	0.00626	C	59	167	0	0	0	0	235	0.96	9739, 425265, 7176, 8364, 284593, 663331, 5270, 4929, 5507, 400682, 7159, 10090, 9796, 5306, 10020, 6183, 13684, 9785, 51511, 43151, 7425, 294747, 9305, 6085, 281687, 148305, 33169, 6334, 132908, 535722, 45351, 9646, 9361, 644223, 9606, 322104, 578458, 99883, 214684, 573826, 8049, 9315, 573729, 7757, 33178, 4952, 6669, 578455, 29850, 148304, 36630, 402676, 339724, 9031, 306901, 10141, 431895, 495…	Tursiops truncatus, Malassezia globosa CBS 7966, Culex quinquefasciatus, Xenopus tropicalis, [Candida] glabrata CBS 138, Trichophyton benhamiae CBS 112371, Ustilago maydis, Meyerozyma guilliermondii, Fusarium oxysporum, Amphimedon queenslandica, Aedes aegypti, Mus musculus, Equus caballus, Phanerochaete chrysosporium, Dipodomys ordii, Schistosoma mansoni, Parastagonospora nodorum, Loxodonta afric…	2759	Eukaryota	superkingdom
205	1a3w	stress	D	P00549	SER	SEP	450		0.809	0.11663	0.0028			0.92584	0.02364	C	18	3	0	0	0	0	235	0.09	284593, 436907, 9669, 7091, 4952, 9813, 7217, 10228, 34740, 7029, 9371, 13037, 931890, 51511, 7425, 381046, 5297, 7237, 7719, 284590, 4896	[Candida] glabrata CBS 138, Vanderwaltozyma polyspora DSM 70294, Mustela putorius furo, Bombyx mori, Yarrowia lipolytica, Procavia capensis, Drosophila ananassae, Trichoplax adhaerens, Heliconius melpomene, Acyrthosiphon pisum, Echinops telfairi, Danaus plexippus, Eremothecium cymbalariae DBVPG#7215, Ciona savignyi, Nasonia vitripennis, Lachancea thermotolerans, Puccinia graminis, Drosophila pseu…	2759	Eukaryota	superkingdom
206	1a3w	stress	D	P00549	THR	TPO	8		7.56	-2.56707	0.15			4.99249	0.06988	H	47	11	0	0	0	0	235	0.25	1071381, 1071378, 502779, 162425, 284593, 436907, 861557, 33178, 663331, 4952, 5061, 402676, 4929, 339724, 515849, 246410, 431895, 4956, 500485, 7668, 13684, 559305, 7029, 4950, 283643, 559298, 5022, 222929, 294747, 381046, 6085, 240176, 33169, 367775, 535722, 1047171, 45351, 441959, 426418, 5059, 5062, 336963, 644223, 6945, 322104, 486041, 284590, 379508, 663202, 441960, 214684, 554155, 1064592,…	Tetrapisispora phaffii CBS 4417, Naumovozyma dairenensis CBS 421, Paracoccidioides lutzii Pb01, Aspergillus nidulans, [Candida] glabrata CBS 138, Vanderwaltozyma polyspora DSM 70294, Pyrenophora teres f. teres 0-1, Aspergillus terreus, Trichophyton benhamiae CBS 112371, Yarrowia lipolytica, Aspergillus niger, Schizosaccharomyces japonicus yFS275, Meyerozyma guilliermondii, Histoplasma capsulatum …	2759	Eukaryota	superkingdom
207	1a3w	stress	D	P00549	THR	TPO	21		-1.67	-0.02924	0.01728			-1.69945	0.03523	C	39	182	0	0	0	0	235	0.94	9739, 425265, 7176, 8364, 284593, 663331, 5270, 4929, 5507, 400682, 7159, 10090, 9796, 5306, 10020, 13684, 9785, 9478, 51511, 43151, 7425, 294747, 9305, 6085, 281687, 148305, 33169, 6334, 132908, 535722, 45351, 907965, 9646, 644223, 9606, 322104, 578458, 99883, 214684, 573826, 8049, 9315, 7757, 33178, 4952, 6669, 578455, 29850, 148304, 36630, 402676, 339724, 9031, 10141, 431895, 4956, 9601, 12957…	Tursiops truncatus, Malassezia globosa CBS 7966, Culex quinquefasciatus, Xenopus tropicalis, [Candida] glabrata CBS 138, Trichophyton benhamiae CBS 112371, Ustilago maydis, Meyerozyma guilliermondii, Fusarium oxysporum, Amphimedon queenslandica, Aedes aegypti, Mus musculus, Equus caballus, Phanerochaete chrysosporium, Dipodomys ordii, Parastagonospora nodorum, Loxodonta africana, Carlito syrichta…	2759	Eukaryota	superkingdom
208	1a3w	stress	D	P00549	THR	TPO	26		0.048	-0.04642	0.00671			0.00118	0.00385	E	1	221	0	0	0	0	235	0.94	9739, 425265, 7176, 8364, 284593, 663331, 5270, 4929, 5507, 400682, 7159, 10090, 9796, 5306, 10020, 13684, 9785, 9478, 51511, 43151, 7425, 294747, 9305, 6085, 281687, 148305, 33169, 6334, 132908, 535722, 45351, 907965, 9646, 644223, 9606, 322104, 578458, 99883, 214684, 573826, 8049, 9315, 7757, 33178, 4952, 6669, 578455, 29850, 148304, 36630, 402676, 339724, 9031, 10141, 431895, 4956, 9601, 12957…	Tursiops truncatus, Malassezia globosa CBS 7966, Culex quinquefasciatus, Xenopus tropicalis, [Candida] glabrata CBS 138, Trichophyton benhamiae CBS 112371, Ustilago maydis, Meyerozyma guilliermondii, Fusarium oxysporum, Amphimedon queenslandica, Aedes aegypti, Mus musculus, Equus caballus, Phanerochaete chrysosporium, Dipodomys ordii, Parastagonospora nodorum, Loxodonta africana, Carlito syrichta…	2759	Eukaryota	superkingdom
209	1a3w	stress	D	P00549	THR	TPO	403		0.12	0.01667	0.00316			0.13698	0.00334	C	2	150	0	0	0	0	235	0.65	9739, 425265, 7176, 8364, 284593, 663331, 5270, 4929, 5507, 400682, 7159, 9796, 5306, 6183, 13684, 9785, 43151, 7425, 294747, 9305, 6085, 281687, 148305, 33169, 6334, 132908, 535722, 9646, 644223, 9606, 322104, 578458, 99883, 214684, 573826, 8049, 573729, 33178, 4952, 6669, 578455, 29850, 148304, 36630, 402676, 339724, 306901, 4956, 140110, 34740, 5057, 135651, 7222, 283643, 37347, 51453, 318829,…	Tursiops truncatus, Malassezia globosa CBS 7966, Culex quinquefasciatus, Xenopus tropicalis, [Candida] glabrata CBS 138, Trichophyton benhamiae CBS 112371, Ustilago maydis, Meyerozyma guilliermondii, Fusarium oxysporum, Amphimedon queenslandica, Aedes aegypti, Equus caballus, Phanerochaete chrysosporium, Schistosoma mansoni, Parastagonospora nodorum, Loxodonta africana, Anopheles darlingi, Nasoni…	2759	Eukaryota	superkingdom
210	1a3w	stress	D	P00549	THR	TPO	407		-0.713	0.64743	0.01325			-0.06569	0.01914	H	160	65	0	0	0	0	235	0.96	9739, 425265, 7176, 8364, 284593, 663331, 5270, 4929, 5507, 400682, 7159, 10090, 9796, 5306, 10020, 6183, 13684, 9785, 9478, 51511, 43151, 7425, 294747, 9305, 6085, 281687, 148305, 33169, 6334, 132908, 535722, 45351, 907965, 9646, 9361, 644223, 9606, 322104, 578458, 99883, 214684, 573826, 8049, 9315, 573729, 7757, 33178, 4952, 6669, 578455, 29850, 148304, 36630, 402676, 339724, 9031, 306901, 1014…	Tursiops truncatus, Malassezia globosa CBS 7966, Culex quinquefasciatus, Xenopus tropicalis, [Candida] glabrata CBS 138, Trichophyton benhamiae CBS 112371, Ustilago maydis, Meyerozyma guilliermondii, Fusarium oxysporum, Amphimedon queenslandica, Aedes aegypti, Mus musculus, Equus caballus, Phanerochaete chrysosporium, Dipodomys ordii, Schistosoma mansoni, Parastagonospora nodorum, Loxodonta afric…	2759	Eukaryota	superkingdom
211	1a3w	stress	D	P00549	THR	TPO	478		0.941	0.94957	0.0204			1.89104	0.02554	E	33	38	0	0	0	0	235	0.3	1071378, 425265, 502779, 573826, 117187, 284593, 7739, 573729, 663331, 5180, 5141, 578455, 29850, 148304, 4929, 5507, 7244, 339724, 400682, 4932, 515849, 306901, 246410, 4956, 5306, 7217, 140110, 559305, 4950, 7222, 931890, 283643, 559298, 222929, 7425, 294747, 381046, 5297, 6085, 240176, 33169, 148305, 51453, 229533, 367775, 535722, 7227, 318829, 1047171, 45351, 7260, 441959, 336963, 322104, 405…	Naumovozyma dairenensis CBS 421, Malassezia globosa CBS 7966, Paracoccidioides lutzii Pb01, Candida dubliniensis CD36, Fusarium verticillioides, [Candida] glabrata CBS 138, Branchiostoma floridae, Thermothelomyces thermophila ATCC 42464, Trichophyton benhamiae CBS 112371, Sclerotinia sclerotiorum, Neurospora crassa, Thielavia terrestris NRRL 8126, Gaeumannomyces graminis, Magnaporthiopsis poae, M…	2759	Eukaryota	superkingdom
212	1aua	normal	A	P24280	LYS	ALY	66	-0.993		0.27573	0.01697	-0.71699	0.07517			C	0	0	0	88	0	0	231	0.38	1071381, 425265, 502779, 573826, 117187, 284593, 162425, 436907, 573729, 861557, 4952, 663331, 33178, 5141, 5061, 29850, 578455, 5270, 36630, 4929, 402676, 339724, 5507, 4932, 515849, 246410, 306901, 431895, 4956, 5306, 500485, 7668, 13684, 140110, 4950, 559305, 771870, 5057, 931890, 283643, 5022, 222929, 559298, 294747, 5297, 240176, 367775, 33169, 148305, 51453, 229533, 535722, 318829, 1047171,…	Tetrapisispora phaffii CBS 4417, Malassezia globosa CBS 7966, Paracoccidioides lutzii Pb01, Candida dubliniensis CD36, Fusarium verticillioides, [Candida] glabrata CBS 138, Aspergillus nidulans, Vanderwaltozyma polyspora DSM 70294, Thermothelomyces thermophila ATCC 42464, Pyrenophora teres f. teres 0-1, Yarrowia lipolytica, Trichophyton benhamiae CBS 112371, Aspergillus terreus, Neurospora crassa…	2759	Eukaryota	superkingdom
213	1aua	normal	A	P24280	LYS	ALY	100	-0.01		0.01403	0.00053	0.00378	0.0003			H	0	0	0	75	1	0	231	0.33	1071381, 1071378, 425265, 502779, 573826, 117187, 284593, 162425, 436907, 573729, 4952, 663331, 33178, 5141, 5061, 578455, 5270, 36630, 4929, 402676, 339724, 5507, 515849, 246410, 306901, 4956, 5306, 500485, 10228, 140110, 771870, 4950, 559305, 5057, 931890, 559298, 222929, 294747, 381046, 5297, 240176, 33169, 148305, 51453, 229533, 535722, 318829, 1047171, 208348, 441959, 5059, 5062, 644223, 486…	Tetrapisispora phaffii CBS 4417, Naumovozyma dairenensis CBS 421, Malassezia globosa CBS 7966, Paracoccidioides lutzii Pb01, Candida dubliniensis CD36, Fusarium verticillioides, [Candida] glabrata CBS 138, Aspergillus nidulans, Vanderwaltozyma polyspora DSM 70294, Thermothelomyces thermophila ATCC 42464, Yarrowia lipolytica, Trichophyton benhamiae CBS 112371, Aspergillus terreus, Neurospora crass…	2759	Eukaryota	superkingdom
214	1aua	normal	A	P24280	LYS	ALY	105	-0.012		0.01417	0.00044	0.00231	0.00021			H	0	0	0	65	15	0	231	0.35	1071381, 1071378, 573826, 7176, 31234, 117187, 284593, 162425, 436907, 573729, 861557, 7091, 4952, 663331, 7460, 6239, 5141, 578455, 29850, 5270, 5507, 4932, 515849, 306901, 7159, 431895, 4956, 500485, 12957, 140110, 771870, 4950, 559305, 7029, 7668, 135651, 931890, 283643, 51511, 7425, 294747, 381046, 5297, 240176, 367775, 33169, 148305, 51453, 229533, 281687, 6238, 535722, 318829, 1047171, 5412…	Tetrapisispora phaffii CBS 4417, Naumovozyma dairenensis CBS 421, Candida dubliniensis CD36, Culex quinquefasciatus, Caenorhabditis remanei, Fusarium verticillioides, [Candida] glabrata CBS 138, Aspergillus nidulans, Vanderwaltozyma polyspora DSM 70294, Thermothelomyces thermophila ATCC 42464, Pyrenophora teres f. teres 0-1, Bombyx mori, Yarrowia lipolytica, Trichophyton benhamiae CBS 112371, Api…	2759	Eukaryota	superkingdom
215	1aua	normal	A	P24280	LYS	ALY	116	-0.004		0.00302	0.00058	-0.00052	0.00045			C	0	0	0	154	0	0	231	0.67	9739, 425265, 7176, 8364, 284593, 663331, 5270, 4929, 5507, 7159, 10090, 5306, 9796, 10020, 13684, 9785, 9478, 7425, 294747, 9305, 6085, 33169, 148305, 281687, 535722, 132908, 45351, 9646, 9361, 644223, 9606, 322104, 578458, 99883, 573826, 573729, 4952, 33178, 578455, 29850, 36630, 402676, 339724, 9031, 306901, 10141, 9601, 59729, 140110, 12957, 5057, 135651, 7222, 9615, 31033, 318829, 1047171, 5…	Tursiops truncatus, Malassezia globosa CBS 7966, Culex quinquefasciatus, Xenopus tropicalis, [Candida] glabrata CBS 138, Trichophyton benhamiae CBS 112371, Ustilago maydis, Meyerozyma guilliermondii, Fusarium oxysporum, Aedes aegypti, Mus musculus, Phanerochaete chrysosporium, Equus caballus, Dipodomys ordii, Parastagonospora nodorum, Loxodonta africana, Carlito syrichta, Nasonia vitripennis, Can…	2759	Eukaryota	superkingdom
216	1aua	normal	A	P24280	LYS	ALY	136	-0.027		0.02932	0.00093	0.00191	0.00036			C	0	0	0	138	0	1	231	0.6	9739, 425265, 7176, 8364, 284593, 663331, 5270, 4929, 5507, 7159, 10090, 9796, 10020, 13684, 9785, 51511, 7425, 294747, 9305, 6085, 33169, 148305, 535722, 6334, 132908, 45351, 9646, 644223, 9606, 322104, 573826, 9315, 573729, 4952, 33178, 578455, 29850, 36630, 339724, 9031, 306901, 10141, 431895, 4956, 9601, 59729, 140110, 12957, 34740, 5057, 7222, 9615, 37347, 51453, 318829, 1047171, 5062, 13735…	Tursiops truncatus, Malassezia globosa CBS 7966, Culex quinquefasciatus, Xenopus tropicalis, [Candida] glabrata CBS 138, Trichophyton benhamiae CBS 112371, Ustilago maydis, Meyerozyma guilliermondii, Fusarium oxysporum, Aedes aegypti, Mus musculus, Equus caballus, Dipodomys ordii, Parastagonospora nodorum, Loxodonta africana, Ciona savignyi, Nasonia vitripennis, Candida tropicalis MYA-3404, Sarco…	2759	Eukaryota	superkingdom
217	1aua	normal	A	P24280	LYS	ALY	229	-2.765		1.53184	0.04454	-1.23308	0.14403			H	0	0	0	86	0	0	231	0.37	1071381, 1071378, 425265, 502779, 573826, 117187, 284593, 162425, 436907, 573729, 861557, 4952, 663331, 33178, 5141, 5061, 29850, 578455, 5270, 36630, 4929, 402676, 339724, 5507, 4932, 515849, 246410, 306901, 431895, 4956, 5306, 500485, 7668, 13684, 140110, 4950, 559305, 771870, 5057, 931890, 5022, 222929, 559298, 294747, 381046, 5297, 240176, 33169, 148305, 51453, 229533, 535722, 318829, 1047171…	Tetrapisispora phaffii CBS 4417, Naumovozyma dairenensis CBS 421, Malassezia globosa CBS 7966, Paracoccidioides lutzii Pb01, Candida dubliniensis CD36, Fusarium verticillioides, [Candida] glabrata CBS 138, Aspergillus nidulans, Vanderwaltozyma polyspora DSM 70294, Thermothelomyces thermophila ATCC 42464, Pyrenophora teres f. teres 0-1, Yarrowia lipolytica, Trichophyton benhamiae CBS 112371, Asper…	2759	Eukaryota	superkingdom
218	1aua	normal	A	P24280	LYS	ALY	249	0.016		0.0339	0.00247	0.04962	0.00387			H	0	0	0	41	0	12	231	0.23	1071381, 1071378, 573826, 31234, 284593, 573729, 436907, 861557, 33178, 6239, 5141, 5061, 29850, 36630, 402676, 4929, 7244, 4932, 515849, 246410, 4956, 7217, 500485, 13684, 4950, 5057, 135651, 931890, 222929, 381046, 5297, 33169, 148305, 281687, 6238, 318829, 7227, 1047171, 7260, 208348, 7237, 426418, 5059, 5062, 486041, 322104, 40559, 284590, 379508, 306902, 1064592, 7245, 771870	Tetrapisispora phaffii CBS 4417, Naumovozyma dairenensis CBS 421, Candida dubliniensis CD36, Caenorhabditis remanei, [Candida] glabrata CBS 138, Thermothelomyces thermophila ATCC 42464, Vanderwaltozyma polyspora DSM 70294, Pyrenophora teres f. teres 0-1, Aspergillus terreus, Caenorhabditis elegans, Neurospora crassa, Aspergillus niger, Gaeumannomyces graminis, Aspergillus fischeri, Schizosaccharo…	2759	Eukaryota	superkingdom
219	1aua	normal	A	P24280	LYS	ALY	253	-0.005		0.03351	0.00152	0.02854	0.00112			C	0	0	0	46	1	0	231	0.2	1071381, 1071378, 425265, 573826, 31234, 117187, 284593, 162425, 436907, 663331, 6239, 4929, 5507, 4932, 306901, 431895, 4956, 7668, 140110, 4950, 559305, 135651, 931890, 381046, 240176, 33169, 281687, 51453, 229533, 6238, 535722, 6334, 54126, 6945, 486041, 322104, 284590, 379508, 663202, 306902, 554155, 1064592, 29875, 39416, 5518	Tetrapisispora phaffii CBS 4417, Naumovozyma dairenensis CBS 421, Malassezia globosa CBS 7966, Candida dubliniensis CD36, Caenorhabditis remanei, Fusarium verticillioides, [Candida] glabrata CBS 138, Aspergillus nidulans, Vanderwaltozyma polyspora DSM 70294, Trichophyton benhamiae CBS 112371, Caenorhabditis elegans, Meyerozyma guilliermondii, Fusarium oxysporum, Saccharomyces cerevisiae, Chaetomi…	2759	Eukaryota	superkingdom
220	1aua	normal	A	P24280	LYS	ALY	263	-0.059		0.07484	0.00215	0.01561	0.00051			H	0	0	0	21	42	0	231	0.27	1071381, 1071378, 502779, 425265, 573826, 7176, 117187, 284593, 573729, 436907, 861557, 4952, 663331, 5141, 578455, 29850, 5270, 4929, 5507, 339724, 4932, 515849, 246410, 431895, 4956, 5306, 13684, 140110, 4950, 559305, 771870, 931890, 5022, 222929, 559298, 381046, 5297, 240176, 33169, 148305, 51453, 229533, 535722, 318829, 1047171, 208348, 441959, 426418, 336963, 644223, 322104, 40559, 284590, 3…	Tetrapisispora phaffii CBS 4417, Naumovozyma dairenensis CBS 421, Paracoccidioides lutzii Pb01, Malassezia globosa CBS 7966, Candida dubliniensis CD36, Culex quinquefasciatus, Fusarium verticillioides, [Candida] glabrata CBS 138, Thermothelomyces thermophila ATCC 42464, Vanderwaltozyma polyspora DSM 70294, Pyrenophora teres f. teres 0-1, Yarrowia lipolytica, Trichophyton benhamiae CBS 112371, Neu…	2759	Eukaryota	superkingdom
221	1aua	normal	A	P24280	LYS	ALY	267	-0.002		2e-05	0.00013	-0.00162	0.00012			C	0	0	0	26	0	1	231	0.12	1071381, 1071378, 425265, 284593, 436907, 663331, 5270, 402676, 4929, 4956, 7668, 4950, 559305, 931890, 381046, 5297, 535722, 1047171, 208348, 578458, 663202, 554155, 1064592	Tetrapisispora phaffii CBS 4417, Naumovozyma dairenensis CBS 421, Malassezia globosa CBS 7966, [Candida] glabrata CBS 138, Vanderwaltozyma polyspora DSM 70294, Trichophyton benhamiae CBS 112371, Ustilago maydis, Schizosaccharomyces japonicus yFS275, Meyerozyma guilliermondii, Zygosaccharomyces rouxii, Strongylocentrotus purpuratus, Torulaspora delbrueckii, Trichophyton rubrum CBS 118892, Eremothe…	2759	Eukaryota	superkingdom
222	1aua	normal	A	P24280	LYS	ALY	274	-0.002		0.00135	9e-05	-0.00109	8e-05			H	0	0	0	3	6	3	231	0.05	486041, 284593, 5306, 240176, 436907, 578458, 861557, 4952, 40559, 45351, 426418, 5022	Laccaria bicolor S238N-H82, [Candida] glabrata CBS 138, Phanerochaete chrysosporium, Coprinopsis cinerea okayama7#130, Vanderwaltozyma polyspora DSM 70294, Schizophyllum commune H4-8, Pyrenophora teres f. teres 0-1, Yarrowia lipolytica, Botrytis cinerea, Nematostella vectensis, Pyrenophora tritici-repentis Pt-1C-BFP, Leptosphaeria maculans	2759	Eukaryota	superkingdom
223	1aua	normal	A	P24280	LYS	ALY	289	-0.001		0.00042	7e-05	-0.00032	7e-05			H	0	0	0	13	10	1	231	0.1	1071378, 502779, 425265, 284593, 436907, 29850, 4929, 4956, 13684, 4950, 931890, 559298, 381046, 33169, 148305, 318829, 1047171, 486041, 306902, 554155, 1064592, 39416	Naumovozyma dairenensis CBS 421, Paracoccidioides lutzii Pb01, Malassezia globosa CBS 7966, [Candida] glabrata CBS 138, Vanderwaltozyma polyspora DSM 70294, Gaeumannomyces graminis, Meyerozyma guilliermondii, Zygosaccharomyces rouxii, Parastagonospora nodorum, Torulaspora delbrueckii, Eremothecium cymbalariae DBVPG#7215, Blastomyces gilchristii SLH14081, Lachancea thermotolerans, Eremothecium gos…	451864	Dikarya	subkingdom
224	1aua	normal	B	P24280	LYS	ALY	66	-0.837		0.80311	0.0366	-0.03373	0.03739			C	0	0	0	88	0	0	231	0.38	1071381, 425265, 502779, 573826, 117187, 284593, 162425, 436907, 573729, 861557, 4952, 663331, 33178, 5141, 5061, 29850, 578455, 5270, 36630, 4929, 402676, 339724, 5507, 4932, 515849, 246410, 306901, 431895, 4956, 5306, 500485, 7668, 13684, 140110, 4950, 559305, 771870, 5057, 931890, 283643, 5022, 222929, 559298, 294747, 5297, 240176, 367775, 33169, 148305, 51453, 229533, 535722, 318829, 1047171,…	Tetrapisispora phaffii CBS 4417, Malassezia globosa CBS 7966, Paracoccidioides lutzii Pb01, Candida dubliniensis CD36, Fusarium verticillioides, [Candida] glabrata CBS 138, Aspergillus nidulans, Vanderwaltozyma polyspora DSM 70294, Thermothelomyces thermophila ATCC 42464, Pyrenophora teres f. teres 0-1, Yarrowia lipolytica, Trichophyton benhamiae CBS 112371, Aspergillus terreus, Neurospora crassa…	2759	Eukaryota	superkingdom
225	1aua	normal	B	P24280	LYS	ALY	100	-0.041		0.04892	0.00112	0.00761	0.00034			H	0	0	0	75	1	0	231	0.33	1071381, 1071378, 425265, 502779, 573826, 117187, 284593, 162425, 436907, 573729, 4952, 663331, 33178, 5141, 5061, 578455, 5270, 36630, 4929, 402676, 339724, 5507, 515849, 246410, 306901, 4956, 5306, 500485, 10228, 140110, 771870, 4950, 559305, 5057, 931890, 559298, 222929, 294747, 381046, 5297, 240176, 33169, 148305, 51453, 229533, 535722, 318829, 1047171, 208348, 441959, 5059, 5062, 644223, 486…	Tetrapisispora phaffii CBS 4417, Naumovozyma dairenensis CBS 421, Malassezia globosa CBS 7966, Paracoccidioides lutzii Pb01, Candida dubliniensis CD36, Fusarium verticillioides, [Candida] glabrata CBS 138, Aspergillus nidulans, Vanderwaltozyma polyspora DSM 70294, Thermothelomyces thermophila ATCC 42464, Yarrowia lipolytica, Trichophyton benhamiae CBS 112371, Aspergillus terreus, Neurospora crass…	2759	Eukaryota	superkingdom
226	1aua	normal	B	P24280	LYS	ALY	105	0.013		0.00793	0.00029	0.02086	0.00061			H	0	0	0	65	15	0	231	0.35	1071381, 1071378, 573826, 7176, 31234, 117187, 284593, 162425, 436907, 573729, 861557, 7091, 4952, 663331, 7460, 6239, 5141, 578455, 29850, 5270, 5507, 4932, 515849, 306901, 7159, 431895, 4956, 500485, 12957, 140110, 771870, 4950, 559305, 7029, 7668, 135651, 931890, 283643, 51511, 7425, 294747, 381046, 5297, 240176, 367775, 33169, 148305, 51453, 229533, 281687, 6238, 535722, 318829, 1047171, 5412…	Tetrapisispora phaffii CBS 4417, Naumovozyma dairenensis CBS 421, Candida dubliniensis CD36, Culex quinquefasciatus, Caenorhabditis remanei, Fusarium verticillioides, [Candida] glabrata CBS 138, Aspergillus nidulans, Vanderwaltozyma polyspora DSM 70294, Thermothelomyces thermophila ATCC 42464, Pyrenophora teres f. teres 0-1, Bombyx mori, Yarrowia lipolytica, Trichophyton benhamiae CBS 112371, Api…	2759	Eukaryota	superkingdom
227	1aua	normal	B	P24280	LYS	ALY	116	-0.028		0.02825	0.00127	0.00021	0.00027			C	0	0	0	154	0	0	231	0.67	9739, 425265, 7176, 8364, 284593, 663331, 5270, 4929, 5507, 7159, 10090, 5306, 9796, 10020, 13684, 9785, 9478, 7425, 294747, 9305, 6085, 33169, 148305, 281687, 535722, 132908, 45351, 9646, 9361, 644223, 9606, 322104, 578458, 99883, 573826, 573729, 4952, 33178, 578455, 29850, 36630, 402676, 339724, 9031, 306901, 10141, 9601, 59729, 140110, 12957, 5057, 135651, 7222, 9615, 31033, 318829, 1047171, 5…	Tursiops truncatus, Malassezia globosa CBS 7966, Culex quinquefasciatus, Xenopus tropicalis, [Candida] glabrata CBS 138, Trichophyton benhamiae CBS 112371, Ustilago maydis, Meyerozyma guilliermondii, Fusarium oxysporum, Aedes aegypti, Mus musculus, Phanerochaete chrysosporium, Equus caballus, Dipodomys ordii, Parastagonospora nodorum, Loxodonta africana, Carlito syrichta, Nasonia vitripennis, Can…	2759	Eukaryota	superkingdom
228	1aua	normal	B	P24280	LYS	ALY	136	-0.032		0.03225	0.00133	0.00025	0.00019			C	0	0	0	138	0	1	231	0.6	9739, 425265, 7176, 8364, 284593, 663331, 5270, 4929, 5507, 7159, 10090, 9796, 10020, 13684, 9785, 51511, 7425, 294747, 9305, 6085, 33169, 148305, 535722, 6334, 132908, 45351, 9646, 644223, 9606, 322104, 573826, 9315, 573729, 4952, 33178, 578455, 29850, 36630, 339724, 9031, 306901, 10141, 431895, 4956, 9601, 59729, 140110, 12957, 34740, 5057, 7222, 9615, 37347, 51453, 318829, 1047171, 5062, 13735…	Tursiops truncatus, Malassezia globosa CBS 7966, Culex quinquefasciatus, Xenopus tropicalis, [Candida] glabrata CBS 138, Trichophyton benhamiae CBS 112371, Ustilago maydis, Meyerozyma guilliermondii, Fusarium oxysporum, Aedes aegypti, Mus musculus, Equus caballus, Dipodomys ordii, Parastagonospora nodorum, Loxodonta africana, Ciona savignyi, Nasonia vitripennis, Candida tropicalis MYA-3404, Sarco…	2759	Eukaryota	superkingdom
229	1aua	normal	B	P24280	LYS	ALY	229	-1.347		1.82469	0.07509	0.47741	0.03172			H	0	0	0	86	0	0	231	0.37	1071381, 1071378, 425265, 502779, 573826, 117187, 284593, 162425, 436907, 573729, 861557, 4952, 663331, 33178, 5141, 5061, 29850, 578455, 5270, 36630, 4929, 402676, 339724, 5507, 4932, 515849, 246410, 306901, 431895, 4956, 5306, 500485, 7668, 13684, 140110, 4950, 559305, 771870, 5057, 931890, 5022, 222929, 559298, 294747, 381046, 5297, 240176, 33169, 148305, 51453, 229533, 535722, 318829, 1047171…	Tetrapisispora phaffii CBS 4417, Naumovozyma dairenensis CBS 421, Malassezia globosa CBS 7966, Paracoccidioides lutzii Pb01, Candida dubliniensis CD36, Fusarium verticillioides, [Candida] glabrata CBS 138, Aspergillus nidulans, Vanderwaltozyma polyspora DSM 70294, Thermothelomyces thermophila ATCC 42464, Pyrenophora teres f. teres 0-1, Yarrowia lipolytica, Trichophyton benhamiae CBS 112371, Asper…	2759	Eukaryota	superkingdom
230	1aua	normal	B	P24280	LYS	ALY	249	-0.011		0.03012	0.00167	0.01945	0.00136			H	0	0	0	41	0	12	231	0.23	1071381, 1071378, 573826, 31234, 284593, 573729, 436907, 861557, 33178, 6239, 5141, 5061, 29850, 36630, 402676, 4929, 7244, 4932, 515849, 246410, 4956, 7217, 500485, 13684, 4950, 5057, 135651, 931890, 222929, 381046, 5297, 33169, 148305, 281687, 6238, 318829, 7227, 1047171, 7260, 208348, 7237, 426418, 5059, 5062, 486041, 322104, 40559, 284590, 379508, 306902, 1064592, 7245, 771870	Tetrapisispora phaffii CBS 4417, Naumovozyma dairenensis CBS 421, Candida dubliniensis CD36, Caenorhabditis remanei, [Candida] glabrata CBS 138, Thermothelomyces thermophila ATCC 42464, Vanderwaltozyma polyspora DSM 70294, Pyrenophora teres f. teres 0-1, Aspergillus terreus, Caenorhabditis elegans, Neurospora crassa, Aspergillus niger, Gaeumannomyces graminis, Aspergillus fischeri, Schizosaccharo…	2759	Eukaryota	superkingdom
231	1aua	normal	B	P24280	LYS	ALY	253	-0.045		0.05499	0.00219	0.00967	0.0005			C	0	0	0	46	1	0	231	0.2	1071381, 1071378, 425265, 573826, 31234, 117187, 284593, 162425, 436907, 663331, 6239, 4929, 5507, 4932, 306901, 431895, 4956, 7668, 140110, 4950, 559305, 135651, 931890, 381046, 240176, 33169, 281687, 51453, 229533, 6238, 535722, 6334, 54126, 6945, 486041, 322104, 284590, 379508, 663202, 306902, 554155, 1064592, 29875, 39416, 5518	Tetrapisispora phaffii CBS 4417, Naumovozyma dairenensis CBS 421, Malassezia globosa CBS 7966, Candida dubliniensis CD36, Caenorhabditis remanei, Fusarium verticillioides, [Candida] glabrata CBS 138, Aspergillus nidulans, Vanderwaltozyma polyspora DSM 70294, Trichophyton benhamiae CBS 112371, Caenorhabditis elegans, Meyerozyma guilliermondii, Fusarium oxysporum, Saccharomyces cerevisiae, Chaetomi…	2759	Eukaryota	superkingdom
232	1aua	normal	B	P24280	LYS	ALY	263	-0.015		0.04666	0.00086	0.03143	0.00067			H	0	0	0	21	42	0	231	0.27	1071381, 1071378, 502779, 425265, 573826, 7176, 117187, 284593, 573729, 436907, 861557, 4952, 663331, 5141, 578455, 29850, 5270, 4929, 5507, 339724, 4932, 515849, 246410, 431895, 4956, 5306, 13684, 140110, 4950, 559305, 771870, 931890, 5022, 222929, 559298, 381046, 5297, 240176, 33169, 148305, 51453, 229533, 535722, 318829, 1047171, 208348, 441959, 426418, 336963, 644223, 322104, 40559, 284590, 3…	Tetrapisispora phaffii CBS 4417, Naumovozyma dairenensis CBS 421, Paracoccidioides lutzii Pb01, Malassezia globosa CBS 7966, Candida dubliniensis CD36, Culex quinquefasciatus, Fusarium verticillioides, [Candida] glabrata CBS 138, Thermothelomyces thermophila ATCC 42464, Vanderwaltozyma polyspora DSM 70294, Pyrenophora teres f. teres 0-1, Yarrowia lipolytica, Trichophyton benhamiae CBS 112371, Neu…	2759	Eukaryota	superkingdom
233	1aua	normal	B	P24280	LYS	ALY	267	-0.003		0.00136	0.00012	-0.00115	0.00012			C	0	0	0	26	0	1	231	0.12	1071381, 1071378, 425265, 284593, 436907, 663331, 5270, 402676, 4929, 4956, 7668, 4950, 559305, 931890, 381046, 5297, 535722, 1047171, 208348, 578458, 663202, 554155, 1064592	Tetrapisispora phaffii CBS 4417, Naumovozyma dairenensis CBS 421, Malassezia globosa CBS 7966, [Candida] glabrata CBS 138, Vanderwaltozyma polyspora DSM 70294, Trichophyton benhamiae CBS 112371, Ustilago maydis, Schizosaccharomyces japonicus yFS275, Meyerozyma guilliermondii, Zygosaccharomyces rouxii, Strongylocentrotus purpuratus, Torulaspora delbrueckii, Trichophyton rubrum CBS 118892, Eremothe…	2759	Eukaryota	superkingdom
234	1aua	normal	B	P24280	LYS	ALY	274	-0.002		0.00151	8e-05	-0.00017	8e-05			H	0	0	0	3	6	3	231	0.05	486041, 284593, 5306, 240176, 436907, 578458, 861557, 4952, 40559, 45351, 426418, 5022	Laccaria bicolor S238N-H82, [Candida] glabrata CBS 138, Phanerochaete chrysosporium, Coprinopsis cinerea okayama7#130, Vanderwaltozyma polyspora DSM 70294, Schizophyllum commune H4-8, Pyrenophora teres f. teres 0-1, Yarrowia lipolytica, Botrytis cinerea, Nematostella vectensis, Pyrenophora tritici-repentis Pt-1C-BFP, Leptosphaeria maculans	2759	Eukaryota	superkingdom
235	1aua	normal	B	P24280	LYS	ALY	289	-0.001		0.00094	8e-05	-5e-05	7e-05			H	0	0	0	13	10	1	231	0.1	1071378, 502779, 425265, 284593, 436907, 29850, 4929, 4956, 13684, 4950, 931890, 559298, 381046, 33169, 148305, 318829, 1047171, 486041, 306902, 554155, 1064592, 39416	Naumovozyma dairenensis CBS 421, Paracoccidioides lutzii Pb01, Malassezia globosa CBS 7966, [Candida] glabrata CBS 138, Vanderwaltozyma polyspora DSM 70294, Gaeumannomyces graminis, Meyerozyma guilliermondii, Zygosaccharomyces rouxii, Parastagonospora nodorum, Torulaspora delbrueckii, Eremothecium cymbalariae DBVPG#7215, Blastomyces gilchristii SLH14081, Lachancea thermotolerans, Eremothecium gos…	451864	Dikarya	subkingdom
236	1bk5	normal	A	Q02821	LYS	ALY	354	-0.877		0.88311	0.0589	0.00648	0.06705			C	0	0	0	456	3	0	507	0.91	9739, 425265, 7176, 8364, 284593, 663331, 5270, 4929, 5507, 7159, 10090, 9796, 5306, 10020, 13684, 9785, 9478, 51511, 43151, 7425, 294747, 9305, 6085, 281687, 33169, 148305, 6334, 132908, 535722, 45351, 907965, 9646, 9361, 644223, 9606, 322104, 578458, 99883, 214684, 573826, 8049, 9315, 573729, 7757, 4952, 33178, 6669, 148304, 29850, 578455, 36630, 402676, 339724, 9031, 306901, 10141, 431895, 495…	Tursiops truncatus, Malassezia globosa CBS 7966, Culex quinquefasciatus, Xenopus tropicalis, [Candida] glabrata CBS 138, Trichophyton benhamiae CBS 112371, Ustilago maydis, Meyerozyma guilliermondii, Fusarium oxysporum, Aedes aegypti, Mus musculus, Equus caballus, Phanerochaete chrysosporium, Dipodomys ordii, Parastagonospora nodorum, Loxodonta africana, Carlito syrichta, Ciona savignyi, Anophele…	2759	Eukaryota	superkingdom
237	1bk5	normal	A	Q02821	LYS	ALY	398	-8.425		1.26019	0.21331	-7.16489	0.09088			H	0	0	0	228	1	0	507	0.45	9739, 425265, 7176, 8364, 284593, 663331, 5270, 4929, 5507, 400682, 7159, 10090, 5306, 9796, 10020, 13684, 9785, 51511, 43151, 7425, 294747, 9305, 6085, 33169, 148305, 535722, 132908, 45351, 9646, 9361, 644223, 9606, 322104, 578458, 99883, 214684, 573826, 8049, 9315, 573729, 7757, 4952, 33178, 6669, 148304, 29850, 578455, 36630, 402676, 339724, 9031, 306901, 10141, 4956, 9601, 12957, 140110, 5972…	Tursiops truncatus, Malassezia globosa CBS 7966, Culex quinquefasciatus, Xenopus tropicalis, [Candida] glabrata CBS 138, Trichophyton benhamiae CBS 112371, Ustilago maydis, Meyerozyma guilliermondii, Fusarium oxysporum, Amphimedon queenslandica, Aedes aegypti, Mus musculus, Phanerochaete chrysosporium, Equus caballus, Dipodomys ordii, Parastagonospora nodorum, Loxodonta africana, Ciona savignyi, …	2759	Eukaryota	superkingdom
238	1bk5	normal	A	Q02821	LYS	ALY	479	-0.055		0.08788	0.00269	0.03337	0.00102			H	0	0	0	13	1	0	507	0.03	1071381, 1071378, 4956, 284593, 10090, 436907, 284590, 33169, 9669, 4950, 1064592, 7244, 931890	Tetrapisispora phaffii CBS 4417, Naumovozyma dairenensis CBS 421, Zygosaccharomyces rouxii, [Candida] glabrata CBS 138, Mus musculus, Vanderwaltozyma polyspora DSM 70294, Kluyveromyces lactis NRRL Y-1140, Eremothecium gossypii, Mustela putorius furo, Torulaspora delbrueckii, Naumovozyma castellii CBS 4309, Drosophila virilis, Eremothecium cymbalariae DBVPG#7215	2759	Eukaryota	superkingdom
239	1bk5	normal	A	Q02821	LYS	ALY	485	-1.413		1.00844	0.01911	-0.40448	0.03909			H	0	0	0	422	0	0	507	0.83	9739, 7176, 8364, 284593, 663331, 4929, 5507, 400682, 7159, 10090, 9796, 10020, 13684, 9785, 9478, 51511, 43151, 7425, 294747, 9305, 6085, 281687, 33169, 148305, 535722, 132908, 45351, 9646, 9361, 644223, 9606, 322104, 99883, 573826, 9315, 8049, 573729, 7757, 33178, 6669, 148304, 29850, 578455, 36630, 402676, 339724, 9031, 306901, 10141, 4956, 9601, 12957, 59729, 140110, 34740, 5057, 135651, 7222…	Tursiops truncatus, Culex quinquefasciatus, Xenopus tropicalis, [Candida] glabrata CBS 138, Trichophyton benhamiae CBS 112371, Meyerozyma guilliermondii, Fusarium oxysporum, Amphimedon queenslandica, Aedes aegypti, Mus musculus, Equus caballus, Dipodomys ordii, Parastagonospora nodorum, Loxodonta africana, Carlito syrichta, Ciona savignyi, Anopheles darlingi, Nasonia vitripennis, Candida tropical…	2759	Eukaryota	superkingdom
240	1bk5	normal	A	Q02821	LYS	ALY	496	-0.434		0.79277	0.05443	0.35833	0.03566			H	0	0	0	21	2	0	507	0.05	1071381, 1071378, 573826, 8049, 436907, 4929, 400682, 4956, 4950, 7070, 931890, 294747, 381046, 294746, 33169, 45351, 644223, 322104, 284590, 379508, 306902, 1064592	Tetrapisispora phaffii CBS 4417, Naumovozyma dairenensis CBS 421, Candida dubliniensis CD36, Gadus morhua, Vanderwaltozyma polyspora DSM 70294, Meyerozyma guilliermondii, Amphimedon queenslandica, Zygosaccharomyces rouxii, Torulaspora delbrueckii, Tribolium castaneum, Eremothecium cymbalariae DBVPG#7215, Candida tropicalis MYA-3404, Lachancea thermotolerans, Meyerozyma guilliermondii ATCC 6260, E…	2759	Eukaryota	superkingdom
241	1bk5	normal	A	Q02821	LYS	ALY	500	-0.388		0.75452	0.01324	0.36658	0.01447			H	0	0	0	252	185	0	507	0.86	9739, 425265, 7176, 8364, 284593, 663331, 5270, 4929, 5507, 400682, 7159, 10090, 9796, 5306, 10020, 13684, 9785, 9478, 51511, 43151, 7425, 294747, 9305, 6085, 281687, 33169, 148305, 6334, 132908, 535722, 45351, 907965, 9646, 9361, 644223, 9606, 322104, 578458, 99883, 214684, 573826, 9315, 8049, 573729, 7757, 4952, 33178, 6669, 148304, 29850, 578455, 36630, 402676, 339724, 9031, 306901, 10141, 431…	Tursiops truncatus, Malassezia globosa CBS 7966, Culex quinquefasciatus, Xenopus tropicalis, [Candida] glabrata CBS 138, Trichophyton benhamiae CBS 112371, Ustilago maydis, Meyerozyma guilliermondii, Fusarium oxysporum, Amphimedon queenslandica, Aedes aegypti, Mus musculus, Equus caballus, Phanerochaete chrysosporium, Dipodomys ordii, Parastagonospora nodorum, Loxodonta africana, Carlito syrichta…	2759	Eukaryota	superkingdom
242	1bk5	normal	A	Q02821	SER	SEP	351	0.179		0.03011	0.0013	0.20928	0.00793			C	242	122	0	0	0	0	507	0.72	9739, 425265, 7176, 8364, 284593, 663331, 5270, 5507, 7159, 10090, 9796, 5306, 10020, 6183, 13684, 9785, 9478, 51511, 43151, 7425, 9305, 33169, 535722, 132908, 45351, 9646, 9361, 9606, 578458, 99883, 214684, 8049, 9315, 573729, 7757, 4952, 33178, 6669, 578455, 36630, 402676, 339724, 9031, 306901, 10141, 9601, 12957, 59729, 140110, 5057, 7222, 9615, 283643, 7897, 37347, 31033, 1047171, 5062, 13735…	Tursiops truncatus, Malassezia globosa CBS 7966, Culex quinquefasciatus, Xenopus tropicalis, [Candida] glabrata CBS 138, Trichophyton benhamiae CBS 112371, Ustilago maydis, Fusarium oxysporum, Aedes aegypti, Mus musculus, Equus caballus, Phanerochaete chrysosporium, Dipodomys ordii, Schistosoma mansoni, Parastagonospora nodorum, Loxodonta africana, Carlito syrichta, Ciona savignyi, Anopheles darl…	2759	Eukaryota	superkingdom
243	1bk5	normal	B	Q02821	LYS	ALY	354	-0.599		0.70837	0.05054	0.1095	0.03485			C	0	0	0	456	3	0	507	0.91	9739, 425265, 7176, 8364, 284593, 663331, 5270, 4929, 5507, 7159, 10090, 9796, 5306, 10020, 13684, 9785, 9478, 51511, 43151, 7425, 294747, 9305, 6085, 281687, 33169, 148305, 6334, 132908, 535722, 45351, 907965, 9646, 9361, 644223, 9606, 322104, 578458, 99883, 214684, 573826, 8049, 9315, 573729, 7757, 4952, 33178, 6669, 148304, 29850, 578455, 36630, 402676, 339724, 9031, 306901, 10141, 431895, 495…	Tursiops truncatus, Malassezia globosa CBS 7966, Culex quinquefasciatus, Xenopus tropicalis, [Candida] glabrata CBS 138, Trichophyton benhamiae CBS 112371, Ustilago maydis, Meyerozyma guilliermondii, Fusarium oxysporum, Aedes aegypti, Mus musculus, Equus caballus, Phanerochaete chrysosporium, Dipodomys ordii, Parastagonospora nodorum, Loxodonta africana, Carlito syrichta, Ciona savignyi, Anophele…	2759	Eukaryota	superkingdom
244	1bk5	normal	B	Q02821	LYS	ALY	398	-8.372		2.26865	0.18968	-6.10305	0.07156			H	0	0	0	228	1	0	507	0.45	9739, 425265, 7176, 8364, 284593, 663331, 5270, 4929, 5507, 400682, 7159, 10090, 5306, 9796, 10020, 13684, 9785, 51511, 43151, 7425, 294747, 9305, 6085, 33169, 148305, 535722, 132908, 45351, 9646, 9361, 644223, 9606, 322104, 578458, 99883, 214684, 573826, 8049, 9315, 573729, 7757, 4952, 33178, 6669, 148304, 29850, 578455, 36630, 402676, 339724, 9031, 306901, 10141, 4956, 9601, 12957, 140110, 5972…	Tursiops truncatus, Malassezia globosa CBS 7966, Culex quinquefasciatus, Xenopus tropicalis, [Candida] glabrata CBS 138, Trichophyton benhamiae CBS 112371, Ustilago maydis, Meyerozyma guilliermondii, Fusarium oxysporum, Amphimedon queenslandica, Aedes aegypti, Mus musculus, Phanerochaete chrysosporium, Equus caballus, Dipodomys ordii, Parastagonospora nodorum, Loxodonta africana, Ciona savignyi, …	2759	Eukaryota	superkingdom
245	1bk5	normal	B	Q02821	LYS	ALY	479	-0.071		0.1122	0.00409	0.04155	0.00136			H	0	0	0	13	1	0	507	0.03	1071381, 1071378, 4956, 284593, 10090, 436907, 284590, 33169, 9669, 4950, 1064592, 7244, 931890	Tetrapisispora phaffii CBS 4417, Naumovozyma dairenensis CBS 421, Zygosaccharomyces rouxii, [Candida] glabrata CBS 138, Mus musculus, Vanderwaltozyma polyspora DSM 70294, Kluyveromyces lactis NRRL Y-1140, Eremothecium gossypii, Mustela putorius furo, Torulaspora delbrueckii, Naumovozyma castellii CBS 4309, Drosophila virilis, Eremothecium cymbalariae DBVPG#7215	2759	Eukaryota	superkingdom
246	1bk5	normal	B	Q02821	LYS	ALY	485	-1.539		0.98004	0.02601	-0.55917	0.05814			H	0	0	0	422	0	0	507	0.83	9739, 7176, 8364, 284593, 663331, 4929, 5507, 400682, 7159, 10090, 9796, 10020, 13684, 9785, 9478, 51511, 43151, 7425, 294747, 9305, 6085, 281687, 33169, 148305, 535722, 132908, 45351, 9646, 9361, 644223, 9606, 322104, 99883, 573826, 9315, 8049, 573729, 7757, 33178, 6669, 148304, 29850, 578455, 36630, 402676, 339724, 9031, 306901, 10141, 4956, 9601, 12957, 59729, 140110, 34740, 5057, 135651, 7222…	Tursiops truncatus, Culex quinquefasciatus, Xenopus tropicalis, [Candida] glabrata CBS 138, Trichophyton benhamiae CBS 112371, Meyerozyma guilliermondii, Fusarium oxysporum, Amphimedon queenslandica, Aedes aegypti, Mus musculus, Equus caballus, Dipodomys ordii, Parastagonospora nodorum, Loxodonta africana, Carlito syrichta, Ciona savignyi, Anopheles darlingi, Nasonia vitripennis, Candida tropical…	2759	Eukaryota	superkingdom
247	1bk5	normal	B	Q02821	LYS	ALY	496	-0.804		1.21498	0.10538	0.41076	0.02788			H	0	0	0	21	2	0	507	0.05	1071381, 1071378, 573826, 8049, 436907, 4929, 400682, 4956, 4950, 7070, 931890, 294747, 381046, 294746, 33169, 45351, 644223, 322104, 284590, 379508, 306902, 1064592	Tetrapisispora phaffii CBS 4417, Naumovozyma dairenensis CBS 421, Candida dubliniensis CD36, Gadus morhua, Vanderwaltozyma polyspora DSM 70294, Meyerozyma guilliermondii, Amphimedon queenslandica, Zygosaccharomyces rouxii, Torulaspora delbrueckii, Tribolium castaneum, Eremothecium cymbalariae DBVPG#7215, Candida tropicalis MYA-3404, Lachancea thermotolerans, Meyerozyma guilliermondii ATCC 6260, E…	2759	Eukaryota	superkingdom
248	1bk5	normal	B	Q02821	LYS	ALY	500	-0.495		0.88205	0.01802	0.38743	0.01632			H	0	0	0	252	185	0	507	0.86	9739, 425265, 7176, 8364, 284593, 663331, 5270, 4929, 5507, 400682, 7159, 10090, 9796, 5306, 10020, 13684, 9785, 9478, 51511, 43151, 7425, 294747, 9305, 6085, 281687, 33169, 148305, 6334, 132908, 535722, 45351, 907965, 9646, 9361, 644223, 9606, 322104, 578458, 99883, 214684, 573826, 9315, 8049, 573729, 7757, 4952, 33178, 6669, 148304, 29850, 578455, 36630, 402676, 339724, 9031, 306901, 10141, 431…	Tursiops truncatus, Malassezia globosa CBS 7966, Culex quinquefasciatus, Xenopus tropicalis, [Candida] glabrata CBS 138, Trichophyton benhamiae CBS 112371, Ustilago maydis, Meyerozyma guilliermondii, Fusarium oxysporum, Amphimedon queenslandica, Aedes aegypti, Mus musculus, Equus caballus, Phanerochaete chrysosporium, Dipodomys ordii, Parastagonospora nodorum, Loxodonta africana, Carlito syrichta…	2759	Eukaryota	superkingdom
249	1bk5	normal	B	Q02821	SER	SEP	351	0.14		0.02199	0.00102	0.16226	0.00472			C	242	122	0	0	0	0	507	0.72	9739, 425265, 7176, 8364, 284593, 663331, 5270, 5507, 7159, 10090, 9796, 5306, 10020, 6183, 13684, 9785, 9478, 51511, 43151, 7425, 9305, 33169, 535722, 132908, 45351, 9646, 9361, 9606, 578458, 99883, 214684, 8049, 9315, 573729, 7757, 4952, 33178, 6669, 578455, 36630, 402676, 339724, 9031, 306901, 10141, 9601, 12957, 59729, 140110, 5057, 7222, 9615, 283643, 7897, 37347, 31033, 1047171, 5062, 13735…	Tursiops truncatus, Malassezia globosa CBS 7966, Culex quinquefasciatus, Xenopus tropicalis, [Candida] glabrata CBS 138, Trichophyton benhamiae CBS 112371, Ustilago maydis, Fusarium oxysporum, Aedes aegypti, Mus musculus, Equus caballus, Phanerochaete chrysosporium, Dipodomys ordii, Schistosoma mansoni, Parastagonospora nodorum, Loxodonta africana, Carlito syrichta, Ciona savignyi, Anopheles darl…	2759	Eukaryota	superkingdom
250	1c02	normal	A	Q07688	LYS	ALY	54	0.015		-0.00618	0.00062	0.00861	0.0003			C	0	0	0	43	1	0	81	0.54	1071381, 1071378, 425265, 502779, 573826, 162425, 436907, 861557, 33178, 5141, 29850, 5270, 36630, 246410, 4956, 5306, 500485, 140110, 4950, 5057, 283643, 5022, 222929, 559298, 294747, 4896, 367775, 526221, 51453, 1047171, 426418, 5085, 5059, 486041, 40559, 322104, 284590, 379508, 306902, 214684, 1064592, 29875, 39416, 771870	Tetrapisispora phaffii CBS 4417, Naumovozyma dairenensis CBS 421, Malassezia globosa CBS 7966, Paracoccidioides lutzii Pb01, Candida dubliniensis CD36, Aspergillus nidulans, Vanderwaltozyma polyspora DSM 70294, Pyrenophora teres f. teres 0-1, Aspergillus terreus, Neurospora crassa, Gaeumannomyces graminis, Ustilago maydis, Aspergillus fischeri, Coccidioides immitis RS, Zygosaccharomyces rouxii, P…	451864	Dikarya	subkingdom
251	1c02	normal	A	Q07688	LYS	ALY	99	0.007		0.00451	0.00091	0.01188	0.00044			H	0	0	0	1	14	3	81	0.22	1071378, 644223, 294747, 573729, 5306, 861557, 578458, 4950, 441960, 4929, 441959, 426418, 5022	Naumovozyma dairenensis CBS 421, Komagataella phaffii GS115, Candida tropicalis MYA-3404, Thermothelomyces thermophila ATCC 42464, Phanerochaete chrysosporium, Pyrenophora teres f. teres 0-1, Schizophyllum commune H4-8, Torulaspora delbrueckii, Talaromyces marneffei ATCC 18224, Meyerozyma guilliermondii, Talaromyces stipitatus ATCC 10500, Pyrenophora tritici-repentis Pt-1C-BFP, Leptosphaeria macu…	451864	Dikarya	subkingdom
252	1c02	normal	A	Q07688	LYS	ALY	153	0.01		0.02109	0.00272	0.03124	0.0019			H	0	0	0	27	2	5	81	0.42	1071378, 162425, 284593, 436907, 5141, 5061, 306901, 246410, 500485, 771870, 5057, 283643, 5022, 222929, 559298, 294747, 381046, 5297, 367775, 441959, 5085, 5059, 336963, 322104, 379508, 441960, 214684, 306902, 4896	Naumovozyma dairenensis CBS 421, Aspergillus nidulans, [Candida] glabrata CBS 138, Vanderwaltozyma polyspora DSM 70294, Neurospora crassa, Aspergillus niger, Chaetomium globosum CBS 148.51, Coccidioides immitis RS, Penicillium rubens Wisconsin 54-1255, Sordaria macrospora k-hell, Aspergillus clavatus, Cryptococcus neoformans var. neoformans B-3501A, Leptosphaeria maculans, Coccidioides posadasii …	451864	Dikarya	subkingdom
253	1c02	normal	B	Q07688	LYS	ALY	54	0.031		-0.01012	0.00054	0.02068	0.00059			C	0	0	0	43	1	0	81	0.54	1071381, 1071378, 425265, 502779, 573826, 162425, 436907, 861557, 33178, 5141, 29850, 5270, 36630, 246410, 4956, 5306, 500485, 140110, 4950, 5057, 283643, 5022, 222929, 559298, 294747, 4896, 367775, 526221, 51453, 1047171, 426418, 5085, 5059, 486041, 40559, 322104, 284590, 379508, 306902, 214684, 1064592, 29875, 39416, 771870	Tetrapisispora phaffii CBS 4417, Naumovozyma dairenensis CBS 421, Malassezia globosa CBS 7966, Paracoccidioides lutzii Pb01, Candida dubliniensis CD36, Aspergillus nidulans, Vanderwaltozyma polyspora DSM 70294, Pyrenophora teres f. teres 0-1, Aspergillus terreus, Neurospora crassa, Gaeumannomyces graminis, Ustilago maydis, Aspergillus fischeri, Coccidioides immitis RS, Zygosaccharomyces rouxii, P…	451864	Dikarya	subkingdom
254	1c02	normal	B	Q07688	LYS	ALY	99	-0.003		0.00397	0.00108	0.00099	0.00056			H	0	0	0	1	14	3	81	0.22	1071378, 644223, 294747, 573729, 5306, 861557, 578458, 4950, 441960, 4929, 441959, 426418, 5022	Naumovozyma dairenensis CBS 421, Komagataella phaffii GS115, Candida tropicalis MYA-3404, Thermothelomyces thermophila ATCC 42464, Phanerochaete chrysosporium, Pyrenophora teres f. teres 0-1, Schizophyllum commune H4-8, Torulaspora delbrueckii, Talaromyces marneffei ATCC 18224, Meyerozyma guilliermondii, Talaromyces stipitatus ATCC 10500, Pyrenophora tritici-repentis Pt-1C-BFP, Leptosphaeria macu…	451864	Dikarya	subkingdom
255	1c02	normal	B	Q07688	LYS	ALY	153	-0.028		0.0384	0.0023	0.01028	0.00182			H	0	0	0	27	2	5	81	0.42	1071378, 162425, 284593, 436907, 5141, 5061, 306901, 246410, 500485, 771870, 5057, 283643, 5022, 222929, 559298, 294747, 381046, 5297, 367775, 441959, 5085, 5059, 336963, 322104, 379508, 441960, 214684, 306902, 4896	Naumovozyma dairenensis CBS 421, Aspergillus nidulans, [Candida] glabrata CBS 138, Vanderwaltozyma polyspora DSM 70294, Neurospora crassa, Aspergillus niger, Chaetomium globosum CBS 148.51, Coccidioides immitis RS, Penicillium rubens Wisconsin 54-1255, Sordaria macrospora k-hell, Aspergillus clavatus, Cryptococcus neoformans var. neoformans B-3501A, Leptosphaeria maculans, Coccidioides posadasii …	451864	Dikarya	subkingdom
256	1ci0	normal	A	P38075	LYS	ALY	29	-0.059		0.07902	0.00474	0.02024	0.00238			H	0	0	0	10	3	4	154	0.11	13735, 117187, 8364, 40559, 436907, 7091, 7460, 6238, 10228, 6239, 28377, 13037, 5180, 13684, 135651, 5507	Pelodiscus sinensis, Fusarium verticillioides, Xenopus tropicalis, Botrytis cinerea, Vanderwaltozyma polyspora DSM 70294, Bombyx mori, Apis mellifera, Caenorhabditis briggsae, Trichoplax adhaerens, Caenorhabditis elegans, Anolis carolinensis, Danaus plexippus, Sclerotinia sclerotiorum, Parastagonospora nodorum, Caenorhabditis brenneri, Fusarium oxysporum	2759	Eukaryota	superkingdom
257	1ci0	normal	A	P38075	LYS	ALY	78	-0.142		0.1582	0.00377	0.01595	0.00371			C	0	0	0	145	0	0	154	0.94	9739, 7176, 8364, 284593, 5270, 4929, 5507, 400682, 7159, 10090, 9796, 5306, 10020, 6183, 13684, 9785, 9478, 294747, 9305, 6085, 33169, 148305, 6334, 132908, 45351, 9646, 9361, 644223, 9606, 322104, 578458, 99883, 214684, 573826, 8049, 9315, 573729, 7757, 4952, 6669, 578455, 29850, 402676, 306901, 10141, 431895, 4956, 9601, 12957, 140110, 5057, 135651, 7222, 9615, 283643, 7897, 37347, 51453, 3103…	Tursiops truncatus, Culex quinquefasciatus, Xenopus tropicalis, [Candida] glabrata CBS 138, Ustilago maydis, Meyerozyma guilliermondii, Fusarium oxysporum, Amphimedon queenslandica, Aedes aegypti, Mus musculus, Equus caballus, Phanerochaete chrysosporium, Dipodomys ordii, Schistosoma mansoni, Parastagonospora nodorum, Loxodonta africana, Carlito syrichta, Candida tropicalis MYA-3404, Sarcophilus …	2759	Eukaryota	superkingdom
258	1ci0	normal	A	P38075	LYS	ALY	158	-0.502		0.39677	0.02061	-0.1048	0.04859			C	0	0	0	16	0	0	154	0.1	515849, 1071381, 1071378, 431895, 402676, 381046, 4956, 40559, 573729, 284593, 436907, 148305, 318829, 1064592, 45351, 29875	Podospora anserina S mat+, Tetrapisispora phaffii CBS 4417, Naumovozyma dairenensis CBS 421, Monosiga brevicollis MX1, Schizosaccharomyces japonicus yFS275, Lachancea thermotolerans, Zygosaccharomyces rouxii, Botrytis cinerea, Thermothelomyces thermophila ATCC 42464, [Candida] glabrata CBS 138, Vanderwaltozyma polyspora DSM 70294, Magnaporthe grisea, Magnaporthe oryzae, Naumovozyma castellii CBS …	2759	Eukaryota	superkingdom
259	1ci0	normal	A	P38075	LYS	ALY	169	-0.15		0.21887	0.00453	0.06888	0.00172			H	0	0	0	15	33	1	154	0.32	1071381, 1071378, 573826, 117187, 7739, 573729, 436907, 7091, 7460, 5180, 5141, 6669, 5061, 578455, 5270, 5507, 400682, 515849, 306901, 140110, 4950, 7029, 9913, 931890, 283643, 294747, 6085, 240176, 33169, 367775, 51453, 229533, 45351, 7719, 322104, 40559, 486041, 578458, 379508, 7165, 306902, 214684, 1064592, 29875, 39416, 5518, 771870	Tetrapisispora phaffii CBS 4417, Naumovozyma dairenensis CBS 421, Candida dubliniensis CD36, Fusarium verticillioides, Branchiostoma floridae, Thermothelomyces thermophila ATCC 42464, Vanderwaltozyma polyspora DSM 70294, Bombyx mori, Apis mellifera, Sclerotinia sclerotiorum, Neurospora crassa, Daphnia pulex, Aspergillus niger, Thielavia terrestris NRRL 8126, Ustilago maydis, Fusarium oxysporum, A…	2759	Eukaryota	superkingdom
260	1ci0	normal	A	P38075	LYS	ALY	175	-0.029		0.04016	0.00235	0.01089	0.00054			C	0	0	0	22	0	3	154	0.16	573826, 8049, 8364, 284593, 7757, 7460, 4952, 400682, 8083, 8090, 7668, 69293, 13037, 294747, 7897, 51453, 31033, 7955, 8128, 322104, 284590, 379508, 99883, 29875, 39416	Candida dubliniensis CD36, Gadus morhua, Xenopus tropicalis, [Candida] glabrata CBS 138, Petromyzon marinus, Apis mellifera, Yarrowia lipolytica, Amphimedon queenslandica, Xiphophorus maculatus, Oryzias latipes, Strongylocentrotus purpuratus, Gasterosteus aculeatus, Danaus plexippus, Candida tropicalis MYA-3404, Latimeria chalumnae, Trichoderma reesei, Takifugu rubripes, Danio rerio, Oreochromis …	2759	Eukaryota	superkingdom
261	1ci0	normal	A	P38075	LYS	ALY	222	-0.19		0.24862	0.01533	0.05827	0.00626			E	0	0	0	14	1	2	154	0.11	426418, 117187, 931890, 486041, 240176, 861557, 7460, 229533, 13684, 5057, 1064592, 45351, 5507, 39416, 5518, 400682, 5022	Pyrenophora tritici-repentis Pt-1C-BFP, Fusarium verticillioides, Eremothecium cymbalariae DBVPG#7215, Laccaria bicolor S238N-H82, Coprinopsis cinerea okayama7#130, Pyrenophora teres f. teres 0-1, Apis mellifera, Fusarium graminearum PH-1, Parastagonospora nodorum, Aspergillus clavatus, Naumovozyma castellii CBS 4309, Nematostella vectensis, Fusarium oxysporum, Tuber melanosporum, Fusarium gramin…	2759	Eukaryota	superkingdom
262	1ci0	normal	B	P38075	LYS	ALY	29	-0.086		0.10502	0.00715	0.0195	0.00437			H	0	0	0	10	3	4	154	0.11	13735, 117187, 8364, 40559, 436907, 7091, 7460, 6238, 10228, 6239, 28377, 13037, 5180, 13684, 135651, 5507	Pelodiscus sinensis, Fusarium verticillioides, Xenopus tropicalis, Botrytis cinerea, Vanderwaltozyma polyspora DSM 70294, Bombyx mori, Apis mellifera, Caenorhabditis briggsae, Trichoplax adhaerens, Caenorhabditis elegans, Anolis carolinensis, Danaus plexippus, Sclerotinia sclerotiorum, Parastagonospora nodorum, Caenorhabditis brenneri, Fusarium oxysporum	2759	Eukaryota	superkingdom
263	1ci0	normal	B	P38075	LYS	ALY	78	-0.099		0.16137	0.0061	0.0621	0.00355			C	0	0	0	145	0	0	154	0.94	9739, 7176, 8364, 284593, 5270, 4929, 5507, 400682, 7159, 10090, 9796, 5306, 10020, 6183, 13684, 9785, 9478, 294747, 9305, 6085, 33169, 148305, 6334, 132908, 45351, 9646, 9361, 644223, 9606, 322104, 578458, 99883, 214684, 573826, 8049, 9315, 573729, 7757, 4952, 6669, 578455, 29850, 402676, 306901, 10141, 431895, 4956, 9601, 12957, 140110, 5057, 135651, 7222, 9615, 283643, 7897, 37347, 51453, 3103…	Tursiops truncatus, Culex quinquefasciatus, Xenopus tropicalis, [Candida] glabrata CBS 138, Ustilago maydis, Meyerozyma guilliermondii, Fusarium oxysporum, Amphimedon queenslandica, Aedes aegypti, Mus musculus, Equus caballus, Phanerochaete chrysosporium, Dipodomys ordii, Schistosoma mansoni, Parastagonospora nodorum, Loxodonta africana, Carlito syrichta, Candida tropicalis MYA-3404, Sarcophilus …	2759	Eukaryota	superkingdom
264	1ci0	normal	B	P38075	LYS	ALY	158	-0.107		0.4506	0.02425	0.34379	0.02263			C	0	0	0	16	0	0	154	0.1	515849, 1071381, 1071378, 431895, 402676, 381046, 4956, 40559, 573729, 284593, 436907, 148305, 318829, 1064592, 45351, 29875	Podospora anserina S mat+, Tetrapisispora phaffii CBS 4417, Naumovozyma dairenensis CBS 421, Monosiga brevicollis MX1, Schizosaccharomyces japonicus yFS275, Lachancea thermotolerans, Zygosaccharomyces rouxii, Botrytis cinerea, Thermothelomyces thermophila ATCC 42464, [Candida] glabrata CBS 138, Vanderwaltozyma polyspora DSM 70294, Magnaporthe grisea, Magnaporthe oryzae, Naumovozyma castellii CBS …	2759	Eukaryota	superkingdom
265	1ci0	normal	B	P38075	LYS	ALY	169	-0.034		0.10774	0.00312	0.07338	0.00217			H	0	0	0	15	33	1	154	0.32	1071381, 1071378, 573826, 117187, 7739, 573729, 436907, 7091, 7460, 5180, 5141, 6669, 5061, 578455, 5270, 5507, 400682, 515849, 306901, 140110, 4950, 7029, 9913, 931890, 283643, 294747, 6085, 240176, 33169, 367775, 51453, 229533, 45351, 7719, 322104, 40559, 486041, 578458, 379508, 7165, 306902, 214684, 1064592, 29875, 39416, 5518, 771870	Tetrapisispora phaffii CBS 4417, Naumovozyma dairenensis CBS 421, Candida dubliniensis CD36, Fusarium verticillioides, Branchiostoma floridae, Thermothelomyces thermophila ATCC 42464, Vanderwaltozyma polyspora DSM 70294, Bombyx mori, Apis mellifera, Sclerotinia sclerotiorum, Neurospora crassa, Daphnia pulex, Aspergillus niger, Thielavia terrestris NRRL 8126, Ustilago maydis, Fusarium oxysporum, A…	2759	Eukaryota	superkingdom
266	1ci0	normal	B	P38075	LYS	ALY	175	-0.021		0.02172	0.0009	0.00075	0.00027			C	0	0	0	22	0	3	154	0.16	573826, 8049, 8364, 284593, 7757, 7460, 4952, 400682, 8083, 8090, 7668, 69293, 13037, 294747, 7897, 51453, 31033, 7955, 8128, 322104, 284590, 379508, 99883, 29875, 39416	Candida dubliniensis CD36, Gadus morhua, Xenopus tropicalis, [Candida] glabrata CBS 138, Petromyzon marinus, Apis mellifera, Yarrowia lipolytica, Amphimedon queenslandica, Xiphophorus maculatus, Oryzias latipes, Strongylocentrotus purpuratus, Gasterosteus aculeatus, Danaus plexippus, Candida tropicalis MYA-3404, Latimeria chalumnae, Trichoderma reesei, Takifugu rubripes, Danio rerio, Oreochromis …	2759	Eukaryota	superkingdom
267	1ci0	normal	B	P38075	LYS	ALY	222	-0.245		0.25522	0.01652	0.01037	0.01334			E	0	0	0	14	1	2	154	0.11	426418, 117187, 931890, 486041, 240176, 861557, 7460, 229533, 13684, 5057, 1064592, 45351, 5507, 39416, 5518, 400682, 5022	Pyrenophora tritici-repentis Pt-1C-BFP, Fusarium verticillioides, Eremothecium cymbalariae DBVPG#7215, Laccaria bicolor S238N-H82, Coprinopsis cinerea okayama7#130, Pyrenophora teres f. teres 0-1, Apis mellifera, Fusarium graminearum PH-1, Parastagonospora nodorum, Aspergillus clavatus, Naumovozyma castellii CBS 4309, Nematostella vectensis, Fusarium oxysporum, Tuber melanosporum, Fusarium gramin…	2759	Eukaryota	superkingdom
268	1csm	normal	A	P32178	LYS	ALY	89	-0.479		0.71024	0.01768	0.23096	0.00421			C	0	0	0	5	3	0	77	0.1	1071381, 4956, 240176, 284590, 4950, 306902, 5270, 39416	Tetrapisispora phaffii CBS 4417, Zygosaccharomyces rouxii, Coprinopsis cinerea okayama7#130, Kluyveromyces lactis NRRL Y-1140, Torulaspora delbrueckii, Clavispora lusitaniae ATCC 42720, Ustilago maydis, Tuber melanosporum	451864	Dikarya	subkingdom
269	1csm	normal	A	P32178	LYS	ALY	124	-0.038		0.11205	0.00316	0.07365	0.00184			H	0	0	0	15	8	0	77	0.3	284593, 436907, 5180, 5141, 148304, 29850, 578455, 306901, 4956, 140110, 931890, 5022, 381046, 51453, 229533, 1047171, 426418, 644223, 284590, 578458, 29875, 5518, 771870	[Candida] glabrata CBS 138, Vanderwaltozyma polyspora DSM 70294, Sclerotinia sclerotiorum, Neurospora crassa, Magnaporthiopsis poae, Gaeumannomyces graminis, Thielavia terrestris NRRL 8126, Chaetomium globosum CBS 148.51, Zygosaccharomyces rouxii, [Nectria] haematococca, Eremothecium cymbalariae DBVPG#7215, Leptosphaeria maculans, Lachancea thermotolerans, Trichoderma reesei, Fusarium graminearum…	451864	Dikarya	subkingdom
270	1csm	normal	A	P32178	LYS	ALY	178	0		-0.00064	0.0001	-0.0004	9e-05			H	0	0	0	39	0	0	77	0.51	502779, 573826, 284593, 436907, 861557, 33178, 663331, 5180, 5141, 5061, 36630, 402676, 4929, 339724, 246410, 13684, 771870, 559305, 4950, 5022, 222929, 559298, 294747, 381046, 526221, 51453, 535722, 1047171, 426418, 5059, 5062, 336963, 322104, 284590, 379508, 663202, 306902, 554155, 4896	Paracoccidioides lutzii Pb01, Candida dubliniensis CD36, [Candida] glabrata CBS 138, Vanderwaltozyma polyspora DSM 70294, Pyrenophora teres f. teres 0-1, Aspergillus terreus, Trichophyton benhamiae CBS 112371, Sclerotinia sclerotiorum, Neurospora crassa, Aspergillus niger, Aspergillus fischeri, Schizosaccharomyces japonicus yFS275, Meyerozyma guilliermondii, Histoplasma capsulatum NAm1, Coccidioi…	4890	Ascomycota	phylum
271	1csm	normal	A	P32178	LYS	ALY	190	0.006		-0.0043	0.00026	0.00158	0.00019			H	0	0	0	5	0	0	77	0.06	1071381, 4956, 148305, 318829, 1064592	Tetrapisispora phaffii CBS 4417, Zygosaccharomyces rouxii, Magnaporthe grisea, Magnaporthe oryzae, Naumovozyma castellii CBS 4309	4890	Ascomycota	phylum
272	1csm	normal	A	P32178	LYS	ALY	200	-0.771		0.20589	0.02313	-0.56542	0.07027			H	0	0	0	46	11	0	77	0.74	1071381, 502779, 573826, 162425, 284593, 436907, 861557, 33178, 663331, 5141, 148304, 29850, 578455, 5061, 36630, 4929, 339724, 515849, 246410, 4956, 500485, 140110, 13684, 4950, 5057, 283643, 5022, 222929, 559298, 294747, 381046, 240176, 33169, 148305, 51453, 526221, 367775, 535722, 318829, 1047171, 426418, 5059, 5062, 336963, 644223, 322104, 486041, 284590, 578458, 379508, 663202, 306902, 21468…	Tetrapisispora phaffii CBS 4417, Paracoccidioides lutzii Pb01, Candida dubliniensis CD36, Aspergillus nidulans, [Candida] glabrata CBS 138, Vanderwaltozyma polyspora DSM 70294, Pyrenophora teres f. teres 0-1, Aspergillus terreus, Trichophyton benhamiae CBS 112371, Neurospora crassa, Magnaporthiopsis poae, Gaeumannomyces graminis, Thielavia terrestris NRRL 8126, Aspergillus niger, Aspergillus fisc…	451864	Dikarya	subkingdom
273	1csm	normal	A	P32178	LYS	ALY	232	-0.017		0.07391	0.00361	0.05692	0.00198			H	0	0	0	14	1	0	77	0.19	1071381, 644223, 294747, 573826, 381046, 322104, 284593, 436907, 284590, 33169, 4952, 4950, 441960, 1064592, 441959	Tetrapisispora phaffii CBS 4417, Komagataella phaffii GS115, Candida tropicalis MYA-3404, Candida dubliniensis CD36, Lachancea thermotolerans, Scheffersomyces stipitis CBS 6054, [Candida] glabrata CBS 138, Vanderwaltozyma polyspora DSM 70294, Kluyveromyces lactis NRRL Y-1140, Eremothecium gossypii, Yarrowia lipolytica, Torulaspora delbrueckii, Talaromyces marneffei ATCC 18224, Naumovozyma castell…	4890	Ascomycota	phylum
274	1csm	normal	A	P32178	LYS	ALY	235	-0.031		0.02357	0.00233	-0.00724	0.0011			H	0	0	0	50	0	1	77	0.66	1071381, 502779, 425265, 573826, 162425, 284593, 436907, 861557, 33178, 663331, 4952, 148304, 29850, 5061, 5270, 36630, 4929, 306901, 246410, 4956, 500485, 140110, 13684, 559305, 4950, 5057, 931890, 283643, 5022, 222929, 559298, 294747, 381046, 5297, 33169, 51453, 535722, 208348, 426418, 5059, 5062, 644223, 322104, 284590, 379508, 663202, 441960, 214684, 554155, 1064592, 4896	Tetrapisispora phaffii CBS 4417, Paracoccidioides lutzii Pb01, Malassezia globosa CBS 7966, Candida dubliniensis CD36, Aspergillus nidulans, [Candida] glabrata CBS 138, Vanderwaltozyma polyspora DSM 70294, Pyrenophora teres f. teres 0-1, Aspergillus terreus, Trichophyton benhamiae CBS 112371, Yarrowia lipolytica, Magnaporthiopsis poae, Gaeumannomyces graminis, Aspergillus niger, Ustilago maydis, …	451864	Dikarya	subkingdom
275	1csm	normal	B	P32178	LYS	ALY	89	-0.521		0.71153	0.01416	0.19099	0.00424			C	0	0	0	5	3	0	77	0.1	1071381, 4956, 240176, 284590, 4950, 306902, 5270, 39416	Tetrapisispora phaffii CBS 4417, Zygosaccharomyces rouxii, Coprinopsis cinerea okayama7#130, Kluyveromyces lactis NRRL Y-1140, Torulaspora delbrueckii, Clavispora lusitaniae ATCC 42720, Ustilago maydis, Tuber melanosporum	451864	Dikarya	subkingdom
276	1csm	normal	B	P32178	LYS	ALY	124	-0.045		0.12575	0.00316	0.08093	0.00248			H	0	0	0	15	8	0	77	0.3	284593, 436907, 5180, 5141, 148304, 29850, 578455, 306901, 4956, 140110, 931890, 5022, 381046, 51453, 229533, 1047171, 426418, 644223, 284590, 578458, 29875, 5518, 771870	[Candida] glabrata CBS 138, Vanderwaltozyma polyspora DSM 70294, Sclerotinia sclerotiorum, Neurospora crassa, Magnaporthiopsis poae, Gaeumannomyces graminis, Thielavia terrestris NRRL 8126, Chaetomium globosum CBS 148.51, Zygosaccharomyces rouxii, [Nectria] haematococca, Eremothecium cymbalariae DBVPG#7215, Leptosphaeria maculans, Lachancea thermotolerans, Trichoderma reesei, Fusarium graminearum…	451864	Dikarya	subkingdom
277	1csm	normal	B	P32178	LYS	ALY	178	0		-0.00057	0.00011	-0.0002	8e-05			H	0	0	0	39	0	0	77	0.51	502779, 573826, 284593, 436907, 861557, 33178, 663331, 5180, 5141, 5061, 36630, 402676, 4929, 339724, 246410, 13684, 771870, 559305, 4950, 5022, 222929, 559298, 294747, 381046, 526221, 51453, 535722, 1047171, 426418, 5059, 5062, 336963, 322104, 284590, 379508, 663202, 306902, 554155, 4896	Paracoccidioides lutzii Pb01, Candida dubliniensis CD36, [Candida] glabrata CBS 138, Vanderwaltozyma polyspora DSM 70294, Pyrenophora teres f. teres 0-1, Aspergillus terreus, Trichophyton benhamiae CBS 112371, Sclerotinia sclerotiorum, Neurospora crassa, Aspergillus niger, Aspergillus fischeri, Schizosaccharomyces japonicus yFS275, Meyerozyma guilliermondii, Histoplasma capsulatum NAm1, Coccidioi…	4890	Ascomycota	phylum
278	1csm	normal	B	P32178	LYS	ALY	190	0.004		-0.00313	0.00028	0.00073	0.00014			H	0	0	0	5	0	0	77	0.06	1071381, 4956, 148305, 318829, 1064592	Tetrapisispora phaffii CBS 4417, Zygosaccharomyces rouxii, Magnaporthe grisea, Magnaporthe oryzae, Naumovozyma castellii CBS 4309	4890	Ascomycota	phylum
279	1csm	normal	B	P32178	LYS	ALY	200	-0.152		0.22208	0.03006	0.06969	0.00849			H	0	0	0	46	11	0	77	0.74	1071381, 502779, 573826, 162425, 284593, 436907, 861557, 33178, 663331, 5141, 148304, 29850, 578455, 5061, 36630, 4929, 339724, 515849, 246410, 4956, 500485, 140110, 13684, 4950, 5057, 283643, 5022, 222929, 559298, 294747, 381046, 240176, 33169, 148305, 51453, 526221, 367775, 535722, 318829, 1047171, 426418, 5059, 5062, 336963, 644223, 322104, 486041, 284590, 578458, 379508, 663202, 306902, 21468…	Tetrapisispora phaffii CBS 4417, Paracoccidioides lutzii Pb01, Candida dubliniensis CD36, Aspergillus nidulans, [Candida] glabrata CBS 138, Vanderwaltozyma polyspora DSM 70294, Pyrenophora teres f. teres 0-1, Aspergillus terreus, Trichophyton benhamiae CBS 112371, Neurospora crassa, Magnaporthiopsis poae, Gaeumannomyces graminis, Thielavia terrestris NRRL 8126, Aspergillus niger, Aspergillus fisc…	451864	Dikarya	subkingdom
280	1csm	normal	B	P32178	LYS	ALY	232	-0.028		0.08889	0.00315	0.0604	0.00205			H	0	0	0	14	1	0	77	0.19	1071381, 644223, 294747, 573826, 381046, 322104, 284593, 436907, 284590, 33169, 4952, 4950, 441960, 1064592, 441959	Tetrapisispora phaffii CBS 4417, Komagataella phaffii GS115, Candida tropicalis MYA-3404, Candida dubliniensis CD36, Lachancea thermotolerans, Scheffersomyces stipitis CBS 6054, [Candida] glabrata CBS 138, Vanderwaltozyma polyspora DSM 70294, Kluyveromyces lactis NRRL Y-1140, Eremothecium gossypii, Yarrowia lipolytica, Torulaspora delbrueckii, Talaromyces marneffei ATCC 18224, Naumovozyma castell…	4890	Ascomycota	phylum
281	1csm	normal	B	P32178	LYS	ALY	235	-0.025		0.00934	0.0019	-0.0155	0.00127			H	0	0	0	50	0	1	77	0.66	1071381, 502779, 425265, 573826, 162425, 284593, 436907, 861557, 33178, 663331, 4952, 148304, 29850, 5061, 5270, 36630, 4929, 306901, 246410, 4956, 500485, 140110, 13684, 559305, 4950, 5057, 931890, 283643, 5022, 222929, 559298, 294747, 381046, 5297, 33169, 51453, 535722, 208348, 426418, 5059, 5062, 644223, 322104, 284590, 379508, 663202, 441960, 214684, 554155, 1064592, 4896	Tetrapisispora phaffii CBS 4417, Paracoccidioides lutzii Pb01, Malassezia globosa CBS 7966, Candida dubliniensis CD36, Aspergillus nidulans, [Candida] glabrata CBS 138, Vanderwaltozyma polyspora DSM 70294, Pyrenophora teres f. teres 0-1, Aspergillus terreus, Trichophyton benhamiae CBS 112371, Yarrowia lipolytica, Magnaporthiopsis poae, Gaeumannomyces graminis, Aspergillus niger, Ustilago maydis, …	451864	Dikarya	subkingdom
282	1dvr	normal	A	P07170	LYS	ALY	19	-6.119		5.28582	0.19785	-0.83319	0.12158			H	0	0	0	151	0	1	169	0.9	9739, 425265, 7176, 8364, 284593, 5270, 4929, 5507, 400682, 7159, 10090, 5306, 9796, 10020, 6183, 13684, 9785, 9478, 7425, 294747, 6085, 33169, 148305, 281687, 535722, 132908, 45351, 9646, 9361, 644223, 9606, 322104, 578458, 99883, 214684, 573826, 8049, 573729, 4952, 33178, 148304, 29850, 578455, 6669, 36630, 402676, 339724, 9031, 306901, 10141, 4956, 9601, 12957, 140110, 34740, 5057, 135651, 722…	Tursiops truncatus, Malassezia globosa CBS 7966, Culex quinquefasciatus, Xenopus tropicalis, [Candida] glabrata CBS 138, Ustilago maydis, Meyerozyma guilliermondii, Fusarium oxysporum, Amphimedon queenslandica, Aedes aegypti, Mus musculus, Phanerochaete chrysosporium, Equus caballus, Dipodomys ordii, Schistosoma mansoni, Parastagonospora nodorum, Loxodonta africana, Carlito syrichta, Nasonia vitr…	2759	Eukaryota	superkingdom
283	1dvr	normal	A	P07170	LYS	ALY	47	-0.404		0.67049	0.01198	0.26686	0.0063			H	0	0	0	48	1	18	169	0.4	1071381, 1071378, 502779, 573826, 117187, 284593, 573729, 436907, 162425, 861557, 33178, 5180, 5141, 148304, 29850, 578455, 5270, 5061, 4929, 5507, 339724, 36630, 515849, 306901, 246410, 5306, 500485, 140110, 13684, 4950, 5057, 931890, 5022, 222929, 559298, 294747, 381046, 5297, 240176, 367775, 33169, 51453, 229533, 526221, 148305, 318829, 1047171, 208348, 441959, 426418, 5059, 336963, 644223, 48…	Tetrapisispora phaffii CBS 4417, Naumovozyma dairenensis CBS 421, Paracoccidioides lutzii Pb01, Candida dubliniensis CD36, Fusarium verticillioides, [Candida] glabrata CBS 138, Thermothelomyces thermophila ATCC 42464, Vanderwaltozyma polyspora DSM 70294, Aspergillus nidulans, Pyrenophora teres f. teres 0-1, Aspergillus terreus, Sclerotinia sclerotiorum, Neurospora crassa, Magnaporthiopsis poae, G…	451864	Dikarya	subkingdom
284	1dvr	normal	A	P07170	LYS	ALY	75	-0.089		0.1402	0.0049	0.05141	0.00331			H	0	0	0	73	0	48	169	0.72	9739, 425265, 8364, 284593, 663331, 5270, 4929, 5507, 10090, 5306, 9796, 10020, 13684, 9785, 9478, 7425, 294747, 9305, 33169, 148305, 535722, 132908, 9646, 9361, 644223, 9606, 322104, 578458, 99883, 214684, 573826, 8049, 573729, 33178, 148304, 29850, 578455, 36630, 402676, 339724, 306901, 10141, 4956, 9601, 34740, 5057, 9615, 283643, 7897, 37347, 51453, 31033, 318829, 1047171, 13735, 486041, 3795…	Tursiops truncatus, Malassezia globosa CBS 7966, Xenopus tropicalis, [Candida] glabrata CBS 138, Trichophyton benhamiae CBS 112371, Ustilago maydis, Meyerozyma guilliermondii, Fusarium oxysporum, Mus musculus, Phanerochaete chrysosporium, Equus caballus, Dipodomys ordii, Parastagonospora nodorum, Loxodonta africana, Carlito syrichta, Nasonia vitripennis, Candida tropicalis MYA-3404, Sarcophilus h…	2759	Eukaryota	superkingdom
285	1dvr	normal	A	P07170	LYS	ALY	102	-0.311		0.37741	0.00835	0.0667	0.03413			H	0	0	0	75	2	0	169	0.46	1071381, 1071378, 425265, 573826, 7176, 31234, 284593, 7739, 436907, 861557, 7460, 4952, 28377, 7091, 6239, 6669, 5270, 4929, 402676, 7244, 400682, 246410, 7159, 431895, 5306, 7217, 7668, 6183, 13684, 4950, 7029, 12957, 34740, 7070, 135651, 7222, 13037, 931890, 283643, 51511, 5022, 222929, 7425, 294747, 43151, 381046, 5297, 6085, 240176, 367775, 33169, 281687, 6238, 7227, 45351, 54126, 208348, 12…	Tetrapisispora phaffii CBS 4417, Naumovozyma dairenensis CBS 421, Malassezia globosa CBS 7966, Candida dubliniensis CD36, Culex quinquefasciatus, Caenorhabditis remanei, [Candida] glabrata CBS 138, Branchiostoma floridae, Vanderwaltozyma polyspora DSM 70294, Pyrenophora teres f. teres 0-1, Apis mellifera, Yarrowia lipolytica, Anolis carolinensis, Bombyx mori, Caenorhabditis elegans, Daphnia pulex…	2759	Eukaryota	superkingdom
286	1dvr	normal	A	P07170	LYS	ALY	108	-0.003		0.00773	0.0006	0.00435	0.00062			H	0	0	0	11	0	72	169	0.49	9739, 7176, 30608, 8364, 284593, 9669, 7091, 7460, 28377, 9483, 61853, 9813, 5270, 7244, 9031, 400682, 8083, 59463, 9685, 10116, 8090, 10141, 7159, 4956, 10090, 9986, 13616, 10020, 9796, 9598, 9601, 10228, 7668, 69293, 9785, 7029, 9913, 43179, 59729, 9371, 9478, 9615, 13037, 34740, 51511, 7070, 7222, 7425, 43151, 7897, 7217, 37347, 9305, 6085, 51453, 31033, 9593, 132908, 7227, 1047171, 54126, 453…	Tursiops truncatus, Culex quinquefasciatus, Microcebus murinus, Xenopus tropicalis, [Candida] glabrata CBS 138, Mustela putorius furo, Bombyx mori, Apis mellifera, Anolis carolinensis, Callithrix jacchus, Nomascus leucogenys, Procavia capensis, Ustilago maydis, Drosophila virilis, Gallus gallus, Amphimedon queenslandica, Xiphophorus maculatus, Myotis lucifugus, Felis catus, Rattus norvegicus, Ory…	2759	Eukaryota	superkingdom
287	1dvr	normal	A	P07170	LYS	ALY	116	-0.03		0.04556	0.00144	0.01558	0.00078			E	0	0	0	12	0	0	169	0.07	644223, 294747, 573826, 381046, 4956, 284593, 436907, 284590, 4952, 4950, 4929, 931890	Komagataella phaffii GS115, Candida tropicalis MYA-3404, Candida dubliniensis CD36, Lachancea thermotolerans, Zygosaccharomyces rouxii, [Candida] glabrata CBS 138, Vanderwaltozyma polyspora DSM 70294, Kluyveromyces lactis NRRL Y-1140, Yarrowia lipolytica, Torulaspora delbrueckii, Meyerozyma guilliermondii, Eremothecium cymbalariae DBVPG#7215	4892	Saccharomycetales	order
288	1dvr	normal	A	P07170	LYS	ALY	121	-0.05		0.04668	0.00284	-0.00283	0.00043			E	0	0	0	35	0	0	169	0.21	1071378, 573826, 8364, 284593, 573729, 436907, 162425, 4952, 5141, 29850, 5270, 4929, 515849, 306901, 431895, 4956, 10228, 6183, 140110, 4950, 34740, 931890, 283643, 294747, 381046, 367775, 33169, 54126, 644223, 322104, 284590, 379508, 306902, 214684, 771870	Naumovozyma dairenensis CBS 421, Candida dubliniensis CD36, Xenopus tropicalis, [Candida] glabrata CBS 138, Thermothelomyces thermophila ATCC 42464, Vanderwaltozyma polyspora DSM 70294, Aspergillus nidulans, Yarrowia lipolytica, Neurospora crassa, Gaeumannomyces graminis, Ustilago maydis, Meyerozyma guilliermondii, Podospora anserina S mat+, Chaetomium globosum CBS 148.51, Monosiga brevicollis MX…	2759	Eukaryota	superkingdom
289	1dvr	normal	A	P07170	LYS	ALY	146	-0.002		0.01792	0.00268	0.01633	0.00125			C	0	0	0	51	0	1	169	0.31	1071381, 1071378, 425265, 502779, 573826, 284593, 162425, 436907, 861557, 4952, 663331, 33178, 5061, 9813, 5270, 36630, 4929, 339724, 400682, 515849, 246410, 4956, 500485, 13684, 559305, 5057, 283643, 5022, 222929, 559298, 294747, 381046, 240176, 33169, 535722, 441959, 9361, 426418, 5059, 336963, 486041, 322104, 284590, 578458, 379508, 663202, 306902, 214684, 554155, 1064592, 441960	Tetrapisispora phaffii CBS 4417, Naumovozyma dairenensis CBS 421, Malassezia globosa CBS 7966, Paracoccidioides lutzii Pb01, Candida dubliniensis CD36, [Candida] glabrata CBS 138, Aspergillus nidulans, Vanderwaltozyma polyspora DSM 70294, Pyrenophora teres f. teres 0-1, Yarrowia lipolytica, Trichophyton benhamiae CBS 112371, Aspergillus terreus, Aspergillus niger, Procavia capensis, Ustilago mayd…	2759	Eukaryota	superkingdom
290	1dvr	normal	A	P07170	LYS	ALY	152	-0.007		0.00698	0.00048	-0.00025	0.00018			C	0	0	0	162	0	1	169	0.96	9739, 425265, 7176, 8364, 284593, 663331, 5270, 4929, 5507, 400682, 7159, 10090, 5306, 9796, 10020, 6183, 13684, 9785, 9478, 51511, 7425, 294747, 9305, 6085, 33169, 148305, 281687, 535722, 132908, 45351, 9646, 9361, 644223, 9606, 322104, 578458, 99883, 214684, 573826, 8049, 573729, 4952, 33178, 148304, 29850, 578455, 6669, 36630, 402676, 339724, 9031, 306901, 10141, 431895, 4956, 9601, 59729, 140…	Tursiops truncatus, Malassezia globosa CBS 7966, Culex quinquefasciatus, Xenopus tropicalis, [Candida] glabrata CBS 138, Trichophyton benhamiae CBS 112371, Ustilago maydis, Meyerozyma guilliermondii, Fusarium oxysporum, Amphimedon queenslandica, Aedes aegypti, Mus musculus, Phanerochaete chrysosporium, Equus caballus, Dipodomys ordii, Schistosoma mansoni, Parastagonospora nodorum, Loxodonta afric…	2759	Eukaryota	superkingdom
291	1dvr	normal	A	P07170	LYS	ALY	156	-0.017		0.0637	0.00209	0.04658	0.00156			E	0	0	0	99	0	0	169	0.59	9739, 425265, 8364, 284593, 5507, 400682, 10090, 9796, 10020, 9785, 9478, 7425, 9305, 6085, 281687, 132908, 45351, 9646, 9361, 9606, 8049, 33178, 36630, 339724, 9031, 10141, 431895, 4956, 9601, 59729, 140110, 12957, 135651, 7222, 9615, 7897, 51453, 31033, 1047171, 13735, 9258, 29875, 771870, 502779, 162425, 9669, 61853, 5061, 7244, 8083, 9685, 10116, 8090, 9598, 69293, 43179, 9371, 559298, 381046…	Tursiops truncatus, Malassezia globosa CBS 7966, Xenopus tropicalis, [Candida] glabrata CBS 138, Fusarium oxysporum, Amphimedon queenslandica, Mus musculus, Equus caballus, Dipodomys ordii, Loxodonta africana, Carlito syrichta, Nasonia vitripennis, Sarcophilus harrisii, Hydra vulgaris, Caenorhabditis japonica, Pteropus vampyrus, Nematostella vectensis, Ailuropoda melanoleuca, Dasypus novemcinctus…	2759	Eukaryota	superkingdom
292	1dvr	normal	A	P07170	LYS	ALY	176	-0.082		0.06558	0.00607	-0.01602	0.00143			H	0	0	0	119	0	36	169	0.92	425265, 7176, 8364, 284593, 663331, 5270, 4929, 5507, 400682, 7159, 10090, 5306, 9796, 10020, 6183, 13684, 9785, 9478, 51511, 7425, 294747, 43151, 6085, 33169, 148305, 281687, 535722, 132908, 45351, 9646, 9361, 644223, 9606, 322104, 578458, 214684, 573826, 573729, 4952, 33178, 148304, 29850, 578455, 6669, 36630, 402676, 339724, 306901, 10141, 431895, 4956, 9601, 59729, 140110, 12957, 34740, 5057,…	Malassezia globosa CBS 7966, Culex quinquefasciatus, Xenopus tropicalis, [Candida] glabrata CBS 138, Trichophyton benhamiae CBS 112371, Ustilago maydis, Meyerozyma guilliermondii, Fusarium oxysporum, Amphimedon queenslandica, Aedes aegypti, Mus musculus, Phanerochaete chrysosporium, Equus caballus, Dipodomys ordii, Schistosoma mansoni, Parastagonospora nodorum, Loxodonta africana, Carlito syricht…	2759	Eukaryota	superkingdom
293	1dvr	normal	A	P07170	LYS	ALY	194	-0.02		0.01327	0.00064	-0.00646	0.00018			H	0	0	0	54	0	78	169	0.78	425265, 284593, 663331, 5270, 4929, 5507, 400682, 10090, 5306, 9796, 10020, 13684, 9785, 9478, 51511, 294747, 9305, 6085, 33169, 148305, 281687, 535722, 132908, 45351, 9646, 9361, 644223, 9606, 322104, 578458, 214684, 573826, 573729, 4952, 33178, 148304, 29850, 578455, 6669, 36630, 402676, 339724, 306901, 10141, 431895, 4956, 9601, 59729, 140110, 5057, 135651, 9615, 283643, 7897, 37347, 51453, 31…	Malassezia globosa CBS 7966, [Candida] glabrata CBS 138, Trichophyton benhamiae CBS 112371, Ustilago maydis, Meyerozyma guilliermondii, Fusarium oxysporum, Amphimedon queenslandica, Mus musculus, Phanerochaete chrysosporium, Equus caballus, Dipodomys ordii, Parastagonospora nodorum, Loxodonta africana, Carlito syrichta, Ciona savignyi, Candida tropicalis MYA-3404, Sarcophilus harrisii, Hydra vulg…	2759	Eukaryota	superkingdom
294	1dvr	normal	B	P07170	LYS	ALY	19	-3.107		2.96757	0.12783	-0.1394	0.03233			H	0	0	0	151	0	1	169	0.9	9739, 425265, 7176, 8364, 284593, 5270, 4929, 5507, 400682, 7159, 10090, 5306, 9796, 10020, 6183, 13684, 9785, 9478, 7425, 294747, 6085, 33169, 148305, 281687, 535722, 132908, 45351, 9646, 9361, 644223, 9606, 322104, 578458, 99883, 214684, 573826, 8049, 573729, 4952, 33178, 148304, 29850, 578455, 6669, 36630, 402676, 339724, 9031, 306901, 10141, 4956, 9601, 12957, 140110, 34740, 5057, 135651, 722…	Tursiops truncatus, Malassezia globosa CBS 7966, Culex quinquefasciatus, Xenopus tropicalis, [Candida] glabrata CBS 138, Ustilago maydis, Meyerozyma guilliermondii, Fusarium oxysporum, Amphimedon queenslandica, Aedes aegypti, Mus musculus, Phanerochaete chrysosporium, Equus caballus, Dipodomys ordii, Schistosoma mansoni, Parastagonospora nodorum, Loxodonta africana, Carlito syrichta, Nasonia vitr…	2759	Eukaryota	superkingdom
295	1dvr	normal	B	P07170	LYS	ALY	47	-0.415		0.62083	0.01646	0.20566	0.00471			C	0	0	0	48	1	18	169	0.4	1071381, 1071378, 502779, 573826, 117187, 284593, 573729, 436907, 162425, 861557, 33178, 5180, 5141, 148304, 29850, 578455, 5270, 5061, 4929, 5507, 339724, 36630, 515849, 306901, 246410, 5306, 500485, 140110, 13684, 4950, 5057, 931890, 5022, 222929, 559298, 294747, 381046, 5297, 240176, 367775, 33169, 51453, 229533, 526221, 148305, 318829, 1047171, 208348, 441959, 426418, 5059, 336963, 644223, 48…	Tetrapisispora phaffii CBS 4417, Naumovozyma dairenensis CBS 421, Paracoccidioides lutzii Pb01, Candida dubliniensis CD36, Fusarium verticillioides, [Candida] glabrata CBS 138, Thermothelomyces thermophila ATCC 42464, Vanderwaltozyma polyspora DSM 70294, Aspergillus nidulans, Pyrenophora teres f. teres 0-1, Aspergillus terreus, Sclerotinia sclerotiorum, Neurospora crassa, Magnaporthiopsis poae, G…	451864	Dikarya	subkingdom
296	1dvr	normal	B	P07170	LYS	ALY	75	-0.122		0.14974	0.00484	0.02758	0.00163			H	0	0	0	73	0	48	169	0.72	9739, 425265, 8364, 284593, 663331, 5270, 4929, 5507, 10090, 5306, 9796, 10020, 13684, 9785, 9478, 7425, 294747, 9305, 33169, 148305, 535722, 132908, 9646, 9361, 644223, 9606, 322104, 578458, 99883, 214684, 573826, 8049, 573729, 33178, 148304, 29850, 578455, 36630, 402676, 339724, 306901, 10141, 4956, 9601, 34740, 5057, 9615, 283643, 7897, 37347, 51453, 31033, 318829, 1047171, 13735, 486041, 3795…	Tursiops truncatus, Malassezia globosa CBS 7966, Xenopus tropicalis, [Candida] glabrata CBS 138, Trichophyton benhamiae CBS 112371, Ustilago maydis, Meyerozyma guilliermondii, Fusarium oxysporum, Mus musculus, Phanerochaete chrysosporium, Equus caballus, Dipodomys ordii, Parastagonospora nodorum, Loxodonta africana, Carlito syrichta, Nasonia vitripennis, Candida tropicalis MYA-3404, Sarcophilus h…	2759	Eukaryota	superkingdom
297	1dvr	normal	B	P07170	LYS	ALY	102	-0.788		0.88564	0.05908	0.09747	0.0042			H	0	0	0	75	2	0	169	0.46	1071381, 1071378, 425265, 573826, 7176, 31234, 284593, 7739, 436907, 861557, 7460, 4952, 28377, 7091, 6239, 6669, 5270, 4929, 402676, 7244, 400682, 246410, 7159, 431895, 5306, 7217, 7668, 6183, 13684, 4950, 7029, 12957, 34740, 7070, 135651, 7222, 13037, 931890, 283643, 51511, 5022, 222929, 7425, 294747, 43151, 381046, 5297, 6085, 240176, 367775, 33169, 281687, 6238, 7227, 45351, 54126, 208348, 12…	Tetrapisispora phaffii CBS 4417, Naumovozyma dairenensis CBS 421, Malassezia globosa CBS 7966, Candida dubliniensis CD36, Culex quinquefasciatus, Caenorhabditis remanei, [Candida] glabrata CBS 138, Branchiostoma floridae, Vanderwaltozyma polyspora DSM 70294, Pyrenophora teres f. teres 0-1, Apis mellifera, Yarrowia lipolytica, Anolis carolinensis, Bombyx mori, Caenorhabditis elegans, Daphnia pulex…	2759	Eukaryota	superkingdom
298	1dvr	normal	B	P07170	LYS	ALY	108	-0.013		0.01377	0.00107	0.00111	0.00034			H	0	0	0	11	0	72	169	0.49	9739, 7176, 30608, 8364, 284593, 9669, 7091, 7460, 28377, 9483, 61853, 9813, 5270, 7244, 9031, 400682, 8083, 59463, 9685, 10116, 8090, 10141, 7159, 4956, 10090, 9986, 13616, 10020, 9796, 9598, 9601, 10228, 7668, 69293, 9785, 7029, 9913, 43179, 59729, 9371, 9478, 9615, 13037, 34740, 51511, 7070, 7222, 7425, 43151, 7897, 7217, 37347, 9305, 6085, 51453, 31033, 9593, 132908, 7227, 1047171, 54126, 453…	Tursiops truncatus, Culex quinquefasciatus, Microcebus murinus, Xenopus tropicalis, [Candida] glabrata CBS 138, Mustela putorius furo, Bombyx mori, Apis mellifera, Anolis carolinensis, Callithrix jacchus, Nomascus leucogenys, Procavia capensis, Ustilago maydis, Drosophila virilis, Gallus gallus, Amphimedon queenslandica, Xiphophorus maculatus, Myotis lucifugus, Felis catus, Rattus norvegicus, Ory…	2759	Eukaryota	superkingdom
299	1dvr	normal	B	P07170	LYS	ALY	116	-0.036		0.04284	0.00148	0.00699	0.00047			E	0	0	0	12	0	0	169	0.07	644223, 294747, 573826, 381046, 4956, 284593, 436907, 284590, 4952, 4950, 4929, 931890	Komagataella phaffii GS115, Candida tropicalis MYA-3404, Candida dubliniensis CD36, Lachancea thermotolerans, Zygosaccharomyces rouxii, [Candida] glabrata CBS 138, Vanderwaltozyma polyspora DSM 70294, Kluyveromyces lactis NRRL Y-1140, Yarrowia lipolytica, Torulaspora delbrueckii, Meyerozyma guilliermondii, Eremothecium cymbalariae DBVPG#7215	4892	Saccharomycetales	order
300	1dvr	normal	B	P07170	LYS	ALY	121	-0.021		0.02133	0.00134	-0.0001	0.00066			E	0	0	0	35	0	0	169	0.21	1071378, 573826, 8364, 284593, 573729, 436907, 162425, 4952, 5141, 29850, 5270, 4929, 515849, 306901, 431895, 4956, 10228, 6183, 140110, 4950, 34740, 931890, 283643, 294747, 381046, 367775, 33169, 54126, 644223, 322104, 284590, 379508, 306902, 214684, 771870	Naumovozyma dairenensis CBS 421, Candida dubliniensis CD36, Xenopus tropicalis, [Candida] glabrata CBS 138, Thermothelomyces thermophila ATCC 42464, Vanderwaltozyma polyspora DSM 70294, Aspergillus nidulans, Yarrowia lipolytica, Neurospora crassa, Gaeumannomyces graminis, Ustilago maydis, Meyerozyma guilliermondii, Podospora anserina S mat+, Chaetomium globosum CBS 148.51, Monosiga brevicollis MX…	2759	Eukaryota	superkingdom
301	1dvr	normal	B	P07170	LYS	ALY	146	-0.04		0.04189	0.00379	0.00225	0.00147			C	0	0	0	51	0	1	169	0.31	1071381, 1071378, 425265, 502779, 573826, 284593, 162425, 436907, 861557, 4952, 663331, 33178, 5061, 9813, 5270, 36630, 4929, 339724, 400682, 515849, 246410, 4956, 500485, 13684, 559305, 5057, 283643, 5022, 222929, 559298, 294747, 381046, 240176, 33169, 535722, 441959, 9361, 426418, 5059, 336963, 486041, 322104, 284590, 578458, 379508, 663202, 306902, 214684, 554155, 1064592, 441960	Tetrapisispora phaffii CBS 4417, Naumovozyma dairenensis CBS 421, Malassezia globosa CBS 7966, Paracoccidioides lutzii Pb01, Candida dubliniensis CD36, [Candida] glabrata CBS 138, Aspergillus nidulans, Vanderwaltozyma polyspora DSM 70294, Pyrenophora teres f. teres 0-1, Yarrowia lipolytica, Trichophyton benhamiae CBS 112371, Aspergillus terreus, Aspergillus niger, Procavia capensis, Ustilago mayd…	2759	Eukaryota	superkingdom
302	1dvr	normal	B	P07170	LYS	ALY	152	-0.016		0.01554	0.00087	-0.0001	0.00019			C	0	0	0	162	0	1	169	0.96	9739, 425265, 7176, 8364, 284593, 663331, 5270, 4929, 5507, 400682, 7159, 10090, 5306, 9796, 10020, 6183, 13684, 9785, 9478, 51511, 7425, 294747, 9305, 6085, 33169, 148305, 281687, 535722, 132908, 45351, 9646, 9361, 644223, 9606, 322104, 578458, 99883, 214684, 573826, 8049, 573729, 4952, 33178, 148304, 29850, 578455, 6669, 36630, 402676, 339724, 9031, 306901, 10141, 431895, 4956, 9601, 59729, 140…	Tursiops truncatus, Malassezia globosa CBS 7966, Culex quinquefasciatus, Xenopus tropicalis, [Candida] glabrata CBS 138, Trichophyton benhamiae CBS 112371, Ustilago maydis, Meyerozyma guilliermondii, Fusarium oxysporum, Amphimedon queenslandica, Aedes aegypti, Mus musculus, Phanerochaete chrysosporium, Equus caballus, Dipodomys ordii, Schistosoma mansoni, Parastagonospora nodorum, Loxodonta afric…	2759	Eukaryota	superkingdom
303	1dvr	normal	B	P07170	LYS	ALY	156	-0.046		0.08913	0.00311	0.043	0.00141			E	0	0	0	99	0	0	169	0.59	9739, 425265, 8364, 284593, 5507, 400682, 10090, 9796, 10020, 9785, 9478, 7425, 9305, 6085, 281687, 132908, 45351, 9646, 9361, 9606, 8049, 33178, 36630, 339724, 9031, 10141, 431895, 4956, 9601, 59729, 140110, 12957, 135651, 7222, 9615, 7897, 51453, 31033, 1047171, 13735, 9258, 29875, 771870, 502779, 162425, 9669, 61853, 5061, 7244, 8083, 9685, 10116, 8090, 9598, 69293, 43179, 9371, 559298, 381046…	Tursiops truncatus, Malassezia globosa CBS 7966, Xenopus tropicalis, [Candida] glabrata CBS 138, Fusarium oxysporum, Amphimedon queenslandica, Mus musculus, Equus caballus, Dipodomys ordii, Loxodonta africana, Carlito syrichta, Nasonia vitripennis, Sarcophilus harrisii, Hydra vulgaris, Caenorhabditis japonica, Pteropus vampyrus, Nematostella vectensis, Ailuropoda melanoleuca, Dasypus novemcinctus…	2759	Eukaryota	superkingdom
304	1dvr	normal	B	P07170	LYS	ALY	176	-0.009		0.02761	0.00231	0.01851	0.00626			H	0	0	0	119	0	36	169	0.92	425265, 7176, 8364, 284593, 663331, 5270, 4929, 5507, 400682, 7159, 10090, 5306, 9796, 10020, 6183, 13684, 9785, 9478, 51511, 7425, 294747, 43151, 6085, 33169, 148305, 281687, 535722, 132908, 45351, 9646, 9361, 644223, 9606, 322104, 578458, 214684, 573826, 573729, 4952, 33178, 148304, 29850, 578455, 6669, 36630, 402676, 339724, 306901, 10141, 431895, 4956, 9601, 59729, 140110, 12957, 34740, 5057,…	Malassezia globosa CBS 7966, Culex quinquefasciatus, Xenopus tropicalis, [Candida] glabrata CBS 138, Trichophyton benhamiae CBS 112371, Ustilago maydis, Meyerozyma guilliermondii, Fusarium oxysporum, Amphimedon queenslandica, Aedes aegypti, Mus musculus, Phanerochaete chrysosporium, Equus caballus, Dipodomys ordii, Schistosoma mansoni, Parastagonospora nodorum, Loxodonta africana, Carlito syricht…	2759	Eukaryota	superkingdom
305	1dvr	normal	B	P07170	LYS	ALY	194	-0.008		0.00499	0.00074	-0.00344	0.00017			H	0	0	0	54	0	78	169	0.78	425265, 284593, 663331, 5270, 4929, 5507, 400682, 10090, 5306, 9796, 10020, 13684, 9785, 9478, 51511, 294747, 9305, 6085, 33169, 148305, 281687, 535722, 132908, 45351, 9646, 9361, 644223, 9606, 322104, 578458, 214684, 573826, 573729, 4952, 33178, 148304, 29850, 578455, 6669, 36630, 402676, 339724, 306901, 10141, 431895, 4956, 9601, 59729, 140110, 5057, 135651, 9615, 283643, 7897, 37347, 51453, 31…	Malassezia globosa CBS 7966, [Candida] glabrata CBS 138, Trichophyton benhamiae CBS 112371, Ustilago maydis, Meyerozyma guilliermondii, Fusarium oxysporum, Amphimedon queenslandica, Mus musculus, Phanerochaete chrysosporium, Equus caballus, Dipodomys ordii, Parastagonospora nodorum, Loxodonta africana, Carlito syrichta, Ciona savignyi, Candida tropicalis MYA-3404, Sarcophilus harrisii, Hydra vulg…	2759	Eukaryota	superkingdom
306	1dvr	stress	A	P07170	SER	SEP	140		0.153	0.10297	0.01156			0.25611	0.01367	C	167	0	0	0	0	0	169	0.99	9739, 425265, 7176, 8364, 284593, 663331, 5270, 4929, 5507, 400682, 7159, 10090, 5306, 9796, 10020, 6183, 13684, 9785, 9478, 51511, 7425, 294747, 9305, 6085, 33169, 148305, 281687, 535722, 132908, 45351, 9646, 9361, 644223, 9606, 322104, 578458, 99883, 214684, 573826, 8049, 573729, 7757, 4952, 33178, 148304, 29850, 578455, 6669, 36630, 402676, 339724, 9031, 306901, 10141, 431895, 4956, 9601, 5972…	Tursiops truncatus, Malassezia globosa CBS 7966, Culex quinquefasciatus, Xenopus tropicalis, [Candida] glabrata CBS 138, Trichophyton benhamiae CBS 112371, Ustilago maydis, Meyerozyma guilliermondii, Fusarium oxysporum, Amphimedon queenslandica, Aedes aegypti, Mus musculus, Phanerochaete chrysosporium, Equus caballus, Dipodomys ordii, Schistosoma mansoni, Parastagonospora nodorum, Loxodonta afric…	2759	Eukaryota	superkingdom
307	1dvr	stress	B	P07170	SER	SEP	140		0.837	0.00644	0.01894			0.84302	0.02449	C	167	0	0	0	0	0	169	0.99	9739, 425265, 7176, 8364, 284593, 663331, 5270, 4929, 5507, 400682, 7159, 10090, 5306, 9796, 10020, 6183, 13684, 9785, 9478, 51511, 7425, 294747, 9305, 6085, 33169, 148305, 281687, 535722, 132908, 45351, 9646, 9361, 644223, 9606, 322104, 578458, 99883, 214684, 573826, 8049, 573729, 7757, 4952, 33178, 148304, 29850, 578455, 6669, 36630, 402676, 339724, 9031, 306901, 10141, 431895, 4956, 9601, 5972…	Tursiops truncatus, Malassezia globosa CBS 7966, Culex quinquefasciatus, Xenopus tropicalis, [Candida] glabrata CBS 138, Trichophyton benhamiae CBS 112371, Ustilago maydis, Meyerozyma guilliermondii, Fusarium oxysporum, Amphimedon queenslandica, Aedes aegypti, Mus musculus, Phanerochaete chrysosporium, Equus caballus, Dipodomys ordii, Schistosoma mansoni, Parastagonospora nodorum, Loxodonta afric…	2759	Eukaryota	superkingdom
308	1e9g	normal	A	P00817	LYS	ALY	17	-0.004		0.00919	0.00055	0.00487	0.00024			E	0	0	0	21	0	0	223	0.09	1071378, 573826, 284593, 436907, 4952, 4929, 4956, 7029, 931890, 294747, 381046, 876142, 294746, 284813, 9646, 907965, 322104, 284590, 379508, 306902, 1064592	Naumovozyma dairenensis CBS 421, Candida dubliniensis CD36, [Candida] glabrata CBS 138, Vanderwaltozyma polyspora DSM 70294, Yarrowia lipolytica, Meyerozyma guilliermondii, Zygosaccharomyces rouxii, Acyrthosiphon pisum, Eremothecium cymbalariae DBVPG#7215, Candida tropicalis MYA-3404, Lachancea thermotolerans, Encephalitozoon intestinalis ATCC 50506, Meyerozyma guilliermondii ATCC 6260, Encephali…	2759	Eukaryota	superkingdom
309	1e9g	normal	A	P00817	LYS	ALY	22	-0.01		0.00758	0.0005	-0.00231	9e-05			E	0	0	0	61	1	0	223	0.28	425265, 502779, 573826, 117187, 162425, 573729, 861557, 4952, 33178, 663331, 5180, 5141, 5061, 29850, 148304, 5270, 36630, 402676, 578455, 5507, 4929, 9813, 515849, 306901, 246410, 4956, 7217, 500485, 13684, 771870, 559305, 5057, 222929, 294747, 294746, 33169, 148305, 51453, 229533, 535722, 318829, 6334, 1047171, 7227, 7260, 441959, 7237, 426418, 121225, 5059, 336963, 644223, 322104, 284590, 3795…	Malassezia globosa CBS 7966, Paracoccidioides lutzii Pb01, Candida dubliniensis CD36, Fusarium verticillioides, Aspergillus nidulans, Thermothelomyces thermophila ATCC 42464, Pyrenophora teres f. teres 0-1, Yarrowia lipolytica, Aspergillus terreus, Trichophyton benhamiae CBS 112371, Sclerotinia sclerotiorum, Neurospora crassa, Aspergillus niger, Gaeumannomyces graminis, Magnaporthiopsis poae, Ust…	2759	Eukaryota	superkingdom
310	1e9g	normal	A	P00817	LYS	ALY	25	-0.004		0.00493	0.00019	0.00103	9e-05			E	0	0	0	54	0	0	223	0.24	1071381, 1071378, 573826, 8049, 8364, 284593, 436907, 4952, 28377, 402676, 9031, 8083, 8090, 4956, 59729, 69293, 4950, 931890, 283643, 294747, 7897, 381046, 876142, 367775, 33169, 31033, 284813, 907965, 7955, 6945, 13735, 8128, 322104, 284590, 379508, 306902, 214684, 99883, 1064592	Tetrapisispora phaffii CBS 4417, Naumovozyma dairenensis CBS 421, Candida dubliniensis CD36, Gadus morhua, Xenopus tropicalis, [Candida] glabrata CBS 138, Vanderwaltozyma polyspora DSM 70294, Yarrowia lipolytica, Anolis carolinensis, Schizosaccharomyces japonicus yFS275, Gallus gallus, Xiphophorus maculatus, Oryzias latipes, Zygosaccharomyces rouxii, Taeniopygia guttata, Gasterosteus aculeatus, T…	2759	Eukaryota	superkingdom
311	1e9g	normal	A	P00817	LYS	ALY	39	-0.002		0.00146	0.00017	-0.00062	9e-05			C	0	0	0	42	0	21	223	0.28	1071378, 9739, 9315, 30608, 31234, 284593, 7757, 7091, 9669, 6239, 9483, 61853, 9813, 9031, 59463, 9685, 10116, 10141, 10090, 9986, 9796, 13616, 10020, 9601, 9598, 7668, 59729, 9785, 9913, 43179, 135651, 7222, 9478, 9615, 30611, 37347, 281687, 526221, 6238, 9593, 9646, 9361, 9544, 9606, 13735, 8128, 306902, 9823, 1064592, 9258	Naumovozyma dairenensis CBS 421, Tursiops truncatus, Notamacropus eugenii, Microcebus murinus, Caenorhabditis remanei, [Candida] glabrata CBS 138, Petromyzon marinus, Bombyx mori, Mustela putorius furo, Caenorhabditis elegans, Callithrix jacchus, Nomascus leucogenys, Procavia capensis, Gallus gallus, Myotis lucifugus, Felis catus, Rattus norvegicus, Cavia porcellus, Mus musculus, Oryctolagus cuni…	2759	Eukaryota	superkingdom
312	1e9g	normal	A	P00817	LYS	ALY	57	-0.016		0.04125	0.00169	0.02517	0.00107			C	0	0	0	216	0	1	223	0.97	9739, 425265, 8364, 284593, 663331, 5270, 4929, 5507, 400682, 7159, 10090, 5306, 9796, 6183, 13684, 9785, 9478, 51511, 43151, 294747, 7425, 9305, 6085, 33169, 148305, 281687, 535722, 6334, 132908, 45351, 907965, 9646, 644223, 9606, 322104, 578458, 99883, 214684, 573826, 9315, 8049, 573729, 7757, 4952, 33178, 148304, 29850, 578455, 6669, 36630, 402676, 339724, 9031, 306901, 10141, 431895, 4956, 96…	Tursiops truncatus, Malassezia globosa CBS 7966, Xenopus tropicalis, [Candida] glabrata CBS 138, Trichophyton benhamiae CBS 112371, Ustilago maydis, Meyerozyma guilliermondii, Fusarium oxysporum, Amphimedon queenslandica, Aedes aegypti, Mus musculus, Phanerochaete chrysosporium, Equus caballus, Schistosoma mansoni, Parastagonospora nodorum, Loxodonta africana, Carlito syrichta, Ciona savignyi, An…	2759	Eukaryota	superkingdom
313	1e9g	normal	A	P00817	LYS	ALY	62	-0.001		-0.0006	0.00033	-0.00135	0.00012			C	0	0	0	81	0	106	223	0.84	9739, 425265, 8364, 284593, 663331, 5270, 4929, 5507, 10090, 5306, 9796, 6183, 13684, 9785, 9478, 7425, 294747, 9305, 6085, 33169, 148305, 281687, 535722, 45351, 907965, 9646, 9361, 644223, 9606, 322104, 578458, 99883, 214684, 573826, 9315, 8049, 573729, 7757, 4952, 33178, 148304, 29850, 578455, 6669, 36630, 402676, 339724, 9031, 306901, 10141, 431895, 4956, 9601, 12957, 140110, 59729, 5057, 1356…	Tursiops truncatus, Malassezia globosa CBS 7966, Xenopus tropicalis, [Candida] glabrata CBS 138, Trichophyton benhamiae CBS 112371, Ustilago maydis, Meyerozyma guilliermondii, Fusarium oxysporum, Mus musculus, Phanerochaete chrysosporium, Equus caballus, Schistosoma mansoni, Parastagonospora nodorum, Loxodonta africana, Carlito syrichta, Nasonia vitripennis, Candida tropicalis MYA-3404, Sarcophil…	2759	Eukaryota	superkingdom
314	1e9g	normal	A	P00817	LYS	ALY	74	0.009		-0.01095	0.00048	-0.00174	0.0003			E	0	0	0	219	0	0	223	0.98	9739, 425265, 8364, 284593, 663331, 5270, 4929, 5507, 400682, 7159, 10090, 5306, 9796, 10020, 6183, 13684, 9785, 9478, 51511, 43151, 294747, 7425, 9305, 6085, 33169, 148305, 281687, 535722, 6334, 132908, 45351, 907965, 9646, 9361, 644223, 9606, 322104, 578458, 99883, 214684, 573826, 9315, 8049, 573729, 7757, 4952, 33178, 148304, 29850, 578455, 6669, 36630, 402676, 339724, 9031, 306901, 10141, 431…	Tursiops truncatus, Malassezia globosa CBS 7966, Xenopus tropicalis, [Candida] glabrata CBS 138, Trichophyton benhamiae CBS 112371, Ustilago maydis, Meyerozyma guilliermondii, Fusarium oxysporum, Amphimedon queenslandica, Aedes aegypti, Mus musculus, Phanerochaete chrysosporium, Equus caballus, Dipodomys ordii, Schistosoma mansoni, Parastagonospora nodorum, Loxodonta africana, Carlito syrichta, C…	2759	Eukaryota	superkingdom
315	1e9g	normal	A	P00817	LYS	ALY	168	-0.174		0.24479	0.00791	0.07082	0.00217			H	0	0	0	132	14	0	223	0.65	9739, 425265, 8364, 284593, 663331, 5270, 4929, 5507, 10090, 5306, 9796, 10020, 6183, 13684, 51511, 294747, 6085, 33169, 148305, 281687, 535722, 6334, 132908, 907965, 9646, 9361, 644223, 9606, 322104, 578458, 99883, 573826, 9315, 8049, 573729, 4952, 33178, 148304, 29850, 578455, 36630, 402676, 339724, 9031, 306901, 10141, 431895, 4956, 9601, 59729, 140110, 5057, 135651, 7222, 9615, 51453, 31033, …	Tursiops truncatus, Malassezia globosa CBS 7966, Xenopus tropicalis, [Candida] glabrata CBS 138, Trichophyton benhamiae CBS 112371, Ustilago maydis, Meyerozyma guilliermondii, Fusarium oxysporum, Mus musculus, Phanerochaete chrysosporium, Equus caballus, Dipodomys ordii, Schistosoma mansoni, Parastagonospora nodorum, Ciona savignyi, Candida tropicalis MYA-3404, Hydra vulgaris, Eremothecium gossyp…	2759	Eukaryota	superkingdom
316	1e9g	normal	A	P00817	LYS	ALY	177	-0.059		0.18807	0.00688	0.12863	0.00395			H	0	0	0	80	28	0	223	0.48	1071381, 1071378, 425265, 9739, 8049, 30608, 31234, 8364, 284593, 7739, 436907, 9669, 7460, 28377, 6239, 9483, 6669, 61853, 9813, 69293, 9031, 8083, 59463, 9685, 10116, 7159, 10141, 431895, 4956, 10090, 9796, 13616, 10020, 9601, 9598, 9986, 10228, 12957, 59729, 4950, 7029, 9913, 7070, 43179, 135651, 9478, 9371, 931890, 9615, 51511, 9785, 7425, 7897, 30611, 381046, 37347, 9305, 6085, 876142, 33169…	Tetrapisispora phaffii CBS 4417, Naumovozyma dairenensis CBS 421, Malassezia globosa CBS 7966, Tursiops truncatus, Gadus morhua, Microcebus murinus, Caenorhabditis remanei, Xenopus tropicalis, [Candida] glabrata CBS 138, Branchiostoma floridae, Vanderwaltozyma polyspora DSM 70294, Mustela putorius furo, Apis mellifera, Anolis carolinensis, Caenorhabditis elegans, Callithrix jacchus, Daphnia pulex…	2759	Eukaryota	superkingdom
317	1e9g	normal	A	P00817	LYS	ALY	194	-0.011		0.03595	0.00166	0.02542	0.00203			C	0	0	0	216	0	0	223	0.97	9739, 425265, 8364, 284593, 663331, 5270, 4929, 5507, 400682, 7159, 10090, 5306, 9796, 10020, 6183, 13684, 9785, 9478, 51511, 43151, 294747, 7425, 9305, 6085, 33169, 148305, 281687, 535722, 6334, 132908, 45351, 907965, 9646, 644223, 9606, 322104, 578458, 99883, 214684, 573826, 8049, 573729, 7757, 4952, 33178, 148304, 29850, 578455, 6669, 36630, 402676, 339724, 9031, 306901, 10141, 431895, 4956, 9…	Tursiops truncatus, Malassezia globosa CBS 7966, Xenopus tropicalis, [Candida] glabrata CBS 138, Trichophyton benhamiae CBS 112371, Ustilago maydis, Meyerozyma guilliermondii, Fusarium oxysporum, Amphimedon queenslandica, Aedes aegypti, Mus musculus, Phanerochaete chrysosporium, Equus caballus, Dipodomys ordii, Schistosoma mansoni, Parastagonospora nodorum, Loxodonta africana, Carlito syrichta, C…	2759	Eukaryota	superkingdom
318	1e9g	normal	A	P00817	LYS	ALY	199	0.009		0.0187	0.00114	0.02803	0.00089			C	0	0	0	213	0	0	223	0.96	9739, 425265, 8364, 284593, 663331, 5270, 4929, 5507, 400682, 7159, 10090, 5306, 9796, 10020, 6183, 13684, 9785, 9478, 51511, 43151, 294747, 7425, 9305, 33169, 148305, 281687, 535722, 6334, 132908, 45351, 907965, 9646, 644223, 9606, 322104, 578458, 99883, 214684, 573826, 8049, 573729, 7757, 4952, 33178, 148304, 29850, 578455, 6669, 36630, 402676, 339724, 9031, 306901, 10141, 431895, 4956, 9601, 1…	Tursiops truncatus, Malassezia globosa CBS 7966, Xenopus tropicalis, [Candida] glabrata CBS 138, Trichophyton benhamiae CBS 112371, Ustilago maydis, Meyerozyma guilliermondii, Fusarium oxysporum, Amphimedon queenslandica, Aedes aegypti, Mus musculus, Phanerochaete chrysosporium, Equus caballus, Dipodomys ordii, Schistosoma mansoni, Parastagonospora nodorum, Loxodonta africana, Carlito syrichta, C…	2759	Eukaryota	superkingdom
319	1e9g	normal	A	P00817	LYS	ALY	214	0.001		-0.00086	0.00048	1e-05	0.00023			H	0	0	0	65	104	0	223	0.76	9739, 8364, 284593, 663331, 5270, 4929, 5507, 400682, 10090, 5306, 9796, 10020, 6183, 13684, 9785, 9478, 294747, 9305, 6085, 33169, 148305, 535722, 6334, 132908, 45351, 907965, 9646, 644223, 9606, 322104, 578458, 99883, 214684, 573826, 8049, 573729, 7757, 4952, 33178, 148304, 29850, 578455, 36630, 402676, 339724, 9031, 306901, 10141, 4956, 9601, 59729, 140110, 5057, 9615, 283643, 7897, 37347, 876…	Tursiops truncatus, Xenopus tropicalis, [Candida] glabrata CBS 138, Trichophyton benhamiae CBS 112371, Ustilago maydis, Meyerozyma guilliermondii, Fusarium oxysporum, Amphimedon queenslandica, Mus musculus, Phanerochaete chrysosporium, Equus caballus, Dipodomys ordii, Schistosoma mansoni, Parastagonospora nodorum, Loxodonta africana, Carlito syrichta, Candida tropicalis MYA-3404, Sarcophilus harr…	2759	Eukaryota	superkingdom
320	1e9g	normal	A	P00817	LYS	ALY	221	-0.001		-0.0006	0.00024	-0.00161	0.00016			H	0	0	0	89	0	0	223	0.4	1071381, 9739, 8049, 30608, 8364, 284593, 9669, 28377, 9483, 61853, 9813, 9031, 8083, 59463, 9685, 10116, 10141, 8090, 431895, 9986, 10090, 9796, 9598, 10020, 9601, 59729, 69293, 9785, 9913, 43179, 9371, 9478, 9615, 7897, 9305, 31033, 284813, 9593, 132908, 907965, 9646, 9544, 9606, 7955, 13735, 8128, 99883, 9823, 30611, 9258, 9103	Tetrapisispora phaffii CBS 4417, Tursiops truncatus, Gadus morhua, Microcebus murinus, Xenopus tropicalis, [Candida] glabrata CBS 138, Mustela putorius furo, Anolis carolinensis, Callithrix jacchus, Nomascus leucogenys, Procavia capensis, Gallus gallus, Xiphophorus maculatus, Myotis lucifugus, Felis catus, Rattus norvegicus, Cavia porcellus, Oryzias latipes, Monosiga brevicollis MX1, Oryctolagus …	2759	Eukaryota	superkingdom
321	1e9g	normal	A	P00817	LYS	ALY	228	0		-0.00147	0.00011	-0.00154	9e-05			H	0	0	0	106	0	39	223	0.65	9739, 8364, 284593, 663331, 5270, 4929, 10090, 5306, 10020, 6183, 13684, 9785, 9478, 51511, 294747, 9305, 281687, 148305, 535722, 6334, 132908, 45351, 9646, 644223, 9606, 322104, 578458, 99883, 214684, 573826, 9315, 8049, 573729, 33178, 6669, 36630, 339724, 9031, 306901, 10141, 431895, 4956, 9601, 59729, 5057, 135651, 9615, 283643, 7897, 31033, 318829, 13735, 306902, 9258, 1071381, 1071378, 50277…	Tursiops truncatus, Xenopus tropicalis, [Candida] glabrata CBS 138, Trichophyton benhamiae CBS 112371, Ustilago maydis, Meyerozyma guilliermondii, Mus musculus, Phanerochaete chrysosporium, Dipodomys ordii, Schistosoma mansoni, Parastagonospora nodorum, Loxodonta africana, Carlito syrichta, Ciona savignyi, Candida tropicalis MYA-3404, Sarcophilus harrisii, Caenorhabditis japonica, Magnaporthe gri…	2759	Eukaryota	superkingdom
322	1e9g	normal	A	P00817	LYS	ALY	239	0.002		-0.00201	8e-05	-0.00049	8e-05			C	0	0	0	19	4	1	223	0.11	1071381, 1071378, 573826, 284593, 436907, 4952, 4929, 402676, 400682, 431895, 4956, 7668, 4950, 931890, 294747, 381046, 294746, 33169, 45351, 322104, 284590, 379508, 1064592, 4896	Tetrapisispora phaffii CBS 4417, Naumovozyma dairenensis CBS 421, Candida dubliniensis CD36, [Candida] glabrata CBS 138, Vanderwaltozyma polyspora DSM 70294, Yarrowia lipolytica, Meyerozyma guilliermondii, Schizosaccharomyces japonicus yFS275, Amphimedon queenslandica, Monosiga brevicollis MX1, Zygosaccharomyces rouxii, Strongylocentrotus purpuratus, Torulaspora delbrueckii, Eremothecium cymbalar…	2759	Eukaryota	superkingdom
323	1e9g	normal	A	P00817	LYS	ALY	256	-0.001		0.00119	0.0001	0	8e-05			C	0	0	0	10	1	0	223	0.05	7260, 9315, 7237, 8364, 5306, 7217, 6183, 7227, 7222, 7244, 7245	Drosophila willistoni, Notamacropus eugenii, Drosophila pseudoobscura, Xenopus tropicalis, Phanerochaete chrysosporium, Drosophila ananassae, Schistosoma mansoni, Drosophila melanogaster, Drosophila grimshawi, Drosophila virilis, Drosophila yakuba	2759	Eukaryota	superkingdom
324	1e9g	normal	A	P00817	LYS	ALY	275	-0.455		0.45964	0.14761	0.00448	0.03007			H	0	0	0	22	0	1	223	0.1	1071381, 1071378, 573826, 284593, 436907, 9483, 4929, 8090, 4956, 4950, 931890, 294747, 30611, 381046, 294746, 33169, 132908, 7719, 322104, 284590, 379508, 306902, 1064592	Tetrapisispora phaffii CBS 4417, Naumovozyma dairenensis CBS 421, Candida dubliniensis CD36, [Candida] glabrata CBS 138, Vanderwaltozyma polyspora DSM 70294, Callithrix jacchus, Meyerozyma guilliermondii, Oryzias latipes, Zygosaccharomyces rouxii, Torulaspora delbrueckii, Eremothecium cymbalariae DBVPG#7215, Candida tropicalis MYA-3404, Otolemur garnettii, Lachancea thermotolerans, Meyerozyma gui…	2759	Eukaryota	superkingdom
325	1e9g	normal	A	P00817	SER	SEP	266	0.018		0.01546	0.00075	0.03366	0.00075			E	32	21	0	0	0	0	223	0.24	1071378, 425265, 573826, 8049, 31234, 663331, 6239, 4929, 8083, 7159, 8090, 4956, 5306, 69293, 4950, 559305, 7029, 7070, 135651, 283643, 43151, 294747, 7425, 30611, 7897, 5297, 240176, 294746, 367775, 281687, 6238, 31033, 535722, 208348, 9361, 644223, 7955, 6945, 8128, 486041, 578458, 379508, 663202, 306902, 214684, 7165, 1064592, 99883	Naumovozyma dairenensis CBS 421, Malassezia globosa CBS 7966, Candida dubliniensis CD36, Gadus morhua, Caenorhabditis remanei, Trichophyton benhamiae CBS 112371, Caenorhabditis elegans, Meyerozyma guilliermondii, Xiphophorus maculatus, Aedes aegypti, Oryzias latipes, Zygosaccharomyces rouxii, Phanerochaete chrysosporium, Gasterosteus aculeatus, Torulaspora delbrueckii, Trichophyton rubrum CBS 118…	2759	Eukaryota	superkingdom
326	1e9g	normal	A	P00817	THR	TPO	251	0.004		-0.00019	8e-05	0.00409	9e-05			C	175	12	0	0	0	0	223	0.84	9739, 425265, 8364, 284593, 5270, 4929, 5507, 400682, 7159, 10090, 5306, 9796, 6183, 13684, 9785, 9478, 51511, 43151, 294747, 7425, 9305, 6085, 33169, 148305, 6334, 132908, 45351, 9646, 644223, 9606, 322104, 578458, 99883, 214684, 573826, 9315, 8049, 573729, 4952, 148304, 29850, 578455, 36630, 402676, 339724, 9031, 10141, 4956, 9601, 12957, 140110, 59729, 34740, 5057, 7222, 9615, 283643, 7897, 37…	Tursiops truncatus, Malassezia globosa CBS 7966, Xenopus tropicalis, [Candida] glabrata CBS 138, Ustilago maydis, Meyerozyma guilliermondii, Fusarium oxysporum, Amphimedon queenslandica, Aedes aegypti, Mus musculus, Phanerochaete chrysosporium, Equus caballus, Schistosoma mansoni, Parastagonospora nodorum, Loxodonta africana, Carlito syrichta, Ciona savignyi, Anopheles darlingi, Candida tropicali…	2759	Eukaryota	superkingdom
327	1e9g	normal	B	P00817	LYS	ALY	17	0.007		-0.00089	0.00037	0.00573	0.00025			E	0	0	0	21	0	0	223	0.09	1071378, 573826, 284593, 436907, 4952, 4929, 4956, 7029, 931890, 294747, 381046, 876142, 294746, 284813, 9646, 907965, 322104, 284590, 379508, 306902, 1064592	Naumovozyma dairenensis CBS 421, Candida dubliniensis CD36, [Candida] glabrata CBS 138, Vanderwaltozyma polyspora DSM 70294, Yarrowia lipolytica, Meyerozyma guilliermondii, Zygosaccharomyces rouxii, Acyrthosiphon pisum, Eremothecium cymbalariae DBVPG#7215, Candida tropicalis MYA-3404, Lachancea thermotolerans, Encephalitozoon intestinalis ATCC 50506, Meyerozyma guilliermondii ATCC 6260, Encephali…	2759	Eukaryota	superkingdom
328	1e9g	normal	B	P00817	LYS	ALY	22	-0.004		0.00178	0.00023	-0.00236	0.0001			E	0	0	0	61	1	0	223	0.28	425265, 502779, 573826, 117187, 162425, 573729, 861557, 4952, 33178, 663331, 5180, 5141, 5061, 29850, 148304, 5270, 36630, 402676, 578455, 5507, 4929, 9813, 515849, 306901, 246410, 4956, 7217, 500485, 13684, 771870, 559305, 5057, 222929, 294747, 294746, 33169, 148305, 51453, 229533, 535722, 318829, 6334, 1047171, 7227, 7260, 441959, 7237, 426418, 121225, 5059, 336963, 644223, 322104, 284590, 3795…	Malassezia globosa CBS 7966, Paracoccidioides lutzii Pb01, Candida dubliniensis CD36, Fusarium verticillioides, Aspergillus nidulans, Thermothelomyces thermophila ATCC 42464, Pyrenophora teres f. teres 0-1, Yarrowia lipolytica, Aspergillus terreus, Trichophyton benhamiae CBS 112371, Sclerotinia sclerotiorum, Neurospora crassa, Aspergillus niger, Gaeumannomyces graminis, Magnaporthiopsis poae, Ust…	2759	Eukaryota	superkingdom
329	1e9g	normal	B	P00817	LYS	ALY	25	-0.001		0.00219	0.00013	0.00073	0.0001			E	0	0	0	54	0	0	223	0.24	1071381, 1071378, 573826, 8049, 8364, 284593, 436907, 4952, 28377, 402676, 9031, 8083, 8090, 4956, 59729, 69293, 4950, 931890, 283643, 294747, 7897, 381046, 876142, 367775, 33169, 31033, 284813, 907965, 7955, 6945, 13735, 8128, 322104, 284590, 379508, 306902, 214684, 99883, 1064592	Tetrapisispora phaffii CBS 4417, Naumovozyma dairenensis CBS 421, Candida dubliniensis CD36, Gadus morhua, Xenopus tropicalis, [Candida] glabrata CBS 138, Vanderwaltozyma polyspora DSM 70294, Yarrowia lipolytica, Anolis carolinensis, Schizosaccharomyces japonicus yFS275, Gallus gallus, Xiphophorus maculatus, Oryzias latipes, Zygosaccharomyces rouxii, Taeniopygia guttata, Gasterosteus aculeatus, T…	2759	Eukaryota	superkingdom
330	1e9g	normal	B	P00817	LYS	ALY	39	-0.001		0.00054	0.00014	-0.00052	9e-05			C	0	0	0	42	0	21	223	0.28	1071378, 9739, 9315, 30608, 31234, 284593, 7757, 7091, 9669, 6239, 9483, 61853, 9813, 9031, 59463, 9685, 10116, 10141, 10090, 9986, 9796, 13616, 10020, 9601, 9598, 7668, 59729, 9785, 9913, 43179, 135651, 7222, 9478, 9615, 30611, 37347, 281687, 526221, 6238, 9593, 9646, 9361, 9544, 9606, 13735, 8128, 306902, 9823, 1064592, 9258	Naumovozyma dairenensis CBS 421, Tursiops truncatus, Notamacropus eugenii, Microcebus murinus, Caenorhabditis remanei, [Candida] glabrata CBS 138, Petromyzon marinus, Bombyx mori, Mustela putorius furo, Caenorhabditis elegans, Callithrix jacchus, Nomascus leucogenys, Procavia capensis, Gallus gallus, Myotis lucifugus, Felis catus, Rattus norvegicus, Cavia porcellus, Mus musculus, Oryctolagus cuni…	2759	Eukaryota	superkingdom
331	1e9g	normal	B	P00817	LYS	ALY	57	-0.017		0.03922	0.00204	0.02235	0.00209			C	0	0	0	216	0	1	223	0.97	9739, 425265, 8364, 284593, 663331, 5270, 4929, 5507, 400682, 7159, 10090, 5306, 9796, 6183, 13684, 9785, 9478, 51511, 43151, 294747, 7425, 9305, 6085, 33169, 148305, 281687, 535722, 6334, 132908, 45351, 907965, 9646, 644223, 9606, 322104, 578458, 99883, 214684, 573826, 9315, 8049, 573729, 7757, 4952, 33178, 148304, 29850, 578455, 6669, 36630, 402676, 339724, 9031, 306901, 10141, 431895, 4956, 96…	Tursiops truncatus, Malassezia globosa CBS 7966, Xenopus tropicalis, [Candida] glabrata CBS 138, Trichophyton benhamiae CBS 112371, Ustilago maydis, Meyerozyma guilliermondii, Fusarium oxysporum, Amphimedon queenslandica, Aedes aegypti, Mus musculus, Phanerochaete chrysosporium, Equus caballus, Schistosoma mansoni, Parastagonospora nodorum, Loxodonta africana, Carlito syrichta, Ciona savignyi, An…	2759	Eukaryota	superkingdom
332	1e9g	normal	B	P00817	LYS	ALY	62	0.002		-0.00268	0.00035	-0.00032	0.00019			C	0	0	0	81	0	106	223	0.84	9739, 425265, 8364, 284593, 663331, 5270, 4929, 5507, 10090, 5306, 9796, 6183, 13684, 9785, 9478, 7425, 294747, 9305, 6085, 33169, 148305, 281687, 535722, 45351, 907965, 9646, 9361, 644223, 9606, 322104, 578458, 99883, 214684, 573826, 9315, 8049, 573729, 7757, 4952, 33178, 148304, 29850, 578455, 6669, 36630, 402676, 339724, 9031, 306901, 10141, 431895, 4956, 9601, 12957, 140110, 59729, 5057, 1356…	Tursiops truncatus, Malassezia globosa CBS 7966, Xenopus tropicalis, [Candida] glabrata CBS 138, Trichophyton benhamiae CBS 112371, Ustilago maydis, Meyerozyma guilliermondii, Fusarium oxysporum, Mus musculus, Phanerochaete chrysosporium, Equus caballus, Schistosoma mansoni, Parastagonospora nodorum, Loxodonta africana, Carlito syrichta, Nasonia vitripennis, Candida tropicalis MYA-3404, Sarcophil…	2759	Eukaryota	superkingdom
333	1e9g	normal	B	P00817	LYS	ALY	74	-0.006		-0.00807	0.00074	-0.01445	0.00127			E	0	0	0	219	0	0	223	0.98	9739, 425265, 8364, 284593, 663331, 5270, 4929, 5507, 400682, 7159, 10090, 5306, 9796, 10020, 6183, 13684, 9785, 9478, 51511, 43151, 294747, 7425, 9305, 6085, 33169, 148305, 281687, 535722, 6334, 132908, 45351, 907965, 9646, 9361, 644223, 9606, 322104, 578458, 99883, 214684, 573826, 9315, 8049, 573729, 7757, 4952, 33178, 148304, 29850, 578455, 6669, 36630, 402676, 339724, 9031, 306901, 10141, 431…	Tursiops truncatus, Malassezia globosa CBS 7966, Xenopus tropicalis, [Candida] glabrata CBS 138, Trichophyton benhamiae CBS 112371, Ustilago maydis, Meyerozyma guilliermondii, Fusarium oxysporum, Amphimedon queenslandica, Aedes aegypti, Mus musculus, Phanerochaete chrysosporium, Equus caballus, Dipodomys ordii, Schistosoma mansoni, Parastagonospora nodorum, Loxodonta africana, Carlito syrichta, C…	2759	Eukaryota	superkingdom
334	1e9g	normal	B	P00817	LYS	ALY	168	-0.126		0.20631	0.00765	0.08	0.00204			H	0	0	0	132	14	0	223	0.65	9739, 425265, 8364, 284593, 663331, 5270, 4929, 5507, 10090, 5306, 9796, 10020, 6183, 13684, 51511, 294747, 6085, 33169, 148305, 281687, 535722, 6334, 132908, 907965, 9646, 9361, 644223, 9606, 322104, 578458, 99883, 573826, 9315, 8049, 573729, 4952, 33178, 148304, 29850, 578455, 36630, 402676, 339724, 9031, 306901, 10141, 431895, 4956, 9601, 59729, 140110, 5057, 135651, 7222, 9615, 51453, 31033, …	Tursiops truncatus, Malassezia globosa CBS 7966, Xenopus tropicalis, [Candida] glabrata CBS 138, Trichophyton benhamiae CBS 112371, Ustilago maydis, Meyerozyma guilliermondii, Fusarium oxysporum, Mus musculus, Phanerochaete chrysosporium, Equus caballus, Dipodomys ordii, Schistosoma mansoni, Parastagonospora nodorum, Ciona savignyi, Candida tropicalis MYA-3404, Hydra vulgaris, Eremothecium gossyp…	2759	Eukaryota	superkingdom
335	1e9g	normal	B	P00817	LYS	ALY	177	-0.049		0.19949	0.00456	0.15049	0.0041			H	0	0	0	80	28	0	223	0.48	1071381, 1071378, 425265, 9739, 8049, 30608, 31234, 8364, 284593, 7739, 436907, 9669, 7460, 28377, 6239, 9483, 6669, 61853, 9813, 69293, 9031, 8083, 59463, 9685, 10116, 7159, 10141, 431895, 4956, 10090, 9796, 13616, 10020, 9601, 9598, 9986, 10228, 12957, 59729, 4950, 7029, 9913, 7070, 43179, 135651, 9478, 9371, 931890, 9615, 51511, 9785, 7425, 7897, 30611, 381046, 37347, 9305, 6085, 876142, 33169…	Tetrapisispora phaffii CBS 4417, Naumovozyma dairenensis CBS 421, Malassezia globosa CBS 7966, Tursiops truncatus, Gadus morhua, Microcebus murinus, Caenorhabditis remanei, Xenopus tropicalis, [Candida] glabrata CBS 138, Branchiostoma floridae, Vanderwaltozyma polyspora DSM 70294, Mustela putorius furo, Apis mellifera, Anolis carolinensis, Caenorhabditis elegans, Callithrix jacchus, Daphnia pulex…	2759	Eukaryota	superkingdom
336	1e9g	normal	B	P00817	LYS	ALY	194	0.01		0.03956	0.00247	0.04951	0.00198			C	0	0	0	216	0	0	223	0.97	9739, 425265, 8364, 284593, 663331, 5270, 4929, 5507, 400682, 7159, 10090, 5306, 9796, 10020, 6183, 13684, 9785, 9478, 51511, 43151, 294747, 7425, 9305, 6085, 33169, 148305, 281687, 535722, 6334, 132908, 45351, 907965, 9646, 644223, 9606, 322104, 578458, 99883, 214684, 573826, 8049, 573729, 7757, 4952, 33178, 148304, 29850, 578455, 6669, 36630, 402676, 339724, 9031, 306901, 10141, 431895, 4956, 9…	Tursiops truncatus, Malassezia globosa CBS 7966, Xenopus tropicalis, [Candida] glabrata CBS 138, Trichophyton benhamiae CBS 112371, Ustilago maydis, Meyerozyma guilliermondii, Fusarium oxysporum, Amphimedon queenslandica, Aedes aegypti, Mus musculus, Phanerochaete chrysosporium, Equus caballus, Dipodomys ordii, Schistosoma mansoni, Parastagonospora nodorum, Loxodonta africana, Carlito syrichta, C…	2759	Eukaryota	superkingdom
337	1e9g	normal	B	P00817	LYS	ALY	199	0.017		0.02254	0.00153	0.03965	0.00116			C	0	0	0	213	0	0	223	0.96	9739, 425265, 8364, 284593, 663331, 5270, 4929, 5507, 400682, 7159, 10090, 5306, 9796, 10020, 6183, 13684, 9785, 9478, 51511, 43151, 294747, 7425, 9305, 33169, 148305, 281687, 535722, 6334, 132908, 45351, 907965, 9646, 644223, 9606, 322104, 578458, 99883, 214684, 573826, 8049, 573729, 7757, 4952, 33178, 148304, 29850, 578455, 6669, 36630, 402676, 339724, 9031, 306901, 10141, 431895, 4956, 9601, 1…	Tursiops truncatus, Malassezia globosa CBS 7966, Xenopus tropicalis, [Candida] glabrata CBS 138, Trichophyton benhamiae CBS 112371, Ustilago maydis, Meyerozyma guilliermondii, Fusarium oxysporum, Amphimedon queenslandica, Aedes aegypti, Mus musculus, Phanerochaete chrysosporium, Equus caballus, Dipodomys ordii, Schistosoma mansoni, Parastagonospora nodorum, Loxodonta africana, Carlito syrichta, C…	2759	Eukaryota	superkingdom
338	1e9g	normal	B	P00817	LYS	ALY	214	0.004		-0.00097	0.00033	0.0027	0.00031			H	0	0	0	65	104	0	223	0.76	9739, 8364, 284593, 663331, 5270, 4929, 5507, 400682, 10090, 5306, 9796, 10020, 6183, 13684, 9785, 9478, 294747, 9305, 6085, 33169, 148305, 535722, 6334, 132908, 45351, 907965, 9646, 644223, 9606, 322104, 578458, 99883, 214684, 573826, 8049, 573729, 7757, 4952, 33178, 148304, 29850, 578455, 36630, 402676, 339724, 9031, 306901, 10141, 4956, 9601, 59729, 140110, 5057, 9615, 283643, 7897, 37347, 876…	Tursiops truncatus, Xenopus tropicalis, [Candida] glabrata CBS 138, Trichophyton benhamiae CBS 112371, Ustilago maydis, Meyerozyma guilliermondii, Fusarium oxysporum, Amphimedon queenslandica, Mus musculus, Phanerochaete chrysosporium, Equus caballus, Dipodomys ordii, Schistosoma mansoni, Parastagonospora nodorum, Loxodonta africana, Carlito syrichta, Candida tropicalis MYA-3404, Sarcophilus harr…	2759	Eukaryota	superkingdom
339	1e9g	normal	B	P00817	LYS	ALY	221	-0.002		-0.00033	0.00017	-0.00183	0.00022			H	0	0	0	89	0	0	223	0.4	1071381, 9739, 8049, 30608, 8364, 284593, 9669, 28377, 9483, 61853, 9813, 9031, 8083, 59463, 9685, 10116, 10141, 8090, 431895, 9986, 10090, 9796, 9598, 10020, 9601, 59729, 69293, 9785, 9913, 43179, 9371, 9478, 9615, 7897, 9305, 31033, 284813, 9593, 132908, 907965, 9646, 9544, 9606, 7955, 13735, 8128, 99883, 9823, 30611, 9258, 9103	Tetrapisispora phaffii CBS 4417, Tursiops truncatus, Gadus morhua, Microcebus murinus, Xenopus tropicalis, [Candida] glabrata CBS 138, Mustela putorius furo, Anolis carolinensis, Callithrix jacchus, Nomascus leucogenys, Procavia capensis, Gallus gallus, Xiphophorus maculatus, Myotis lucifugus, Felis catus, Rattus norvegicus, Cavia porcellus, Oryzias latipes, Monosiga brevicollis MX1, Oryctolagus …	2759	Eukaryota	superkingdom
340	1e9g	normal	B	P00817	LYS	ALY	228	0		-0.00177	0.00011	-0.00189	0.0001			H	0	0	0	106	0	39	223	0.65	9739, 8364, 284593, 663331, 5270, 4929, 10090, 5306, 10020, 6183, 13684, 9785, 9478, 51511, 294747, 9305, 281687, 148305, 535722, 6334, 132908, 45351, 9646, 644223, 9606, 322104, 578458, 99883, 214684, 573826, 9315, 8049, 573729, 33178, 6669, 36630, 339724, 9031, 306901, 10141, 431895, 4956, 9601, 59729, 5057, 135651, 9615, 283643, 7897, 31033, 318829, 13735, 306902, 9258, 1071381, 1071378, 50277…	Tursiops truncatus, Xenopus tropicalis, [Candida] glabrata CBS 138, Trichophyton benhamiae CBS 112371, Ustilago maydis, Meyerozyma guilliermondii, Mus musculus, Phanerochaete chrysosporium, Dipodomys ordii, Schistosoma mansoni, Parastagonospora nodorum, Loxodonta africana, Carlito syrichta, Ciona savignyi, Candida tropicalis MYA-3404, Sarcophilus harrisii, Caenorhabditis japonica, Magnaporthe gri…	2759	Eukaryota	superkingdom
341	1e9g	normal	B	P00817	LYS	ALY	239	0.003		-0.0029	0.0001	6e-05	8e-05			C	0	0	0	19	4	1	223	0.11	1071381, 1071378, 573826, 284593, 436907, 4952, 4929, 402676, 400682, 431895, 4956, 7668, 4950, 931890, 294747, 381046, 294746, 33169, 45351, 322104, 284590, 379508, 1064592, 4896	Tetrapisispora phaffii CBS 4417, Naumovozyma dairenensis CBS 421, Candida dubliniensis CD36, [Candida] glabrata CBS 138, Vanderwaltozyma polyspora DSM 70294, Yarrowia lipolytica, Meyerozyma guilliermondii, Schizosaccharomyces japonicus yFS275, Amphimedon queenslandica, Monosiga brevicollis MX1, Zygosaccharomyces rouxii, Strongylocentrotus purpuratus, Torulaspora delbrueckii, Eremothecium cymbalar…	2759	Eukaryota	superkingdom
342	1e9g	normal	B	P00817	LYS	ALY	256	0		0.00017	9e-05	-0.00018	7e-05			C	0	0	0	10	1	0	223	0.05	7260, 9315, 7237, 8364, 5306, 7217, 6183, 7227, 7222, 7244, 7245	Drosophila willistoni, Notamacropus eugenii, Drosophila pseudoobscura, Xenopus tropicalis, Phanerochaete chrysosporium, Drosophila ananassae, Schistosoma mansoni, Drosophila melanogaster, Drosophila grimshawi, Drosophila virilis, Drosophila yakuba	2759	Eukaryota	superkingdom
343	1e9g	normal	B	P00817	LYS	ALY	275	-0.54		0.62906	0.15966	0.08874	0.03173			H	0	0	0	22	0	1	223	0.1	1071381, 1071378, 573826, 284593, 436907, 9483, 4929, 8090, 4956, 4950, 931890, 294747, 30611, 381046, 294746, 33169, 132908, 7719, 322104, 284590, 379508, 306902, 1064592	Tetrapisispora phaffii CBS 4417, Naumovozyma dairenensis CBS 421, Candida dubliniensis CD36, [Candida] glabrata CBS 138, Vanderwaltozyma polyspora DSM 70294, Callithrix jacchus, Meyerozyma guilliermondii, Oryzias latipes, Zygosaccharomyces rouxii, Torulaspora delbrueckii, Eremothecium cymbalariae DBVPG#7215, Candida tropicalis MYA-3404, Otolemur garnettii, Lachancea thermotolerans, Meyerozyma gui…	2759	Eukaryota	superkingdom
344	1e9g	normal	B	P00817	SER	SEP	266	0.031		0.00617	0.00045	0.03717	0.001			E	32	21	0	0	0	0	223	0.24	1071378, 425265, 573826, 8049, 31234, 663331, 6239, 4929, 8083, 7159, 8090, 4956, 5306, 69293, 4950, 559305, 7029, 7070, 135651, 283643, 43151, 294747, 7425, 30611, 7897, 5297, 240176, 294746, 367775, 281687, 6238, 31033, 535722, 208348, 9361, 644223, 7955, 6945, 8128, 486041, 578458, 379508, 663202, 306902, 214684, 7165, 1064592, 99883	Naumovozyma dairenensis CBS 421, Malassezia globosa CBS 7966, Candida dubliniensis CD36, Gadus morhua, Caenorhabditis remanei, Trichophyton benhamiae CBS 112371, Caenorhabditis elegans, Meyerozyma guilliermondii, Xiphophorus maculatus, Aedes aegypti, Oryzias latipes, Zygosaccharomyces rouxii, Phanerochaete chrysosporium, Gasterosteus aculeatus, Torulaspora delbrueckii, Trichophyton rubrum CBS 118…	2759	Eukaryota	superkingdom
345	1e9g	normal	B	P00817	THR	TPO	251	0.003		-7e-05	7e-05	0.00325	9e-05			C	175	12	0	0	0	0	223	0.84	9739, 425265, 8364, 284593, 5270, 4929, 5507, 400682, 7159, 10090, 5306, 9796, 6183, 13684, 9785, 9478, 51511, 43151, 294747, 7425, 9305, 6085, 33169, 148305, 6334, 132908, 45351, 9646, 644223, 9606, 322104, 578458, 99883, 214684, 573826, 9315, 8049, 573729, 4952, 148304, 29850, 578455, 36630, 402676, 339724, 9031, 10141, 4956, 9601, 12957, 140110, 59729, 34740, 5057, 7222, 9615, 283643, 7897, 37…	Tursiops truncatus, Malassezia globosa CBS 7966, Xenopus tropicalis, [Candida] glabrata CBS 138, Ustilago maydis, Meyerozyma guilliermondii, Fusarium oxysporum, Amphimedon queenslandica, Aedes aegypti, Mus musculus, Phanerochaete chrysosporium, Equus caballus, Schistosoma mansoni, Parastagonospora nodorum, Loxodonta africana, Carlito syrichta, Ciona savignyi, Anopheles darlingi, Candida tropicali…	2759	Eukaryota	superkingdom
346	1e9g	stress	A	P00817	SER	SEP	255		0.002	-0.00018	8e-05			0.00151	9e-05	C	78	42	0	0	0	0	223	0.54	9739, 284593, 5270, 4929, 5507, 400682, 10090, 5306, 9796, 6183, 7425, 294747, 9305, 6085, 281687, 6334, 132908, 9646, 644223, 9606, 322104, 578458, 99883, 214684, 573826, 9315, 8049, 573729, 148304, 578455, 6669, 9031, 10141, 431895, 4956, 9601, 12957, 140110, 59729, 135651, 9615, 283643, 7897, 37347, 31033, 1047171, 13735, 9258, 1071381, 1071378, 436907, 9669, 61853, 8083, 9685, 10116, 8090, 95…	Tursiops truncatus, [Candida] glabrata CBS 138, Ustilago maydis, Meyerozyma guilliermondii, Fusarium oxysporum, Amphimedon queenslandica, Mus musculus, Phanerochaete chrysosporium, Equus caballus, Schistosoma mansoni, Nasonia vitripennis, Candida tropicalis MYA-3404, Sarcophilus harrisii, Hydra vulgaris, Caenorhabditis japonica, Trichinella spiralis, Pteropus vampyrus, Ailuropoda melanoleuca, Kom…	2759	Eukaryota	superkingdom
347	1e9g	stress	A	P00817	SER	SEP	266		0.014	0.01546	0.00075			0.02989	0.00119	E	32	21	0	0	0	0	223	0.24	1071378, 425265, 573826, 8049, 31234, 663331, 6239, 4929, 8083, 7159, 8090, 4956, 5306, 69293, 4950, 559305, 7029, 7070, 135651, 283643, 43151, 294747, 7425, 30611, 7897, 5297, 240176, 294746, 367775, 281687, 6238, 31033, 535722, 208348, 9361, 644223, 7955, 6945, 8128, 486041, 578458, 379508, 663202, 306902, 214684, 7165, 1064592, 99883	Naumovozyma dairenensis CBS 421, Malassezia globosa CBS 7966, Candida dubliniensis CD36, Gadus morhua, Caenorhabditis remanei, Trichophyton benhamiae CBS 112371, Caenorhabditis elegans, Meyerozyma guilliermondii, Xiphophorus maculatus, Aedes aegypti, Oryzias latipes, Zygosaccharomyces rouxii, Phanerochaete chrysosporium, Gasterosteus aculeatus, Torulaspora delbrueckii, Trichophyton rubrum CBS 118…	2759	Eukaryota	superkingdom
348	1e9g	stress	A	P00817	THR	TPO	61		-0.006	0.00304	0.00029			-0.00314	0.00034	C	79	13	0	0	0	0	223	0.41	425265, 284593, 663331, 5270, 4929, 5507, 400682, 7159, 5306, 13684, 43151, 294747, 33169, 148305, 535722, 644223, 322104, 578458, 214684, 573826, 8049, 573729, 4952, 33178, 148304, 29850, 578455, 36630, 402676, 339724, 306901, 431895, 4956, 59729, 140110, 34740, 5057, 7222, 283643, 51453, 318829, 1047171, 486041, 379508, 306902, 7165, 29875, 7245, 771870, 1071381, 1071378, 502779, 162425, 436907…	Malassezia globosa CBS 7966, [Candida] glabrata CBS 138, Trichophyton benhamiae CBS 112371, Ustilago maydis, Meyerozyma guilliermondii, Fusarium oxysporum, Amphimedon queenslandica, Aedes aegypti, Phanerochaete chrysosporium, Parastagonospora nodorum, Anopheles darlingi, Candida tropicalis MYA-3404, Eremothecium gossypii, Magnaporthe grisea, Nannizzia gypsea CBS 118893, Komagataella phaffii GS115…	2759	Eukaryota	superkingdom
349	1e9g	stress	A	P00817	THR	TPO	65		0.003	0.00452	0.00015			0.00758	0.00013	C	3	9	0	0	0	0	223	0.05	425265, 7425, 381046, 284593, 367775, 7460, 12957, 13684, 214684, 402676, 283643, 4896	Malassezia globosa CBS 7966, Nasonia vitripennis, Lachancea thermotolerans, [Candida] glabrata CBS 138, Cryptococcus gattii WM276, Apis mellifera, Atta cephalotes, Parastagonospora nodorum, Cryptococcus neoformans var. neoformans JEC21, Schizosaccharomyces japonicus yFS275, Cryptococcus neoformans var. neoformans B-3501A, Schizosaccharomyces pombe	2759	Eukaryota	superkingdom
350	1e9g	stress	A	P00817	THR	TPO	247		0.002	-0.00032	8e-05			0.00171	0.00015	C	26	125	0	0	0	0	223	0.68	9739, 425265, 8364, 663331, 4929, 5507, 400682, 7159, 10090, 5306, 9796, 6183, 13684, 9785, 9478, 51511, 43151, 294747, 7425, 9305, 6085, 33169, 148305, 535722, 45351, 907965, 9646, 644223, 9606, 322104, 578458, 99883, 214684, 573826, 8049, 573729, 4952, 33178, 578455, 6669, 36630, 339724, 9031, 306901, 10141, 4956, 12957, 140110, 59729, 5057, 7222, 9615, 283643, 7897, 37347, 876142, 51453, 31033…	Tursiops truncatus, Malassezia globosa CBS 7966, Xenopus tropicalis, Trichophyton benhamiae CBS 112371, Meyerozyma guilliermondii, Fusarium oxysporum, Amphimedon queenslandica, Aedes aegypti, Mus musculus, Phanerochaete chrysosporium, Equus caballus, Schistosoma mansoni, Parastagonospora nodorum, Loxodonta africana, Carlito syrichta, Ciona savignyi, Anopheles darlingi, Candida tropicalis MYA-3404…	2759	Eukaryota	superkingdom
351	1e9g	stress	A	P00817	THR	TPO	251		0.001	-0.00019	8e-05			0.00124	9e-05	C	175	12	0	0	0	0	223	0.84	9739, 425265, 8364, 284593, 5270, 4929, 5507, 400682, 7159, 10090, 5306, 9796, 6183, 13684, 9785, 9478, 51511, 43151, 294747, 7425, 9305, 6085, 33169, 148305, 6334, 132908, 45351, 9646, 644223, 9606, 322104, 578458, 99883, 214684, 573826, 9315, 8049, 573729, 4952, 148304, 29850, 578455, 36630, 402676, 339724, 9031, 10141, 4956, 9601, 12957, 140110, 59729, 34740, 5057, 7222, 9615, 283643, 7897, 37…	Tursiops truncatus, Malassezia globosa CBS 7966, Xenopus tropicalis, [Candida] glabrata CBS 138, Ustilago maydis, Meyerozyma guilliermondii, Fusarium oxysporum, Amphimedon queenslandica, Aedes aegypti, Mus musculus, Phanerochaete chrysosporium, Equus caballus, Schistosoma mansoni, Parastagonospora nodorum, Loxodonta africana, Carlito syrichta, Ciona savignyi, Anopheles darlingi, Candida tropicali…	2759	Eukaryota	superkingdom
352	1e9g	stress	A	P00817	THR	TPO	253		0.001	-7e-05	7e-05			0.00106	8e-05	C	25	14	0	0	0	0	223	0.17	1071381, 1071378, 425265, 573826, 117187, 573729, 4952, 5180, 5141, 148304, 29850, 578455, 4929, 5507, 400682, 306901, 4956, 140110, 4950, 931890, 51511, 294747, 381046, 294746, 148305, 526221, 51453, 229533, 318829, 644223, 322104, 40559, 284590, 306902, 1064592, 29875, 39416, 5518, 771870	Tetrapisispora phaffii CBS 4417, Naumovozyma dairenensis CBS 421, Malassezia globosa CBS 7966, Candida dubliniensis CD36, Fusarium verticillioides, Thermothelomyces thermophila ATCC 42464, Yarrowia lipolytica, Sclerotinia sclerotiorum, Neurospora crassa, Magnaporthiopsis poae, Gaeumannomyces graminis, Thielavia terrestris NRRL 8126, Meyerozyma guilliermondii, Fusarium oxysporum, Amphimedon queens…	2759	Eukaryota	superkingdom
353	1e9g	stress	B	P00817	SER	SEP	255		0.001	-5e-05	6e-05			0.00116	8e-05	C	78	42	0	0	0	0	223	0.54	9739, 284593, 5270, 4929, 5507, 400682, 10090, 5306, 9796, 6183, 7425, 294747, 9305, 6085, 281687, 6334, 132908, 9646, 644223, 9606, 322104, 578458, 99883, 214684, 573826, 9315, 8049, 573729, 148304, 578455, 6669, 9031, 10141, 431895, 4956, 9601, 12957, 140110, 59729, 135651, 9615, 283643, 7897, 37347, 31033, 1047171, 13735, 9258, 1071381, 1071378, 436907, 9669, 61853, 8083, 9685, 10116, 8090, 95…	Tursiops truncatus, [Candida] glabrata CBS 138, Ustilago maydis, Meyerozyma guilliermondii, Fusarium oxysporum, Amphimedon queenslandica, Mus musculus, Phanerochaete chrysosporium, Equus caballus, Schistosoma mansoni, Nasonia vitripennis, Candida tropicalis MYA-3404, Sarcophilus harrisii, Hydra vulgaris, Caenorhabditis japonica, Trichinella spiralis, Pteropus vampyrus, Ailuropoda melanoleuca, Kom…	2759	Eukaryota	superkingdom
354	1e9g	stress	B	P00817	SER	SEP	266		0.019	0.00617	0.00045			0.02554	0.00128	E	32	21	0	0	0	0	223	0.24	1071378, 425265, 573826, 8049, 31234, 663331, 6239, 4929, 8083, 7159, 8090, 4956, 5306, 69293, 4950, 559305, 7029, 7070, 135651, 283643, 43151, 294747, 7425, 30611, 7897, 5297, 240176, 294746, 367775, 281687, 6238, 31033, 535722, 208348, 9361, 644223, 7955, 6945, 8128, 486041, 578458, 379508, 663202, 306902, 214684, 7165, 1064592, 99883	Naumovozyma dairenensis CBS 421, Malassezia globosa CBS 7966, Candida dubliniensis CD36, Gadus morhua, Caenorhabditis remanei, Trichophyton benhamiae CBS 112371, Caenorhabditis elegans, Meyerozyma guilliermondii, Xiphophorus maculatus, Aedes aegypti, Oryzias latipes, Zygosaccharomyces rouxii, Phanerochaete chrysosporium, Gasterosteus aculeatus, Torulaspora delbrueckii, Trichophyton rubrum CBS 118…	2759	Eukaryota	superkingdom
355	1e9g	stress	B	P00817	THR	TPO	61		-0.005	0.00158	0.00021			-0.00359	0.00055	C	79	13	0	0	0	0	223	0.41	425265, 284593, 663331, 5270, 4929, 5507, 400682, 7159, 5306, 13684, 43151, 294747, 33169, 148305, 535722, 644223, 322104, 578458, 214684, 573826, 8049, 573729, 4952, 33178, 148304, 29850, 578455, 36630, 402676, 339724, 306901, 431895, 4956, 59729, 140110, 34740, 5057, 7222, 283643, 51453, 318829, 1047171, 486041, 379508, 306902, 7165, 29875, 7245, 771870, 1071381, 1071378, 502779, 162425, 436907…	Malassezia globosa CBS 7966, [Candida] glabrata CBS 138, Trichophyton benhamiae CBS 112371, Ustilago maydis, Meyerozyma guilliermondii, Fusarium oxysporum, Amphimedon queenslandica, Aedes aegypti, Phanerochaete chrysosporium, Parastagonospora nodorum, Anopheles darlingi, Candida tropicalis MYA-3404, Eremothecium gossypii, Magnaporthe grisea, Nannizzia gypsea CBS 118893, Komagataella phaffii GS115…	2759	Eukaryota	superkingdom
356	1e9g	stress	B	P00817	THR	TPO	65		0.003	0.00297	0.0001			0.00632	0.00019	C	3	9	0	0	0	0	223	0.05	425265, 7425, 381046, 284593, 367775, 7460, 12957, 13684, 214684, 402676, 283643, 4896	Malassezia globosa CBS 7966, Nasonia vitripennis, Lachancea thermotolerans, [Candida] glabrata CBS 138, Cryptococcus gattii WM276, Apis mellifera, Atta cephalotes, Parastagonospora nodorum, Cryptococcus neoformans var. neoformans JEC21, Schizosaccharomyces japonicus yFS275, Cryptococcus neoformans var. neoformans B-3501A, Schizosaccharomyces pombe	2759	Eukaryota	superkingdom
357	1e9g	stress	B	P00817	THR	TPO	247		0	-0.00051	9e-05			-0.00042	0.00013	C	26	125	0	0	0	0	223	0.68	9739, 425265, 8364, 663331, 4929, 5507, 400682, 7159, 10090, 5306, 9796, 6183, 13684, 9785, 9478, 51511, 43151, 294747, 7425, 9305, 6085, 33169, 148305, 535722, 45351, 907965, 9646, 644223, 9606, 322104, 578458, 99883, 214684, 573826, 8049, 573729, 4952, 33178, 578455, 6669, 36630, 339724, 9031, 306901, 10141, 4956, 12957, 140110, 59729, 5057, 7222, 9615, 283643, 7897, 37347, 876142, 51453, 31033…	Tursiops truncatus, Malassezia globosa CBS 7966, Xenopus tropicalis, Trichophyton benhamiae CBS 112371, Meyerozyma guilliermondii, Fusarium oxysporum, Amphimedon queenslandica, Aedes aegypti, Mus musculus, Phanerochaete chrysosporium, Equus caballus, Schistosoma mansoni, Parastagonospora nodorum, Loxodonta africana, Carlito syrichta, Ciona savignyi, Anopheles darlingi, Candida tropicalis MYA-3404…	2759	Eukaryota	superkingdom
358	1e9g	stress	B	P00817	THR	TPO	251		0.001	-7e-05	7e-05			0.00051	9e-05	C	175	12	0	0	0	0	223	0.84	9739, 425265, 8364, 284593, 5270, 4929, 5507, 400682, 7159, 10090, 5306, 9796, 6183, 13684, 9785, 9478, 51511, 43151, 294747, 7425, 9305, 6085, 33169, 148305, 6334, 132908, 45351, 9646, 644223, 9606, 322104, 578458, 99883, 214684, 573826, 9315, 8049, 573729, 4952, 148304, 29850, 578455, 36630, 402676, 339724, 9031, 10141, 4956, 9601, 12957, 140110, 59729, 34740, 5057, 7222, 9615, 283643, 7897, 37…	Tursiops truncatus, Malassezia globosa CBS 7966, Xenopus tropicalis, [Candida] glabrata CBS 138, Ustilago maydis, Meyerozyma guilliermondii, Fusarium oxysporum, Amphimedon queenslandica, Aedes aegypti, Mus musculus, Phanerochaete chrysosporium, Equus caballus, Schistosoma mansoni, Parastagonospora nodorum, Loxodonta africana, Carlito syrichta, Ciona savignyi, Anopheles darlingi, Candida tropicali…	2759	Eukaryota	superkingdom
359	1e9g	stress	B	P00817	THR	TPO	253		0.001	-0.0002	7e-05			0.00044	8e-05	C	25	14	0	0	0	0	223	0.17	1071381, 1071378, 425265, 573826, 117187, 573729, 4952, 5180, 5141, 148304, 29850, 578455, 4929, 5507, 400682, 306901, 4956, 140110, 4950, 931890, 51511, 294747, 381046, 294746, 148305, 526221, 51453, 229533, 318829, 644223, 322104, 40559, 284590, 306902, 1064592, 29875, 39416, 5518, 771870	Tetrapisispora phaffii CBS 4417, Naumovozyma dairenensis CBS 421, Malassezia globosa CBS 7966, Candida dubliniensis CD36, Fusarium verticillioides, Thermothelomyces thermophila ATCC 42464, Yarrowia lipolytica, Sclerotinia sclerotiorum, Neurospora crassa, Magnaporthiopsis poae, Gaeumannomyces graminis, Thielavia terrestris NRRL 8126, Meyerozyma guilliermondii, Fusarium oxysporum, Amphimedon queens…	2759	Eukaryota	superkingdom
360	1ebf	normal	A	P31116	LYS	ALY	48	-0.001		-0.00186	0.00022	-0.00281	0.0002			C	0	0	0	13	0	0	93	0.14	1071381, 294747, 573826, 39416, 284590, 33169, 379508, 4952, 4950, 1064592, 402676, 931890, 4896	Tetrapisispora phaffii CBS 4417, Candida tropicalis MYA-3404, Candida dubliniensis CD36, Tuber melanosporum, Kluyveromyces lactis NRRL Y-1140, Eremothecium gossypii, Lodderomyces elongisporus NRRL YB-4239, Yarrowia lipolytica, Torulaspora delbrueckii, Naumovozyma castellii CBS 4309, Schizosaccharomyces japonicus yFS275, Eremothecium cymbalariae DBVPG#7215, Schizosaccharomyces pombe	4890	Ascomycota	phylum
361	1ebf	normal	A	P31116	LYS	ALY	60	-0.045		0.03364	0.00231	-0.01185	0.00071			H	0	0	0	25	0	2	93	0.29	1071381, 284593, 162425, 33178, 5061, 5270, 36630, 4929, 402676, 4956, 5057, 931890, 5297, 240176, 294746, 33169, 208348, 5085, 5059, 5062, 644223, 486041, 322104, 578458, 379508, 4896	Tetrapisispora phaffii CBS 4417, [Candida] glabrata CBS 138, Aspergillus nidulans, Aspergillus terreus, Aspergillus niger, Ustilago maydis, Aspergillus fischeri, Meyerozyma guilliermondii, Schizosaccharomyces japonicus yFS275, Zygosaccharomyces rouxii, Aspergillus clavatus, Eremothecium cymbalariae DBVPG#7215, Puccinia graminis, Coprinopsis cinerea okayama7#130, Meyerozyma guilliermondii ATCC 626…	451864	Dikarya	subkingdom
362	1ebf	normal	A	P31116	LYS	ALY	69	0		0.00236	0.00016	0.00262	0.00015			E	0	0	0	5	14	2	93	0.23	1071381, 1071378, 117187, 861557, 33178, 4929, 5507, 4956, 13684, 140110, 294747, 240176, 294746, 33169, 229533, 426418, 322104, 578458, 1064592, 39416, 5518	Tetrapisispora phaffii CBS 4417, Naumovozyma dairenensis CBS 421, Fusarium verticillioides, Pyrenophora teres f. teres 0-1, Aspergillus terreus, Meyerozyma guilliermondii, Fusarium oxysporum, Zygosaccharomyces rouxii, Parastagonospora nodorum, [Nectria] haematococca, Candida tropicalis MYA-3404, Coprinopsis cinerea okayama7#130, Meyerozyma guilliermondii ATCC 6260, Eremothecium gossypii, Fusarium…	451864	Dikarya	subkingdom
363	1ebf	normal	A	P31116	LYS	ALY	81	-0.044		0.04653	0.00273	0.00263	0.00051			C	0	0	0	16	0	19	93	0.38	1071381, 1071378, 425265, 502779, 573826, 117187, 284593, 436907, 861557, 4952, 29850, 5270, 4929, 402676, 5507, 515849, 13684, 140110, 4950, 931890, 5022, 294747, 381046, 240176, 294746, 33169, 229533, 426418, 644223, 284590, 379508, 306902, 1064592, 5518, 4896	Tetrapisispora phaffii CBS 4417, Naumovozyma dairenensis CBS 421, Malassezia globosa CBS 7966, Paracoccidioides lutzii Pb01, Candida dubliniensis CD36, Fusarium verticillioides, [Candida] glabrata CBS 138, Vanderwaltozyma polyspora DSM 70294, Pyrenophora teres f. teres 0-1, Yarrowia lipolytica, Gaeumannomyces graminis, Ustilago maydis, Meyerozyma guilliermondii, Schizosaccharomyces japonicus yFS2…	451864	Dikarya	subkingdom
364	1ebf	normal	A	P31116	LYS	ALY	85	-0.164		0.20521	0.00613	0.0409	0.0014			C	0	0	0	9	1	31	93	0.44	1071378, 573826, 117187, 573729, 861557, 5180, 5141, 578455, 148304, 29850, 4929, 5507, 515849, 306901, 4956, 140110, 13684, 5022, 294747, 294746, 33169, 526221, 148305, 51453, 229533, 318829, 1047171, 426418, 5059, 5062, 322104, 486041, 40559, 578458, 379508, 306902, 29875, 5518, 771870	Naumovozyma dairenensis CBS 421, Candida dubliniensis CD36, Fusarium verticillioides, Thermothelomyces thermophila ATCC 42464, Pyrenophora teres f. teres 0-1, Sclerotinia sclerotiorum, Neurospora crassa, Thielavia terrestris NRRL 8126, Magnaporthiopsis poae, Gaeumannomyces graminis, Meyerozyma guilliermondii, Fusarium oxysporum, Podospora anserina S mat+, Chaetomium globosum CBS 148.51, Zygosacch…	451864	Dikarya	subkingdom
365	1ebf	normal	A	P31116	LYS	ALY	118	-0.034		0.00432	0.00278	-0.02948	0.004			H	0	0	0	89	2	0	93	0.98	1071381, 1071378, 425265, 502779, 573826, 117187, 284593, 162425, 436907, 573729, 861557, 29875, 4952, 33178, 663331, 5180, 5141, 5061, 578455, 148304, 5270, 36630, 4929, 402676, 339724, 29850, 5507, 515849, 246410, 306901, 431895, 4956, 5306, 500485, 140110, 13684, 4950, 559305, 771870, 5057, 931890, 283643, 559298, 222929, 5022, 294747, 381046, 5297, 6085, 240176, 294746, 33169, 367775, 526221,…	Tetrapisispora phaffii CBS 4417, Naumovozyma dairenensis CBS 421, Malassezia globosa CBS 7966, Paracoccidioides lutzii Pb01, Candida dubliniensis CD36, Fusarium verticillioides, [Candida] glabrata CBS 138, Aspergillus nidulans, Vanderwaltozyma polyspora DSM 70294, Thermothelomyces thermophila ATCC 42464, Pyrenophora teres f. teres 0-1, Trichoderma virens, Yarrowia lipolytica, Aspergillus terreus,…	2759	Eukaryota	superkingdom
366	1ebf	normal	A	P31116	LYS	ALY	134	-0.443		0.51422	0.04065	0.07091	0.03125			C	0	0	0	8	2	1	93	0.12	1071381, 4956, 284593, 284590, 771870, 4950, 5141, 1064592, 45351, 931890, 4896	Tetrapisispora phaffii CBS 4417, Zygosaccharomyces rouxii, [Candida] glabrata CBS 138, Kluyveromyces lactis NRRL Y-1140, Sordaria macrospora k-hell, Torulaspora delbrueckii, Neurospora crassa, Naumovozyma castellii CBS 4309, Nematostella vectensis, Eremothecium cymbalariae DBVPG#7215, Schizosaccharomyces pombe	2759	Eukaryota	superkingdom
367	1ebf	normal	A	P31116	LYS	ALY	199	-0.003		-0.00091	0.00047	-0.00416	0.00035			H	0	0	0	39	0	20	93	0.63	1071381, 1071378, 573826, 117187, 284593, 573729, 436907, 861557, 4952, 663331, 5180, 5141, 578455, 148304, 29850, 5270, 4929, 402676, 5507, 306901, 4956, 140110, 771870, 4950, 559305, 931890, 283643, 294747, 381046, 294746, 33169, 367775, 526221, 148305, 51453, 229533, 535722, 318829, 1047171, 426418, 5059, 5062, 644223, 322104, 40559, 284590, 578458, 379508, 663202, 306902, 214684, 1064592, 298…	Tetrapisispora phaffii CBS 4417, Naumovozyma dairenensis CBS 421, Candida dubliniensis CD36, Fusarium verticillioides, [Candida] glabrata CBS 138, Thermothelomyces thermophila ATCC 42464, Vanderwaltozyma polyspora DSM 70294, Pyrenophora teres f. teres 0-1, Yarrowia lipolytica, Trichophyton benhamiae CBS 112371, Sclerotinia sclerotiorum, Neurospora crassa, Thielavia terrestris NRRL 8126, Magnaport…	451864	Dikarya	subkingdom
368	1ebf	normal	A	P31116	LYS	ALY	249	-0.001		-5e-05	7e-05	-0.00093	9e-05			H	0	0	0	45	0	1	93	0.49	1071381, 1071378, 502779, 573826, 117187, 284593, 436907, 861557, 4952, 5180, 5141, 578455, 148304, 29850, 4929, 5507, 515849, 306901, 4956, 140110, 13684, 4950, 5022, 294747, 381046, 294746, 526221, 148305, 51453, 229533, 318829, 1047171, 426418, 5059, 5062, 322104, 40559, 379508, 306902, 1064592, 29875, 39416, 5518, 771870	Tetrapisispora phaffii CBS 4417, Naumovozyma dairenensis CBS 421, Paracoccidioides lutzii Pb01, Candida dubliniensis CD36, Fusarium verticillioides, [Candida] glabrata CBS 138, Vanderwaltozyma polyspora DSM 70294, Pyrenophora teres f. teres 0-1, Yarrowia lipolytica, Sclerotinia sclerotiorum, Neurospora crassa, Thielavia terrestris NRRL 8126, Magnaporthiopsis poae, Gaeumannomyces graminis, Meyeroz…	4890	Ascomycota	phylum
369	1ebf	normal	A	P31116	LYS	ALY	255	0		-0.00023	7e-05	-0.00058	8e-05			C	0	0	0	5	0	0	93	0.05	140110, 284590, 578458, 5022	[Nectria] haematococca, Kluyveromyces lactis NRRL Y-1140, Schizophyllum commune H4-8, Leptosphaeria maculans	451864	Dikarya	subkingdom
370	1ebf	normal	A	P31116	LYS	ALY	263	-0.001		0.00173	0.00013	0.00071	0.0001			H	0	0	0	37	3	0	93	0.43	1071381, 1071378, 573826, 117187, 284593, 573729, 436907, 861557, 4952, 5180, 578455, 5270, 5507, 515849, 246410, 306901, 4956, 140110, 4950, 931890, 222929, 294747, 381046, 526221, 51453, 229533, 1047171, 45351, 441959, 5085, 426418, 322104, 40559, 284590, 379508, 306902, 1064592, 29875, 5518	Tetrapisispora phaffii CBS 4417, Naumovozyma dairenensis CBS 421, Candida dubliniensis CD36, Fusarium verticillioides, [Candida] glabrata CBS 138, Thermothelomyces thermophila ATCC 42464, Vanderwaltozyma polyspora DSM 70294, Pyrenophora teres f. teres 0-1, Yarrowia lipolytica, Sclerotinia sclerotiorum, Thielavia terrestris NRRL 8126, Ustilago maydis, Fusarium oxysporum, Podospora anserina S mat+,…	2759	Eukaryota	superkingdom
371	1ebf	normal	A	P31116	LYS	ALY	269	0.004		-0.00299	0.00019	0.00065	0.00012			H	0	0	0	0	0	7	93	0.08	222929, 246410, 663331, 663202, 559305, 535722, 554155	Coccidioides posadasii C735 delta SOWgp, Coccidioides immitis RS, Trichophyton benhamiae CBS 112371, Trichophyton verrucosum HKI 0517, Trichophyton rubrum CBS 118892, Nannizzia gypsea CBS 118893, Microsporum canis CBS 113480	33183	Onygenales	order
372	1ebf	normal	A	P31116	LYS	ALY	275	-0.1		0.11445	0.00387	0.01457	0.00086			H	0	0	0	67	0	5	93	0.77	1071381, 1071378, 502779, 573826, 117187, 284593, 162425, 436907, 573729, 861557, 33178, 5180, 5141, 5061, 578455, 148304, 5270, 36630, 4929, 29850, 339724, 5507, 515849, 246410, 306901, 4956, 500485, 140110, 13684, 4950, 559305, 5057, 931890, 559298, 222929, 5022, 294747, 381046, 294746, 33169, 367775, 526221, 148305, 51453, 229533, 535722, 318829, 1047171, 441959, 5085, 426418, 5059, 5062, 6442…	Tetrapisispora phaffii CBS 4417, Naumovozyma dairenensis CBS 421, Paracoccidioides lutzii Pb01, Candida dubliniensis CD36, Fusarium verticillioides, [Candida] glabrata CBS 138, Aspergillus nidulans, Vanderwaltozyma polyspora DSM 70294, Thermothelomyces thermophila ATCC 42464, Pyrenophora teres f. teres 0-1, Aspergillus terreus, Sclerotinia sclerotiorum, Neurospora crassa, Aspergillus niger, Thiel…	451864	Dikarya	subkingdom
373	1ebf	normal	A	P31116	LYS	ALY	283	-0.165		0.31169	0.00715	0.14696	0.00337			E	0	0	0	76	0	0	93	0.82	1071381, 1071378, 502779, 573826, 117187, 284593, 162425, 436907, 573729, 861557, 4952, 33178, 663331, 5180, 5141, 5061, 578455, 148304, 29850, 36630, 4929, 402676, 339724, 5507, 515849, 246410, 306901, 4956, 500485, 140110, 13684, 4950, 559305, 771870, 5057, 931890, 559298, 222929, 5022, 294747, 381046, 240176, 294746, 33169, 526221, 148305, 51453, 229533, 535722, 318829, 1047171, 441959, 5085, …	Tetrapisispora phaffii CBS 4417, Naumovozyma dairenensis CBS 421, Paracoccidioides lutzii Pb01, Candida dubliniensis CD36, Fusarium verticillioides, [Candida] glabrata CBS 138, Aspergillus nidulans, Vanderwaltozyma polyspora DSM 70294, Thermothelomyces thermophila ATCC 42464, Pyrenophora teres f. teres 0-1, Yarrowia lipolytica, Aspergillus terreus, Trichophyton benhamiae CBS 112371, Sclerotinia s…	451864	Dikarya	subkingdom
374	1ebf	normal	A	P31116	LYS	ALY	304	-0.084		0.21424	0.00485	0.12998	0.00315			E	0	0	0	49	1	0	93	0.54	1071381, 1071378, 573826, 284593, 573729, 436907, 861557, 4952, 5180, 5141, 578455, 148304, 29850, 4929, 402676, 339724, 515849, 246410, 306901, 4956, 5306, 13684, 771870, 4950, 931890, 283643, 559298, 222929, 5022, 294747, 381046, 240176, 294746, 33169, 367775, 148305, 318829, 426418, 336963, 644223, 322104, 486041, 40559, 284590, 379508, 306902, 214684, 1064592, 4896	Tetrapisispora phaffii CBS 4417, Naumovozyma dairenensis CBS 421, Candida dubliniensis CD36, [Candida] glabrata CBS 138, Thermothelomyces thermophila ATCC 42464, Vanderwaltozyma polyspora DSM 70294, Pyrenophora teres f. teres 0-1, Yarrowia lipolytica, Sclerotinia sclerotiorum, Neurospora crassa, Thielavia terrestris NRRL 8126, Magnaporthiopsis poae, Gaeumannomyces graminis, Meyerozyma guilliermon…	451864	Dikarya	subkingdom
375	1ebf	normal	A	P31116	LYS	ALY	315	-1.972		1.20491	0.12578	-0.76671	0.09169			C	0	0	0	75	0	0	93	0.81	1071381, 1071378, 502779, 573826, 117187, 284593, 162425, 436907, 573729, 861557, 29875, 4952, 33178, 663331, 5180, 5141, 5061, 578455, 148304, 29850, 36630, 4929, 5507, 339724, 515849, 246410, 306901, 4956, 500485, 140110, 13684, 4950, 559305, 5057, 931890, 283643, 559298, 222929, 5022, 294747, 381046, 5297, 294746, 33169, 367775, 526221, 148305, 51453, 229533, 535722, 318829, 1047171, 208348, 4…	Tetrapisispora phaffii CBS 4417, Naumovozyma dairenensis CBS 421, Paracoccidioides lutzii Pb01, Candida dubliniensis CD36, Fusarium verticillioides, [Candida] glabrata CBS 138, Aspergillus nidulans, Vanderwaltozyma polyspora DSM 70294, Thermothelomyces thermophila ATCC 42464, Pyrenophora teres f. teres 0-1, Trichoderma virens, Yarrowia lipolytica, Aspergillus terreus, Trichophyton benhamiae CBS 1…	451864	Dikarya	subkingdom
376	1ebf	normal	A	P31116	THR	TPO	239	-0.019		-0.00466	0.00033	-0.02337	0.0007			C	3	45	0	0	0	0	93	0.52	1071378, 573826, 117187, 284593, 573729, 436907, 861557, 4952, 5180, 5141, 578455, 148304, 29850, 4929, 5507, 515849, 4956, 140110, 13684, 4950, 771870, 931890, 5022, 294747, 381046, 294746, 33169, 526221, 148305, 51453, 229533, 318829, 1047171, 426418, 5059, 5062, 322104, 40559, 284590, 379508, 306902, 1064592, 29875, 39416, 5518, 4896	Naumovozyma dairenensis CBS 421, Candida dubliniensis CD36, Fusarium verticillioides, [Candida] glabrata CBS 138, Thermothelomyces thermophila ATCC 42464, Vanderwaltozyma polyspora DSM 70294, Pyrenophora teres f. teres 0-1, Yarrowia lipolytica, Sclerotinia sclerotiorum, Neurospora crassa, Thielavia terrestris NRRL 8126, Magnaporthiopsis poae, Gaeumannomyces graminis, Meyerozyma guilliermondii, Fu…	4890	Ascomycota	phylum
377	1ebf	normal	B	P31116	LYS	ALY	48	-0.002		-0.00111	0.00023	-0.00342	0.00023			C	0	0	0	13	0	0	93	0.14	1071381, 294747, 573826, 39416, 284590, 33169, 379508, 4952, 4950, 1064592, 402676, 931890, 4896	Tetrapisispora phaffii CBS 4417, Candida tropicalis MYA-3404, Candida dubliniensis CD36, Tuber melanosporum, Kluyveromyces lactis NRRL Y-1140, Eremothecium gossypii, Lodderomyces elongisporus NRRL YB-4239, Yarrowia lipolytica, Torulaspora delbrueckii, Naumovozyma castellii CBS 4309, Schizosaccharomyces japonicus yFS275, Eremothecium cymbalariae DBVPG#7215, Schizosaccharomyces pombe	4890	Ascomycota	phylum
378	1ebf	normal	B	P31116	LYS	ALY	60	-0.106		0.09195	0.00514	-0.01453	0.00097			H	0	0	0	25	0	2	93	0.29	1071381, 284593, 162425, 33178, 5061, 5270, 36630, 4929, 402676, 4956, 5057, 931890, 5297, 240176, 294746, 33169, 208348, 5085, 5059, 5062, 644223, 486041, 322104, 578458, 379508, 4896	Tetrapisispora phaffii CBS 4417, [Candida] glabrata CBS 138, Aspergillus nidulans, Aspergillus terreus, Aspergillus niger, Ustilago maydis, Aspergillus fischeri, Meyerozyma guilliermondii, Schizosaccharomyces japonicus yFS275, Zygosaccharomyces rouxii, Aspergillus clavatus, Eremothecium cymbalariae DBVPG#7215, Puccinia graminis, Coprinopsis cinerea okayama7#130, Meyerozyma guilliermondii ATCC 626…	451864	Dikarya	subkingdom
379	1ebf	normal	B	P31116	LYS	ALY	69	-0.003		0.00381	0.0002	0.00097	0.00011			E	0	0	0	5	14	2	93	0.23	1071381, 1071378, 117187, 861557, 33178, 4929, 5507, 4956, 13684, 140110, 294747, 240176, 294746, 33169, 229533, 426418, 322104, 578458, 1064592, 39416, 5518	Tetrapisispora phaffii CBS 4417, Naumovozyma dairenensis CBS 421, Fusarium verticillioides, Pyrenophora teres f. teres 0-1, Aspergillus terreus, Meyerozyma guilliermondii, Fusarium oxysporum, Zygosaccharomyces rouxii, Parastagonospora nodorum, [Nectria] haematococca, Candida tropicalis MYA-3404, Coprinopsis cinerea okayama7#130, Meyerozyma guilliermondii ATCC 6260, Eremothecium gossypii, Fusarium…	451864	Dikarya	subkingdom
380	1ebf	normal	B	P31116	LYS	ALY	81	-0.037		0.0453	0.0025	0.00789	0.00071			H	0	0	0	16	0	19	93	0.38	1071381, 1071378, 425265, 502779, 573826, 117187, 284593, 436907, 861557, 4952, 29850, 5270, 4929, 402676, 5507, 515849, 13684, 140110, 4950, 931890, 5022, 294747, 381046, 240176, 294746, 33169, 229533, 426418, 644223, 284590, 379508, 306902, 1064592, 5518, 4896	Tetrapisispora phaffii CBS 4417, Naumovozyma dairenensis CBS 421, Malassezia globosa CBS 7966, Paracoccidioides lutzii Pb01, Candida dubliniensis CD36, Fusarium verticillioides, [Candida] glabrata CBS 138, Vanderwaltozyma polyspora DSM 70294, Pyrenophora teres f. teres 0-1, Yarrowia lipolytica, Gaeumannomyces graminis, Ustilago maydis, Meyerozyma guilliermondii, Schizosaccharomyces japonicus yFS2…	451864	Dikarya	subkingdom
381	1ebf	normal	B	P31116	LYS	ALY	85	-0.155		0.26732	0.00838	0.11186	0.00259			C	0	0	0	9	1	31	93	0.44	1071378, 573826, 117187, 573729, 861557, 5180, 5141, 578455, 148304, 29850, 4929, 5507, 515849, 306901, 4956, 140110, 13684, 5022, 294747, 294746, 33169, 526221, 148305, 51453, 229533, 318829, 1047171, 426418, 5059, 5062, 322104, 486041, 40559, 578458, 379508, 306902, 29875, 5518, 771870	Naumovozyma dairenensis CBS 421, Candida dubliniensis CD36, Fusarium verticillioides, Thermothelomyces thermophila ATCC 42464, Pyrenophora teres f. teres 0-1, Sclerotinia sclerotiorum, Neurospora crassa, Thielavia terrestris NRRL 8126, Magnaporthiopsis poae, Gaeumannomyces graminis, Meyerozyma guilliermondii, Fusarium oxysporum, Podospora anserina S mat+, Chaetomium globosum CBS 148.51, Zygosacch…	451864	Dikarya	subkingdom
382	1ebf	normal	B	P31116	LYS	ALY	118	0.013		-0.01751	0.00179	-0.00451	0.00191			C	0	0	0	89	2	0	93	0.98	1071381, 1071378, 425265, 502779, 573826, 117187, 284593, 162425, 436907, 573729, 861557, 29875, 4952, 33178, 663331, 5180, 5141, 5061, 578455, 148304, 5270, 36630, 4929, 402676, 339724, 29850, 5507, 515849, 246410, 306901, 431895, 4956, 5306, 500485, 140110, 13684, 4950, 559305, 771870, 5057, 931890, 283643, 559298, 222929, 5022, 294747, 381046, 5297, 6085, 240176, 294746, 33169, 367775, 526221,…	Tetrapisispora phaffii CBS 4417, Naumovozyma dairenensis CBS 421, Malassezia globosa CBS 7966, Paracoccidioides lutzii Pb01, Candida dubliniensis CD36, Fusarium verticillioides, [Candida] glabrata CBS 138, Aspergillus nidulans, Vanderwaltozyma polyspora DSM 70294, Thermothelomyces thermophila ATCC 42464, Pyrenophora teres f. teres 0-1, Trichoderma virens, Yarrowia lipolytica, Aspergillus terreus,…	2759	Eukaryota	superkingdom
383	1ebf	normal	B	P31116	LYS	ALY	134	-0.095		0.27347	0.00922	0.17815	0.01006			C	0	0	0	8	2	1	93	0.12	1071381, 4956, 284593, 284590, 771870, 4950, 5141, 1064592, 45351, 931890, 4896	Tetrapisispora phaffii CBS 4417, Zygosaccharomyces rouxii, [Candida] glabrata CBS 138, Kluyveromyces lactis NRRL Y-1140, Sordaria macrospora k-hell, Torulaspora delbrueckii, Neurospora crassa, Naumovozyma castellii CBS 4309, Nematostella vectensis, Eremothecium cymbalariae DBVPG#7215, Schizosaccharomyces pombe	2759	Eukaryota	superkingdom
384	1ebf	normal	B	P31116	LYS	ALY	199	0.005		-0.00504	0.0003	3e-05	0.00049			H	0	0	0	39	0	20	93	0.63	1071381, 1071378, 573826, 117187, 284593, 573729, 436907, 861557, 4952, 663331, 5180, 5141, 578455, 148304, 29850, 5270, 4929, 402676, 5507, 306901, 4956, 140110, 771870, 4950, 559305, 931890, 283643, 294747, 381046, 294746, 33169, 367775, 526221, 148305, 51453, 229533, 535722, 318829, 1047171, 426418, 5059, 5062, 644223, 322104, 40559, 284590, 578458, 379508, 663202, 306902, 214684, 1064592, 298…	Tetrapisispora phaffii CBS 4417, Naumovozyma dairenensis CBS 421, Candida dubliniensis CD36, Fusarium verticillioides, [Candida] glabrata CBS 138, Thermothelomyces thermophila ATCC 42464, Vanderwaltozyma polyspora DSM 70294, Pyrenophora teres f. teres 0-1, Yarrowia lipolytica, Trichophyton benhamiae CBS 112371, Sclerotinia sclerotiorum, Neurospora crassa, Thielavia terrestris NRRL 8126, Magnaport…	451864	Dikarya	subkingdom
385	1ebf	normal	B	P31116	LYS	ALY	249	0.002		-0.00161	9e-05	-4e-05	0.0001			C	0	0	0	45	0	1	93	0.49	1071381, 1071378, 502779, 573826, 117187, 284593, 436907, 861557, 4952, 5180, 5141, 578455, 148304, 29850, 4929, 5507, 515849, 306901, 4956, 140110, 13684, 4950, 5022, 294747, 381046, 294746, 526221, 148305, 51453, 229533, 318829, 1047171, 426418, 5059, 5062, 322104, 40559, 379508, 306902, 1064592, 29875, 39416, 5518, 771870	Tetrapisispora phaffii CBS 4417, Naumovozyma dairenensis CBS 421, Paracoccidioides lutzii Pb01, Candida dubliniensis CD36, Fusarium verticillioides, [Candida] glabrata CBS 138, Vanderwaltozyma polyspora DSM 70294, Pyrenophora teres f. teres 0-1, Yarrowia lipolytica, Sclerotinia sclerotiorum, Neurospora crassa, Thielavia terrestris NRRL 8126, Magnaporthiopsis poae, Gaeumannomyces graminis, Meyeroz…	4890	Ascomycota	phylum
386	1ebf	normal	B	P31116	LYS	ALY	255	0		-0.00086	8e-05	-0.00052	9e-05			C	0	0	0	5	0	0	93	0.05	140110, 284590, 578458, 5022	[Nectria] haematococca, Kluyveromyces lactis NRRL Y-1140, Schizophyllum commune H4-8, Leptosphaeria maculans	451864	Dikarya	subkingdom
387	1ebf	normal	B	P31116	LYS	ALY	263	0.001		0.00062	0.00012	0.0017	0.00013			H	0	0	0	37	3	0	93	0.43	1071381, 1071378, 573826, 117187, 284593, 573729, 436907, 861557, 4952, 5180, 578455, 5270, 5507, 515849, 246410, 306901, 4956, 140110, 4950, 931890, 222929, 294747, 381046, 526221, 51453, 229533, 1047171, 45351, 441959, 5085, 426418, 322104, 40559, 284590, 379508, 306902, 1064592, 29875, 5518	Tetrapisispora phaffii CBS 4417, Naumovozyma dairenensis CBS 421, Candida dubliniensis CD36, Fusarium verticillioides, [Candida] glabrata CBS 138, Thermothelomyces thermophila ATCC 42464, Vanderwaltozyma polyspora DSM 70294, Pyrenophora teres f. teres 0-1, Yarrowia lipolytica, Sclerotinia sclerotiorum, Thielavia terrestris NRRL 8126, Ustilago maydis, Fusarium oxysporum, Podospora anserina S mat+,…	2759	Eukaryota	superkingdom
388	1ebf	normal	B	P31116	LYS	ALY	269	0.002		-0.00256	0.00014	-0.00019	0.00011			H	0	0	0	0	0	7	93	0.08	222929, 246410, 663331, 663202, 559305, 535722, 554155	Coccidioides posadasii C735 delta SOWgp, Coccidioides immitis RS, Trichophyton benhamiae CBS 112371, Trichophyton verrucosum HKI 0517, Trichophyton rubrum CBS 118892, Nannizzia gypsea CBS 118893, Microsporum canis CBS 113480	33183	Onygenales	order
389	1ebf	normal	B	P31116	LYS	ALY	275	-0.074		0.08887	0.00295	0.01487	0.00088			H	0	0	0	67	0	5	93	0.77	1071381, 1071378, 502779, 573826, 117187, 284593, 162425, 436907, 573729, 861557, 33178, 5180, 5141, 5061, 578455, 148304, 5270, 36630, 4929, 29850, 339724, 5507, 515849, 246410, 306901, 4956, 500485, 140110, 13684, 4950, 559305, 5057, 931890, 559298, 222929, 5022, 294747, 381046, 294746, 33169, 367775, 526221, 148305, 51453, 229533, 535722, 318829, 1047171, 441959, 5085, 426418, 5059, 5062, 6442…	Tetrapisispora phaffii CBS 4417, Naumovozyma dairenensis CBS 421, Paracoccidioides lutzii Pb01, Candida dubliniensis CD36, Fusarium verticillioides, [Candida] glabrata CBS 138, Aspergillus nidulans, Vanderwaltozyma polyspora DSM 70294, Thermothelomyces thermophila ATCC 42464, Pyrenophora teres f. teres 0-1, Aspergillus terreus, Sclerotinia sclerotiorum, Neurospora crassa, Aspergillus niger, Thiel…	451864	Dikarya	subkingdom
390	1ebf	normal	B	P31116	LYS	ALY	283	-0.165		0.32763	0.00935	0.16231	0.00388			E	0	0	0	76	0	0	93	0.82	1071381, 1071378, 502779, 573826, 117187, 284593, 162425, 436907, 573729, 861557, 4952, 33178, 663331, 5180, 5141, 5061, 578455, 148304, 29850, 36630, 4929, 402676, 339724, 5507, 515849, 246410, 306901, 4956, 500485, 140110, 13684, 4950, 559305, 771870, 5057, 931890, 559298, 222929, 5022, 294747, 381046, 240176, 294746, 33169, 526221, 148305, 51453, 229533, 535722, 318829, 1047171, 441959, 5085, …	Tetrapisispora phaffii CBS 4417, Naumovozyma dairenensis CBS 421, Paracoccidioides lutzii Pb01, Candida dubliniensis CD36, Fusarium verticillioides, [Candida] glabrata CBS 138, Aspergillus nidulans, Vanderwaltozyma polyspora DSM 70294, Thermothelomyces thermophila ATCC 42464, Pyrenophora teres f. teres 0-1, Yarrowia lipolytica, Aspergillus terreus, Trichophyton benhamiae CBS 112371, Sclerotinia s…	451864	Dikarya	subkingdom
391	1ebf	normal	B	P31116	LYS	ALY	304	-0.066		0.19969	0.00412	0.13404	0.00317			E	0	0	0	49	1	0	93	0.54	1071381, 1071378, 573826, 284593, 573729, 436907, 861557, 4952, 5180, 5141, 578455, 148304, 29850, 4929, 402676, 339724, 515849, 246410, 306901, 4956, 5306, 13684, 771870, 4950, 931890, 283643, 559298, 222929, 5022, 294747, 381046, 240176, 294746, 33169, 367775, 148305, 318829, 426418, 336963, 644223, 322104, 486041, 40559, 284590, 379508, 306902, 214684, 1064592, 4896	Tetrapisispora phaffii CBS 4417, Naumovozyma dairenensis CBS 421, Candida dubliniensis CD36, [Candida] glabrata CBS 138, Thermothelomyces thermophila ATCC 42464, Vanderwaltozyma polyspora DSM 70294, Pyrenophora teres f. teres 0-1, Yarrowia lipolytica, Sclerotinia sclerotiorum, Neurospora crassa, Thielavia terrestris NRRL 8126, Magnaporthiopsis poae, Gaeumannomyces graminis, Meyerozyma guilliermon…	451864	Dikarya	subkingdom
392	1ebf	normal	B	P31116	LYS	ALY	315	-3.371		1.39656	0.13587	-1.97457	0.07735			C	0	0	0	75	0	0	93	0.81	1071381, 1071378, 502779, 573826, 117187, 284593, 162425, 436907, 573729, 861557, 29875, 4952, 33178, 663331, 5180, 5141, 5061, 578455, 148304, 29850, 36630, 4929, 5507, 339724, 515849, 246410, 306901, 4956, 500485, 140110, 13684, 4950, 559305, 5057, 931890, 283643, 559298, 222929, 5022, 294747, 381046, 5297, 294746, 33169, 367775, 526221, 148305, 51453, 229533, 535722, 318829, 1047171, 208348, 4…	Tetrapisispora phaffii CBS 4417, Naumovozyma dairenensis CBS 421, Paracoccidioides lutzii Pb01, Candida dubliniensis CD36, Fusarium verticillioides, [Candida] glabrata CBS 138, Aspergillus nidulans, Vanderwaltozyma polyspora DSM 70294, Thermothelomyces thermophila ATCC 42464, Pyrenophora teres f. teres 0-1, Trichoderma virens, Yarrowia lipolytica, Aspergillus terreus, Trichophyton benhamiae CBS 1…	451864	Dikarya	subkingdom
393	1ebf	normal	B	P31116	THR	TPO	239	-0.021		-0.00386	0.0003	-0.02503	0.00067			C	3	45	0	0	0	0	93	0.52	1071378, 573826, 117187, 284593, 573729, 436907, 861557, 4952, 5180, 5141, 578455, 148304, 29850, 4929, 5507, 515849, 4956, 140110, 13684, 4950, 771870, 931890, 5022, 294747, 381046, 294746, 33169, 526221, 148305, 51453, 229533, 318829, 1047171, 426418, 5059, 5062, 322104, 40559, 284590, 379508, 306902, 1064592, 29875, 39416, 5518, 4896	Naumovozyma dairenensis CBS 421, Candida dubliniensis CD36, Fusarium verticillioides, [Candida] glabrata CBS 138, Thermothelomyces thermophila ATCC 42464, Vanderwaltozyma polyspora DSM 70294, Pyrenophora teres f. teres 0-1, Yarrowia lipolytica, Sclerotinia sclerotiorum, Neurospora crassa, Thielavia terrestris NRRL 8126, Magnaporthiopsis poae, Gaeumannomyces graminis, Meyerozyma guilliermondii, Fu…	4890	Ascomycota	phylum
394	1ebf	stress	A	P31116	SER	SEP	237		-0.04	0.02284	0.00074			-0.01705	0.00062	C	65	0	0	0	0	0	93	0.7	1071381, 502779, 573826, 117187, 284593, 162425, 436907, 573729, 861557, 4952, 663331, 5180, 5141, 578455, 148304, 29850, 4929, 402676, 339724, 5507, 515849, 246410, 306901, 4956, 500485, 140110, 13684, 4950, 559305, 771870, 931890, 559298, 222929, 5022, 381046, 294746, 33169, 526221, 148305, 51453, 229533, 535722, 318829, 1047171, 441959, 426418, 5059, 5062, 644223, 336963, 322104, 40559, 284590…	Tetrapisispora phaffii CBS 4417, Paracoccidioides lutzii Pb01, Candida dubliniensis CD36, Fusarium verticillioides, [Candida] glabrata CBS 138, Aspergillus nidulans, Vanderwaltozyma polyspora DSM 70294, Thermothelomyces thermophila ATCC 42464, Pyrenophora teres f. teres 0-1, Yarrowia lipolytica, Trichophyton benhamiae CBS 112371, Sclerotinia sclerotiorum, Neurospora crassa, Thielavia terrestris N…	4890	Ascomycota	phylum
395	1ebf	stress	A	P31116	THR	TPO	239		-0.019	-0.00466	0.00033			-0.02321	0.0006	C	3	45	0	0	0	0	93	0.52	1071378, 573826, 117187, 284593, 573729, 436907, 861557, 4952, 5180, 5141, 578455, 148304, 29850, 4929, 5507, 515849, 4956, 140110, 13684, 4950, 771870, 931890, 5022, 294747, 381046, 294746, 33169, 526221, 148305, 51453, 229533, 318829, 1047171, 426418, 5059, 5062, 322104, 40559, 284590, 379508, 306902, 1064592, 29875, 39416, 5518, 4896	Naumovozyma dairenensis CBS 421, Candida dubliniensis CD36, Fusarium verticillioides, [Candida] glabrata CBS 138, Thermothelomyces thermophila ATCC 42464, Vanderwaltozyma polyspora DSM 70294, Pyrenophora teres f. teres 0-1, Yarrowia lipolytica, Sclerotinia sclerotiorum, Neurospora crassa, Thielavia terrestris NRRL 8126, Magnaporthiopsis poae, Gaeumannomyces graminis, Meyerozyma guilliermondii, Fu…	4890	Ascomycota	phylum
396	1ebf	stress	A	P31116	THR	TPO	344		-0.57	0.11743	0.01531			-0.45296	0.01724	H	0	89	0	0	0	0	93	0.96	1071381, 1071378, 425265, 502779, 573826, 117187, 284593, 162425, 436907, 573729, 861557, 29875, 4952, 33178, 663331, 5180, 5141, 5061, 578455, 148304, 5270, 36630, 4929, 402676, 339724, 29850, 5507, 515849, 246410, 306901, 431895, 4956, 5306, 500485, 140110, 13684, 4950, 559305, 771870, 5057, 931890, 283643, 559298, 222929, 5022, 294747, 381046, 5297, 240176, 294746, 33169, 367775, 526221, 14830…	Tetrapisispora phaffii CBS 4417, Naumovozyma dairenensis CBS 421, Malassezia globosa CBS 7966, Paracoccidioides lutzii Pb01, Candida dubliniensis CD36, Fusarium verticillioides, [Candida] glabrata CBS 138, Aspergillus nidulans, Vanderwaltozyma polyspora DSM 70294, Thermothelomyces thermophila ATCC 42464, Pyrenophora teres f. teres 0-1, Trichoderma virens, Yarrowia lipolytica, Aspergillus terreus,…	2759	Eukaryota	superkingdom
397	1ebf	stress	B	P31116	SER	SEP	237		-0.038	0.01916	0.00076			-0.01917	0.0007	C	65	0	0	0	0	0	93	0.7	1071381, 502779, 573826, 117187, 284593, 162425, 436907, 573729, 861557, 4952, 663331, 5180, 5141, 578455, 148304, 29850, 4929, 402676, 339724, 5507, 515849, 246410, 306901, 4956, 500485, 140110, 13684, 4950, 559305, 771870, 931890, 559298, 222929, 5022, 381046, 294746, 33169, 526221, 148305, 51453, 229533, 535722, 318829, 1047171, 441959, 426418, 5059, 5062, 644223, 336963, 322104, 40559, 284590…	Tetrapisispora phaffii CBS 4417, Paracoccidioides lutzii Pb01, Candida dubliniensis CD36, Fusarium verticillioides, [Candida] glabrata CBS 138, Aspergillus nidulans, Vanderwaltozyma polyspora DSM 70294, Thermothelomyces thermophila ATCC 42464, Pyrenophora teres f. teres 0-1, Yarrowia lipolytica, Trichophyton benhamiae CBS 112371, Sclerotinia sclerotiorum, Neurospora crassa, Thielavia terrestris N…	4890	Ascomycota	phylum
398	1ebf	stress	B	P31116	THR	TPO	239		-0.023	-0.00386	0.0003			-0.02657	0.00067	C	3	45	0	0	0	0	93	0.52	1071378, 573826, 117187, 284593, 573729, 436907, 861557, 4952, 5180, 5141, 578455, 148304, 29850, 4929, 5507, 515849, 4956, 140110, 13684, 4950, 771870, 931890, 5022, 294747, 381046, 294746, 33169, 526221, 148305, 51453, 229533, 318829, 1047171, 426418, 5059, 5062, 322104, 40559, 284590, 379508, 306902, 1064592, 29875, 39416, 5518, 4896	Naumovozyma dairenensis CBS 421, Candida dubliniensis CD36, Fusarium verticillioides, [Candida] glabrata CBS 138, Thermothelomyces thermophila ATCC 42464, Vanderwaltozyma polyspora DSM 70294, Pyrenophora teres f. teres 0-1, Yarrowia lipolytica, Sclerotinia sclerotiorum, Neurospora crassa, Thielavia terrestris NRRL 8126, Magnaporthiopsis poae, Gaeumannomyces graminis, Meyerozyma guilliermondii, Fu…	4890	Ascomycota	phylum
399	1ebf	stress	B	P31116	THR	TPO	344		-1.113	0.23819	0.01656			-0.87475	0.03106	H	0	89	0	0	0	0	93	0.96	1071381, 1071378, 425265, 502779, 573826, 117187, 284593, 162425, 436907, 573729, 861557, 29875, 4952, 33178, 663331, 5180, 5141, 5061, 578455, 148304, 5270, 36630, 4929, 402676, 339724, 29850, 5507, 515849, 246410, 306901, 431895, 4956, 5306, 500485, 140110, 13684, 4950, 559305, 771870, 5057, 931890, 283643, 559298, 222929, 5022, 294747, 381046, 5297, 240176, 294746, 33169, 367775, 526221, 14830…	Tetrapisispora phaffii CBS 4417, Naumovozyma dairenensis CBS 421, Malassezia globosa CBS 7966, Paracoccidioides lutzii Pb01, Candida dubliniensis CD36, Fusarium verticillioides, [Candida] glabrata CBS 138, Aspergillus nidulans, Vanderwaltozyma polyspora DSM 70294, Thermothelomyces thermophila ATCC 42464, Pyrenophora teres f. teres 0-1, Trichoderma virens, Yarrowia lipolytica, Aspergillus terreus,…	2759	Eukaryota	superkingdom
400	1edz	normal	A	Q02046	LYS	ALY	118	-0.189		0.4382	0.00722	0.24926	0.00567			C	0	0	0	75	0	0	76	0.99	1071381, 1071378, 425265, 573826, 117187, 162425, 573729, 284593, 436907, 861557, 33178, 663331, 4952, 5141, 578455, 29850, 148304, 5061, 36630, 402676, 5507, 4929, 5270, 515849, 306901, 246410, 431895, 4956, 5306, 500485, 140110, 13684, 559305, 4950, 5057, 931890, 283643, 5022, 222929, 559298, 294747, 381046, 4896, 240176, 294746, 33169, 526221, 51453, 229533, 367775, 535722, 318829, 1047171, 44…	Tetrapisispora phaffii CBS 4417, Naumovozyma dairenensis CBS 421, Malassezia globosa CBS 7966, Candida dubliniensis CD36, Fusarium verticillioides, Aspergillus nidulans, Thermothelomyces thermophila ATCC 42464, [Candida] glabrata CBS 138, Vanderwaltozyma polyspora DSM 70294, Pyrenophora teres f. teres 0-1, Aspergillus terreus, Trichophyton benhamiae CBS 112371, Yarrowia lipolytica, Neurospora cra…	2759	Eukaryota	superkingdom
401	1edz	normal	A	Q02046	LYS	ALY	145	0.006		0.04445	0.00208	0.0501	0.00181			E	0	0	0	73	0	0	76	0.96	1071381, 1071378, 425265, 573826, 117187, 162425, 573729, 284593, 436907, 861557, 33178, 663331, 4952, 5141, 578455, 29850, 148304, 5061, 36630, 402676, 5507, 4929, 5270, 515849, 306901, 246410, 431895, 4956, 500485, 140110, 13684, 559305, 4950, 5057, 931890, 283643, 559298, 222929, 294747, 381046, 4896, 240176, 294746, 33169, 526221, 51453, 229533, 367775, 535722, 318829, 1047171, 441959, 426418…	Tetrapisispora phaffii CBS 4417, Naumovozyma dairenensis CBS 421, Malassezia globosa CBS 7966, Candida dubliniensis CD36, Fusarium verticillioides, Aspergillus nidulans, Thermothelomyces thermophila ATCC 42464, [Candida] glabrata CBS 138, Vanderwaltozyma polyspora DSM 70294, Pyrenophora teres f. teres 0-1, Aspergillus terreus, Trichophyton benhamiae CBS 112371, Yarrowia lipolytica, Neurospora cra…	2759	Eukaryota	superkingdom
402	1edz	normal	A	Q02046	LYS	ALY	240	0.019		-0.02263	0.00076	-0.00327	0.00031			H	0	0	0	33	0	9	76	0.55	1071381, 1071378, 573826, 162425, 573729, 284593, 436907, 33178, 663331, 4952, 5141, 578455, 5061, 36630, 4956, 500485, 140110, 559305, 4950, 5057, 283643, 294747, 381046, 367775, 535722, 318829, 441959, 5059, 5062, 336963, 644223, 322104, 284590, 578458, 379508, 663202, 441960, 306902, 554155, 1064592, 214684, 771870	Tetrapisispora phaffii CBS 4417, Naumovozyma dairenensis CBS 421, Candida dubliniensis CD36, Aspergillus nidulans, Thermothelomyces thermophila ATCC 42464, [Candida] glabrata CBS 138, Vanderwaltozyma polyspora DSM 70294, Aspergillus terreus, Trichophyton benhamiae CBS 112371, Yarrowia lipolytica, Neurospora crassa, Thielavia terrestris NRRL 8126, Aspergillus niger, Aspergillus fischeri, Zygosacch…	451864	Dikarya	subkingdom
403	1edz	normal	B	Q02046	LYS	ALY	118	-0.354		0.53857	0.01007	0.18435	0.00474			C	0	0	0	75	0	0	76	0.99	1071381, 1071378, 425265, 573826, 117187, 162425, 573729, 284593, 436907, 861557, 33178, 663331, 4952, 5141, 578455, 29850, 148304, 5061, 36630, 402676, 5507, 4929, 5270, 515849, 306901, 246410, 431895, 4956, 5306, 500485, 140110, 13684, 559305, 4950, 5057, 931890, 283643, 5022, 222929, 559298, 294747, 381046, 4896, 240176, 294746, 33169, 526221, 51453, 229533, 367775, 535722, 318829, 1047171, 44…	Tetrapisispora phaffii CBS 4417, Naumovozyma dairenensis CBS 421, Malassezia globosa CBS 7966, Candida dubliniensis CD36, Fusarium verticillioides, Aspergillus nidulans, Thermothelomyces thermophila ATCC 42464, [Candida] glabrata CBS 138, Vanderwaltozyma polyspora DSM 70294, Pyrenophora teres f. teres 0-1, Aspergillus terreus, Trichophyton benhamiae CBS 112371, Yarrowia lipolytica, Neurospora cra…	2759	Eukaryota	superkingdom
404	1edz	normal	B	Q02046	LYS	ALY	145	0.03		0.03696	0.00224	0.06646	0.0022			E	0	0	0	73	0	0	76	0.96	1071381, 1071378, 425265, 573826, 117187, 162425, 573729, 284593, 436907, 861557, 33178, 663331, 4952, 5141, 578455, 29850, 148304, 5061, 36630, 402676, 5507, 4929, 5270, 515849, 306901, 246410, 431895, 4956, 500485, 140110, 13684, 559305, 4950, 5057, 931890, 283643, 559298, 222929, 294747, 381046, 4896, 240176, 294746, 33169, 526221, 51453, 229533, 367775, 535722, 318829, 1047171, 441959, 426418…	Tetrapisispora phaffii CBS 4417, Naumovozyma dairenensis CBS 421, Malassezia globosa CBS 7966, Candida dubliniensis CD36, Fusarium verticillioides, Aspergillus nidulans, Thermothelomyces thermophila ATCC 42464, [Candida] glabrata CBS 138, Vanderwaltozyma polyspora DSM 70294, Pyrenophora teres f. teres 0-1, Aspergillus terreus, Trichophyton benhamiae CBS 112371, Yarrowia lipolytica, Neurospora cra…	2759	Eukaryota	superkingdom
405	1edz	normal	B	Q02046	LYS	ALY	240	0.017		-0.01937	0.00051	-0.00276	0.00035			H	0	0	0	33	0	9	76	0.55	1071381, 1071378, 573826, 162425, 573729, 284593, 436907, 33178, 663331, 4952, 5141, 578455, 5061, 36630, 4956, 500485, 140110, 559305, 4950, 5057, 283643, 294747, 381046, 367775, 535722, 318829, 441959, 5059, 5062, 336963, 644223, 322104, 284590, 578458, 379508, 663202, 441960, 306902, 554155, 1064592, 214684, 771870	Tetrapisispora phaffii CBS 4417, Naumovozyma dairenensis CBS 421, Candida dubliniensis CD36, Aspergillus nidulans, Thermothelomyces thermophila ATCC 42464, [Candida] glabrata CBS 138, Vanderwaltozyma polyspora DSM 70294, Aspergillus terreus, Trichophyton benhamiae CBS 112371, Yarrowia lipolytica, Neurospora crassa, Thielavia terrestris NRRL 8126, Aspergillus niger, Aspergillus fischeri, Zygosacch…	451864	Dikarya	subkingdom
406	1ejb	normal	A	P50861	LYS	ALY	8	-1.213		1.41631	0.09672	0.20362	0.0061			C	0	0	0	2	0	0	67	0.03	1064592, 486041	Naumovozyma castellii CBS 4309, Laccaria bicolor S238N-H82	451864	Dikarya	subkingdom
407	1ejb	normal	A	P50861	LYS	ALY	17	-0.078		0.19588	0.00899	0.11808	0.00355			C	0	0	0	8	0	0	67	0.12	1071381, 573826, 381046, 322104, 284593, 436907, 1064592, 5270	Tetrapisispora phaffii CBS 4417, Candida dubliniensis CD36, Lachancea thermotolerans, Scheffersomyces stipitis CBS 6054, [Candida] glabrata CBS 138, Vanderwaltozyma polyspora DSM 70294, Naumovozyma castellii CBS 4309, Ustilago maydis	451864	Dikarya	subkingdom
408	1ejb	normal	A	P50861	LYS	ALY	80	-0.037		0.13351	0.00323	0.09647	0.00295			C	0	0	0	15	5	3	67	0.34	573826, 162425, 573729, 4952, 663331, 5270, 36630, 402676, 500485, 559305, 7029, 294747, 5297, 240176, 33169, 45351, 5085, 644223, 322104, 578458, 663202, 554155, 39416	Candida dubliniensis CD36, Aspergillus nidulans, Thermothelomyces thermophila ATCC 42464, Yarrowia lipolytica, Trichophyton benhamiae CBS 112371, Ustilago maydis, Aspergillus fischeri, Schizosaccharomyces japonicus yFS275, Penicillium rubens Wisconsin 54-1255, Trichophyton rubrum CBS 118892, Acyrthosiphon pisum, Candida tropicalis MYA-3404, Puccinia graminis, Coprinopsis cinerea okayama7#130, Ere…	2759	Eukaryota	superkingdom
409	1ejb	normal	B	P50861	LYS	ALY	8	-0.397		0.27195	0.09706	-0.12528	0.1523			C	0	0	0	2	0	0	67	0.03	1064592, 486041	Naumovozyma castellii CBS 4309, Laccaria bicolor S238N-H82	451864	Dikarya	subkingdom
410	1ejb	normal	B	P50861	LYS	ALY	17	-0.068		0.17779	0.00723	0.10995	0.00365			C	0	0	0	8	0	0	67	0.12	1071381, 573826, 381046, 322104, 284593, 436907, 1064592, 5270	Tetrapisispora phaffii CBS 4417, Candida dubliniensis CD36, Lachancea thermotolerans, Scheffersomyces stipitis CBS 6054, [Candida] glabrata CBS 138, Vanderwaltozyma polyspora DSM 70294, Naumovozyma castellii CBS 4309, Ustilago maydis	451864	Dikarya	subkingdom
411	1ejb	normal	B	P50861	LYS	ALY	80	-0.043		0.14751	0.00383	0.10455	0.0036			C	0	0	0	15	5	3	67	0.34	573826, 162425, 573729, 4952, 663331, 5270, 36630, 402676, 500485, 559305, 7029, 294747, 5297, 240176, 33169, 45351, 5085, 644223, 322104, 578458, 663202, 554155, 39416	Candida dubliniensis CD36, Aspergillus nidulans, Thermothelomyces thermophila ATCC 42464, Yarrowia lipolytica, Trichophyton benhamiae CBS 112371, Ustilago maydis, Aspergillus fischeri, Schizosaccharomyces japonicus yFS275, Penicillium rubens Wisconsin 54-1255, Trichophyton rubrum CBS 118892, Acyrthosiphon pisum, Candida tropicalis MYA-3404, Puccinia graminis, Coprinopsis cinerea okayama7#130, Ere…	2759	Eukaryota	superkingdom
412	1ejb	normal	C	P50861	LYS	ALY	8	-0.712		0.83224	0.04291	0.12063	0.06619			C	0	0	0	2	0	0	67	0.03	1064592, 486041	Naumovozyma castellii CBS 4309, Laccaria bicolor S238N-H82	451864	Dikarya	subkingdom
413	1ejb	normal	C	P50861	LYS	ALY	17	-0.208		0.32136	0.01222	0.11381	0.003			C	0	0	0	8	0	0	67	0.12	1071381, 573826, 381046, 322104, 284593, 436907, 1064592, 5270	Tetrapisispora phaffii CBS 4417, Candida dubliniensis CD36, Lachancea thermotolerans, Scheffersomyces stipitis CBS 6054, [Candida] glabrata CBS 138, Vanderwaltozyma polyspora DSM 70294, Naumovozyma castellii CBS 4309, Ustilago maydis	451864	Dikarya	subkingdom
414	1ejb	normal	C	P50861	LYS	ALY	80	-0.308		0.42959	0.01729	0.12198	0.00703			C	0	0	0	15	5	3	67	0.34	573826, 162425, 573729, 4952, 663331, 5270, 36630, 402676, 500485, 559305, 7029, 294747, 5297, 240176, 33169, 45351, 5085, 644223, 322104, 578458, 663202, 554155, 39416	Candida dubliniensis CD36, Aspergillus nidulans, Thermothelomyces thermophila ATCC 42464, Yarrowia lipolytica, Trichophyton benhamiae CBS 112371, Ustilago maydis, Aspergillus fischeri, Schizosaccharomyces japonicus yFS275, Penicillium rubens Wisconsin 54-1255, Trichophyton rubrum CBS 118892, Acyrthosiphon pisum, Candida tropicalis MYA-3404, Puccinia graminis, Coprinopsis cinerea okayama7#130, Ere…	2759	Eukaryota	superkingdom
415	1ejb	normal	D	P50861	LYS	ALY	8	-3.175		1.34052	0.14402	-1.83486	0.12329			C	0	0	0	2	0	0	67	0.03	1064592, 486041	Naumovozyma castellii CBS 4309, Laccaria bicolor S238N-H82	451864	Dikarya	subkingdom
416	1ejb	normal	D	P50861	LYS	ALY	17	-0.087		0.18129	0.00745	0.09471	0.00303			C	0	0	0	8	0	0	67	0.12	1071381, 573826, 381046, 322104, 284593, 436907, 1064592, 5270	Tetrapisispora phaffii CBS 4417, Candida dubliniensis CD36, Lachancea thermotolerans, Scheffersomyces stipitis CBS 6054, [Candida] glabrata CBS 138, Vanderwaltozyma polyspora DSM 70294, Naumovozyma castellii CBS 4309, Ustilago maydis	451864	Dikarya	subkingdom
417	1ejb	normal	D	P50861	LYS	ALY	80	-0.219		0.29188	0.00649	0.07267	0.00237			C	0	0	0	15	5	3	67	0.34	573826, 162425, 573729, 4952, 663331, 5270, 36630, 402676, 500485, 559305, 7029, 294747, 5297, 240176, 33169, 45351, 5085, 644223, 322104, 578458, 663202, 554155, 39416	Candida dubliniensis CD36, Aspergillus nidulans, Thermothelomyces thermophila ATCC 42464, Yarrowia lipolytica, Trichophyton benhamiae CBS 112371, Ustilago maydis, Aspergillus fischeri, Schizosaccharomyces japonicus yFS275, Penicillium rubens Wisconsin 54-1255, Trichophyton rubrum CBS 118892, Acyrthosiphon pisum, Candida tropicalis MYA-3404, Puccinia graminis, Coprinopsis cinerea okayama7#130, Ere…	2759	Eukaryota	superkingdom
418	1ejb	normal	E	P50861	LYS	ALY	8	-6.292		1.17505	0.03728	-5.11726	0.09686			C	0	0	0	2	0	0	67	0.03	1064592, 486041	Naumovozyma castellii CBS 4309, Laccaria bicolor S238N-H82	451864	Dikarya	subkingdom
419	1ejb	normal	E	P50861	LYS	ALY	17	-0.057		0.18019	0.00641	0.12291	0.00289			C	0	0	0	8	0	0	67	0.12	1071381, 573826, 381046, 322104, 284593, 436907, 1064592, 5270	Tetrapisispora phaffii CBS 4417, Candida dubliniensis CD36, Lachancea thermotolerans, Scheffersomyces stipitis CBS 6054, [Candida] glabrata CBS 138, Vanderwaltozyma polyspora DSM 70294, Naumovozyma castellii CBS 4309, Ustilago maydis	451864	Dikarya	subkingdom
420	1ejb	normal	E	P50861	LYS	ALY	80	-0.058		0.17119	0.00483	0.11293	0.00313			C	0	0	0	15	5	3	67	0.34	573826, 162425, 573729, 4952, 663331, 5270, 36630, 402676, 500485, 559305, 7029, 294747, 5297, 240176, 33169, 45351, 5085, 644223, 322104, 578458, 663202, 554155, 39416	Candida dubliniensis CD36, Aspergillus nidulans, Thermothelomyces thermophila ATCC 42464, Yarrowia lipolytica, Trichophyton benhamiae CBS 112371, Ustilago maydis, Aspergillus fischeri, Schizosaccharomyces japonicus yFS275, Penicillium rubens Wisconsin 54-1255, Trichophyton rubrum CBS 118892, Acyrthosiphon pisum, Candida tropicalis MYA-3404, Puccinia graminis, Coprinopsis cinerea okayama7#130, Ere…	2759	Eukaryota	superkingdom
421	1eov	normal	A	P04802	LYS	ALY	72	0.031		-0.02366	0.00068	0.00736	0.00068			C	0	0	0	128	0	0	229	0.56	9739, 425265, 8364, 663331, 5507, 400682, 10090, 9796, 10020, 13684, 9785, 9478, 294747, 281687, 148305, 535722, 132908, 45351, 9361, 644223, 9606, 322104, 578458, 99883, 214684, 573826, 8049, 9315, 573729, 7757, 33178, 148304, 29850, 578455, 36630, 402676, 339724, 9031, 306901, 10141, 9601, 59729, 140110, 5057, 135651, 9615, 283643, 37347, 51453, 31033, 318829, 1047171, 5062, 13735, 379508, 3069…	Tursiops truncatus, Malassezia globosa CBS 7966, Xenopus tropicalis, Trichophyton benhamiae CBS 112371, Fusarium oxysporum, Amphimedon queenslandica, Mus musculus, Equus caballus, Dipodomys ordii, Parastagonospora nodorum, Loxodonta africana, Carlito syrichta, Candida tropicalis MYA-3404, Caenorhabditis japonica, Magnaporthe grisea, Nannizzia gypsea CBS 118893, Pteropus vampyrus, Nematostella vec…	2759	Eukaryota	superkingdom
422	1eov	normal	A	P04802	LYS	ALY	77	-0.328		0.5204	0.0244	0.19255	0.01589			E	0	0	0	34	0	3	229	0.16	1071381, 1071378, 573826, 436907, 663331, 5061, 5270, 246410, 4956, 5306, 559305, 4950, 5057, 931890, 283643, 222929, 294747, 381046, 367775, 229533, 535722, 441959, 5059, 336963, 5062, 6945, 322104, 284590, 379508, 663202, 441960, 306902, 554155, 1064592, 214684, 39416, 5518	Tetrapisispora phaffii CBS 4417, Naumovozyma dairenensis CBS 421, Candida dubliniensis CD36, Vanderwaltozyma polyspora DSM 70294, Trichophyton benhamiae CBS 112371, Aspergillus niger, Ustilago maydis, Coccidioides immitis RS, Zygosaccharomyces rouxii, Phanerochaete chrysosporium, Trichophyton rubrum CBS 118892, Torulaspora delbrueckii, Aspergillus clavatus, Eremothecium cymbalariae DBVPG#7215, Cr…	2759	Eukaryota	superkingdom
423	1eov	normal	A	P04802	LYS	ALY	95	-4.562		3.03368	0.11428	-1.52834	0.05917			C	0	0	0	46	1	0	229	0.21	1071381, 1071378, 502779, 117187, 284593, 573729, 436907, 861557, 663331, 6239, 578455, 5270, 36630, 5507, 339724, 306901, 246410, 4956, 10228, 140110, 13684, 559305, 4950, 5057, 283643, 559298, 222929, 43151, 381046, 5297, 367775, 535722, 6334, 45351, 426418, 5059, 336963, 5062, 6945, 486041, 663202, 441960, 214684, 554155, 1064592	Tetrapisispora phaffii CBS 4417, Naumovozyma dairenensis CBS 421, Paracoccidioides lutzii Pb01, Fusarium verticillioides, [Candida] glabrata CBS 138, Thermothelomyces thermophila ATCC 42464, Vanderwaltozyma polyspora DSM 70294, Pyrenophora teres f. teres 0-1, Trichophyton benhamiae CBS 112371, Caenorhabditis elegans, Thielavia terrestris NRRL 8126, Ustilago maydis, Aspergillus fischeri, Fusarium …	2759	Eukaryota	superkingdom
424	1eov	normal	A	P04802	LYS	ALY	103	-0.027		0.03749	0.00301	0.0108	0.00081			C	0	0	0	3	11	43	229	0.25	9739, 425265, 8364, 7757, 861557, 7091, 9669, 28377, 9483, 61853, 9103, 9813, 402676, 9031, 400682, 8083, 10116, 8090, 10141, 4956, 10090, 9796, 13616, 10020, 9601, 9598, 9986, 7668, 13684, 69293, 4950, 59729, 9785, 9913, 10228, 9371, 9615, 5022, 7897, 37347, 6085, 31033, 9593, 132908, 121225, 9361, 426418, 7955, 9544, 9606, 13735, 8128, 284590, 99883, 9823, 9258, 4896	Tursiops truncatus, Malassezia globosa CBS 7966, Xenopus tropicalis, Petromyzon marinus, Pyrenophora teres f. teres 0-1, Bombyx mori, Mustela putorius furo, Anolis carolinensis, Callithrix jacchus, Nomascus leucogenys, Meleagris gallopavo, Procavia capensis, Schizosaccharomyces japonicus yFS275, Gallus gallus, Amphimedon queenslandica, Xiphophorus maculatus, Rattus norvegicus, Oryzias latipes, Ca…	2759	Eukaryota	superkingdom
425	1eov	normal	A	P04802	LYS	ALY	107	-0.006		0.01403	0.00321	0.00777	0.00085			C	0	0	0	77	8	8	229	0.41	1071381, 1071378, 8049, 31234, 117187, 162425, 573729, 284593, 7757, 861557, 7227, 33178, 663331, 5180, 6239, 5141, 578455, 29850, 5061, 6669, 36630, 402676, 5507, 339724, 7244, 515849, 306901, 246410, 7217, 500485, 7668, 140110, 13684, 559305, 7029, 34740, 135651, 7222, 13037, 931890, 283643, 5022, 559298, 222929, 7237, 381046, 6085, 367775, 148305, 526221, 229533, 51453, 33169, 281687, 535722, …	Tetrapisispora phaffii CBS 4417, Naumovozyma dairenensis CBS 421, Gadus morhua, Caenorhabditis remanei, Fusarium verticillioides, Aspergillus nidulans, Thermothelomyces thermophila ATCC 42464, [Candida] glabrata CBS 138, Petromyzon marinus, Pyrenophora teres f. teres 0-1, Drosophila melanogaster, Aspergillus terreus, Trichophyton benhamiae CBS 112371, Sclerotinia sclerotiorum, Caenorhabditis eleg…	2759	Eukaryota	superkingdom
426	1eov	normal	A	P04802	LYS	ALY	142	0.031		-0.03293	0.0004	-0.00171	0.00026			E	0	0	0	16	1	2	229	0.08	1071378, 644223, 294747, 573826, 9544, 381046, 322104, 4956, 284593, 284590, 33169, 379508, 284813, 4950, 306902, 1064592, 4929, 907965, 931890	Naumovozyma dairenensis CBS 421, Komagataella phaffii GS115, Candida tropicalis MYA-3404, Candida dubliniensis CD36, Macaca mulatta, Lachancea thermotolerans, Scheffersomyces stipitis CBS 6054, Zygosaccharomyces rouxii, [Candida] glabrata CBS 138, Kluyveromyces lactis NRRL Y-1140, Eremothecium gossypii, Lodderomyces elongisporus NRRL YB-4239, Encephalitozoon cuniculi GB-M1, Torulaspora delbruecki…	2759	Eukaryota	superkingdom
427	1eov	normal	A	P04802	LYS	ALY	145	0.011		-0.01202	0.00021	-0.00087	0.00012			C	0	0	0	22	9	0	229	0.14	1071381, 502779, 573826, 284593, 436907, 663331, 36630, 339724, 515849, 246410, 559305, 4950, 283643, 559298, 222929, 294747, 876142, 367775, 535722, 5085, 322104, 284590, 578458, 379508, 663202, 214684, 554155, 1064592	Tetrapisispora phaffii CBS 4417, Paracoccidioides lutzii Pb01, Candida dubliniensis CD36, [Candida] glabrata CBS 138, Vanderwaltozyma polyspora DSM 70294, Trichophyton benhamiae CBS 112371, Aspergillus fischeri, Histoplasma capsulatum NAm1, Podospora anserina S mat+, Coccidioides immitis RS, Trichophyton rubrum CBS 118892, Torulaspora delbrueckii, Cryptococcus neoformans var. neoformans B-3501A, …	4751	Fungi	kingdom
428	1eov	normal	A	P04802	LYS	ALY	151	0.015		-0.01436	0.00021	0.00097	0.00021			H	0	0	0	143	1	0	229	0.63	9739, 7176, 8364, 284593, 4929, 5507, 400682, 7159, 10090, 5306, 9796, 10020, 13684, 6183, 9785, 9478, 7425, 294747, 43151, 6085, 33169, 148305, 281687, 132908, 45351, 9646, 644223, 9606, 322104, 578458, 99883, 214684, 573826, 8049, 9315, 7757, 4952, 6669, 402676, 9031, 10141, 431895, 4956, 9601, 59729, 140110, 12957, 135651, 7222, 9615, 283643, 7897, 37347, 51453, 31033, 318829, 1047171, 13735, …	Tursiops truncatus, Culex quinquefasciatus, Xenopus tropicalis, [Candida] glabrata CBS 138, Meyerozyma guilliermondii, Fusarium oxysporum, Amphimedon queenslandica, Aedes aegypti, Mus musculus, Phanerochaete chrysosporium, Equus caballus, Dipodomys ordii, Parastagonospora nodorum, Schistosoma mansoni, Loxodonta africana, Carlito syrichta, Nasonia vitripennis, Candida tropicalis MYA-3404, Anophele…	2759	Eukaryota	superkingdom
429	1eov	normal	A	P04802	LYS	ALY	293	-1.204		0.31388	0.02235	-0.88985	0.0969			C	0	0	0	133	0	17	229	0.66	9739, 425265, 7176, 8364, 284593, 663331, 5270, 4929, 400682, 7159, 10090, 5306, 9796, 10020, 9785, 9478, 51511, 7425, 294747, 43151, 9305, 6085, 33169, 148305, 281687, 535722, 6334, 132908, 45351, 907965, 9646, 644223, 9606, 322104, 578458, 99883, 573826, 8049, 9315, 573729, 7757, 33178, 4952, 148304, 29850, 578455, 6669, 36630, 339724, 9031, 306901, 10141, 4956, 9601, 59729, 140110, 12957, 5057…	Tursiops truncatus, Malassezia globosa CBS 7966, Culex quinquefasciatus, Xenopus tropicalis, [Candida] glabrata CBS 138, Trichophyton benhamiae CBS 112371, Ustilago maydis, Meyerozyma guilliermondii, Amphimedon queenslandica, Aedes aegypti, Mus musculus, Phanerochaete chrysosporium, Equus caballus, Dipodomys ordii, Loxodonta africana, Carlito syrichta, Ciona savignyi, Nasonia vitripennis, Candida…	2759	Eukaryota	superkingdom
430	1eov	normal	A	P04802	LYS	ALY	306	-5.366		4.9283	0.0633	-0.43729	0.03004			H	0	0	0	216	0	0	229	0.94	9739, 425265, 7176, 8364, 284593, 663331, 5270, 4929, 5507, 400682, 7159, 10090, 5306, 9796, 10020, 13684, 6183, 9785, 9478, 51511, 7425, 294747, 43151, 9305, 6085, 281687, 148305, 33169, 535722, 6334, 132908, 45351, 907965, 9646, 644223, 9606, 322104, 578458, 99883, 214684, 573826, 8049, 9315, 573729, 7757, 33178, 4952, 148304, 29850, 578455, 6669, 36630, 402676, 339724, 9031, 306901, 10141, 431…	Tursiops truncatus, Malassezia globosa CBS 7966, Culex quinquefasciatus, Xenopus tropicalis, [Candida] glabrata CBS 138, Trichophyton benhamiae CBS 112371, Ustilago maydis, Meyerozyma guilliermondii, Fusarium oxysporum, Amphimedon queenslandica, Aedes aegypti, Mus musculus, Phanerochaete chrysosporium, Equus caballus, Dipodomys ordii, Parastagonospora nodorum, Schistosoma mansoni, Loxodonta afric…	2759	Eukaryota	superkingdom
431	1eov	normal	A	P04802	LYS	ALY	390	0.001		-0.00139	0.00042	-0.00064	0.00021			C	0	0	0	129	0	0	229	0.56	9739, 7176, 8364, 284593, 663331, 4929, 5507, 400682, 7159, 10090, 5306, 9796, 10020, 13684, 9785, 9478, 51511, 7425, 294747, 43151, 9305, 6085, 33169, 535722, 132908, 45351, 907965, 9646, 9361, 644223, 9606, 322104, 578458, 99883, 573826, 8049, 7757, 33178, 4952, 36630, 9031, 10141, 431895, 9601, 59729, 140110, 12957, 34740, 5057, 7222, 9615, 7897, 876142, 51453, 31033, 5062, 13735, 486041, 3795…	Tursiops truncatus, Culex quinquefasciatus, Xenopus tropicalis, [Candida] glabrata CBS 138, Trichophyton benhamiae CBS 112371, Meyerozyma guilliermondii, Fusarium oxysporum, Amphimedon queenslandica, Aedes aegypti, Mus musculus, Phanerochaete chrysosporium, Equus caballus, Dipodomys ordii, Parastagonospora nodorum, Loxodonta africana, Carlito syrichta, Ciona savignyi, Nasonia vitripennis, Candida…	2759	Eukaryota	superkingdom
432	1eov	normal	A	P04802	LYS	ALY	393	-0.005		0.0051	0.00043	0.00012	0.00043			C	0	0	0	37	0	0	229	0.16	1071381, 1071378, 573826, 162425, 284593, 436907, 33178, 663331, 4952, 5061, 36630, 4929, 339724, 246410, 4956, 500485, 559305, 4950, 5057, 931890, 559298, 222929, 294747, 381046, 535722, 441959, 5059, 336963, 5062, 644223, 284590, 379508, 663202, 441960, 554155, 39416	Tetrapisispora phaffii CBS 4417, Naumovozyma dairenensis CBS 421, Candida dubliniensis CD36, Aspergillus nidulans, [Candida] glabrata CBS 138, Vanderwaltozyma polyspora DSM 70294, Aspergillus terreus, Trichophyton benhamiae CBS 112371, Yarrowia lipolytica, Aspergillus niger, Aspergillus fischeri, Meyerozyma guilliermondii, Histoplasma capsulatum NAm1, Coccidioides immitis RS, Zygosaccharomyces ro…	4890	Ascomycota	phylum
433	1eov	normal	A	P04802	LYS	ALY	403	-0.118		0.12544	0.00498	0.00712	0.00063			H	0	0	0	38	0	0	229	0.17	1071381, 1071378, 573826, 284593, 573729, 436907, 5141, 578455, 5270, 402676, 4929, 400682, 515849, 306901, 4956, 13684, 771870, 4950, 931890, 283643, 294747, 381046, 240176, 33169, 367775, 121225, 644223, 7955, 322104, 284590, 578458, 379508, 306902, 214684, 1064592, 39416, 4896	Tetrapisispora phaffii CBS 4417, Naumovozyma dairenensis CBS 421, Candida dubliniensis CD36, [Candida] glabrata CBS 138, Thermothelomyces thermophila ATCC 42464, Vanderwaltozyma polyspora DSM 70294, Neurospora crassa, Thielavia terrestris NRRL 8126, Ustilago maydis, Schizosaccharomyces japonicus yFS275, Meyerozyma guilliermondii, Amphimedon queenslandica, Podospora anserina S mat+, Chaetomium glo…	2759	Eukaryota	superkingdom
434	1eov	normal	A	P04802	LYS	ALY	414	-0.004		0.00287	0.00011	-0.00091	6e-05			C	0	0	0	19	1	0	229	0.09	1071381, 1071378, 644223, 294747, 573826, 381046, 322104, 4956, 284593, 436907, 284590, 33169, 4952, 379508, 6238, 4950, 306902, 1064592, 4929, 931890	Tetrapisispora phaffii CBS 4417, Naumovozyma dairenensis CBS 421, Komagataella phaffii GS115, Candida tropicalis MYA-3404, Candida dubliniensis CD36, Lachancea thermotolerans, Scheffersomyces stipitis CBS 6054, Zygosaccharomyces rouxii, [Candida] glabrata CBS 138, Vanderwaltozyma polyspora DSM 70294, Kluyveromyces lactis NRRL Y-1140, Eremothecium gossypii, Yarrowia lipolytica, Lodderomyces elongi…	2759	Eukaryota	superkingdom
435	1eov	normal	A	P04802	LYS	ALY	428	-0.003		0.00502	0.00091	0.00175	0.00022			H	0	0	0	160	0	0	229	0.7	9739, 7176, 8364, 284593, 663331, 4929, 400682, 7159, 10090, 5306, 9796, 10020, 13684, 6183, 9785, 9478, 51511, 7425, 294747, 43151, 9305, 6085, 281687, 148305, 535722, 6334, 132908, 45351, 907965, 9646, 9361, 644223, 9606, 322104, 578458, 99883, 214684, 573826, 8049, 9315, 573729, 7757, 33178, 4952, 148304, 29850, 578455, 6669, 36630, 339724, 9031, 306901, 10141, 431895, 9601, 59729, 140110, 129…	Tursiops truncatus, Culex quinquefasciatus, Xenopus tropicalis, [Candida] glabrata CBS 138, Trichophyton benhamiae CBS 112371, Meyerozyma guilliermondii, Amphimedon queenslandica, Aedes aegypti, Mus musculus, Phanerochaete chrysosporium, Equus caballus, Dipodomys ordii, Parastagonospora nodorum, Schistosoma mansoni, Loxodonta africana, Carlito syrichta, Ciona savignyi, Nasonia vitripennis, Candid…	2759	Eukaryota	superkingdom
436	1eov	normal	A	P04802	LYS	ALY	432	-0.004		0.00018	0.00029	-0.00378	0.00018			H	0	0	0	38	0	0	229	0.17	1071381, 1071378, 425265, 31234, 284593, 7739, 436907, 7460, 4952, 6239, 4929, 4956, 12957, 13684, 6183, 4950, 10228, 135651, 931890, 5022, 7425, 294747, 5297, 6085, 33169, 281687, 6238, 535722, 6334, 45351, 644223, 322104, 284590, 379508, 306902, 1064592, 771870	Tetrapisispora phaffii CBS 4417, Naumovozyma dairenensis CBS 421, Malassezia globosa CBS 7966, Caenorhabditis remanei, [Candida] glabrata CBS 138, Branchiostoma floridae, Vanderwaltozyma polyspora DSM 70294, Apis mellifera, Yarrowia lipolytica, Caenorhabditis elegans, Meyerozyma guilliermondii, Zygosaccharomyces rouxii, Atta cephalotes, Parastagonospora nodorum, Schistosoma mansoni, Torulaspora d…	2759	Eukaryota	superkingdom
437	1eov	normal	A	P04802	LYS	ALY	437	-0.009		0.01026	0.00043	0.00124	0.00016			H	0	0	0	210	2	0	229	0.93	9739, 425265, 7176, 8364, 284593, 663331, 5270, 4929, 5507, 400682, 7159, 10090, 5306, 9796, 10020, 13684, 6183, 9785, 9478, 51511, 7425, 294747, 43151, 9305, 6085, 33169, 148305, 535722, 6334, 132908, 45351, 9646, 9361, 644223, 9606, 322104, 578458, 99883, 214684, 573826, 8049, 9315, 573729, 7757, 33178, 4952, 148304, 29850, 578455, 6669, 36630, 402676, 339724, 9031, 306901, 10141, 431895, 4956,…	Tursiops truncatus, Malassezia globosa CBS 7966, Culex quinquefasciatus, Xenopus tropicalis, [Candida] glabrata CBS 138, Trichophyton benhamiae CBS 112371, Ustilago maydis, Meyerozyma guilliermondii, Fusarium oxysporum, Amphimedon queenslandica, Aedes aegypti, Mus musculus, Phanerochaete chrysosporium, Equus caballus, Dipodomys ordii, Parastagonospora nodorum, Schistosoma mansoni, Loxodonta afric…	2759	Eukaryota	superkingdom
438	1eov	normal	A	P04802	SER	SEP	301	-0.6		0.82833	0.01818	0.22875	0.01257			C	218	0	0	0	0	0	229	0.95	9739, 425265, 7176, 8364, 284593, 663331, 5270, 4929, 5507, 400682, 7159, 10090, 5306, 9796, 10020, 13684, 6183, 9785, 9478, 51511, 7425, 294747, 43151, 9305, 6085, 33169, 148305, 281687, 535722, 6334, 132908, 45351, 907965, 9646, 9361, 644223, 9606, 322104, 578458, 99883, 214684, 573826, 8049, 9315, 573729, 7757, 33178, 4952, 148304, 29850, 578455, 6669, 36630, 402676, 339724, 9031, 306901, 1014…	Tursiops truncatus, Malassezia globosa CBS 7966, Culex quinquefasciatus, Xenopus tropicalis, [Candida] glabrata CBS 138, Trichophyton benhamiae CBS 112371, Ustilago maydis, Meyerozyma guilliermondii, Fusarium oxysporum, Amphimedon queenslandica, Aedes aegypti, Mus musculus, Phanerochaete chrysosporium, Equus caballus, Dipodomys ordii, Parastagonospora nodorum, Schistosoma mansoni, Loxodonta afric…	2759	Eukaryota	superkingdom
439	1eov	normal	A	P04802	SER	SEP	546	5.519		0.91094	0.03356	6.42994	0.16276			C	177	23	0	0	0	0	229	0.87	9739, 425265, 7176, 8364, 284593, 663331, 5270, 4929, 5507, 400682, 7159, 10090, 5306, 9796, 13684, 6183, 9785, 9478, 51511, 7425, 294747, 43151, 9305, 6085, 33169, 281687, 535722, 6334, 132908, 45351, 907965, 9646, 9361, 644223, 9606, 322104, 578458, 99883, 214684, 573826, 8049, 9315, 573729, 7757, 33178, 4952, 148304, 29850, 578455, 6669, 36630, 402676, 339724, 9031, 306901, 10141, 431895, 4956…	Tursiops truncatus, Malassezia globosa CBS 7966, Culex quinquefasciatus, Xenopus tropicalis, [Candida] glabrata CBS 138, Trichophyton benhamiae CBS 112371, Ustilago maydis, Meyerozyma guilliermondii, Fusarium oxysporum, Amphimedon queenslandica, Aedes aegypti, Mus musculus, Phanerochaete chrysosporium, Equus caballus, Parastagonospora nodorum, Schistosoma mansoni, Loxodonta africana, Carlito syri…	2759	Eukaryota	superkingdom
440	1eov	normal	B	P04802	LYS	ALY	72	0.007		0.00907	0.0029	0.01575	0.00083			C	0	0	0	128	0	0	229	0.56	9739, 425265, 8364, 663331, 5507, 400682, 10090, 9796, 10020, 13684, 9785, 9478, 294747, 281687, 148305, 535722, 132908, 45351, 9361, 644223, 9606, 322104, 578458, 99883, 214684, 573826, 8049, 9315, 573729, 7757, 33178, 148304, 29850, 578455, 36630, 402676, 339724, 9031, 306901, 10141, 9601, 59729, 140110, 5057, 135651, 9615, 283643, 37347, 51453, 31033, 318829, 1047171, 5062, 13735, 379508, 3069…	Tursiops truncatus, Malassezia globosa CBS 7966, Xenopus tropicalis, Trichophyton benhamiae CBS 112371, Fusarium oxysporum, Amphimedon queenslandica, Mus musculus, Equus caballus, Dipodomys ordii, Parastagonospora nodorum, Loxodonta africana, Carlito syrichta, Candida tropicalis MYA-3404, Caenorhabditis japonica, Magnaporthe grisea, Nannizzia gypsea CBS 118893, Pteropus vampyrus, Nematostella vec…	2759	Eukaryota	superkingdom
441	1eov	normal	B	P04802	LYS	ALY	77	-0.453		0.69112	0.03066	0.23799	0.02429			E	0	0	0	34	0	3	229	0.16	1071381, 1071378, 573826, 436907, 663331, 5061, 5270, 246410, 4956, 5306, 559305, 4950, 5057, 931890, 283643, 222929, 294747, 381046, 367775, 229533, 535722, 441959, 5059, 336963, 5062, 6945, 322104, 284590, 379508, 663202, 441960, 306902, 554155, 1064592, 214684, 39416, 5518	Tetrapisispora phaffii CBS 4417, Naumovozyma dairenensis CBS 421, Candida dubliniensis CD36, Vanderwaltozyma polyspora DSM 70294, Trichophyton benhamiae CBS 112371, Aspergillus niger, Ustilago maydis, Coccidioides immitis RS, Zygosaccharomyces rouxii, Phanerochaete chrysosporium, Trichophyton rubrum CBS 118892, Torulaspora delbrueckii, Aspergillus clavatus, Eremothecium cymbalariae DBVPG#7215, Cr…	2759	Eukaryota	superkingdom
442	1eov	normal	B	P04802	LYS	ALY	95	-4.557		3.2761	0.16108	-1.28078	0.04779			C	0	0	0	46	1	0	229	0.21	1071381, 1071378, 502779, 117187, 284593, 573729, 436907, 861557, 663331, 6239, 578455, 5270, 36630, 5507, 339724, 306901, 246410, 4956, 10228, 140110, 13684, 559305, 4950, 5057, 283643, 559298, 222929, 43151, 381046, 5297, 367775, 535722, 6334, 45351, 426418, 5059, 336963, 5062, 6945, 486041, 663202, 441960, 214684, 554155, 1064592	Tetrapisispora phaffii CBS 4417, Naumovozyma dairenensis CBS 421, Paracoccidioides lutzii Pb01, Fusarium verticillioides, [Candida] glabrata CBS 138, Thermothelomyces thermophila ATCC 42464, Vanderwaltozyma polyspora DSM 70294, Pyrenophora teres f. teres 0-1, Trichophyton benhamiae CBS 112371, Caenorhabditis elegans, Thielavia terrestris NRRL 8126, Ustilago maydis, Aspergillus fischeri, Fusarium …	2759	Eukaryota	superkingdom
443	1eov	normal	B	P04802	LYS	ALY	103	-0.015		0.02544	0.00248	0.01083	0.00079			C	0	0	0	3	11	43	229	0.25	9739, 425265, 8364, 7757, 861557, 7091, 9669, 28377, 9483, 61853, 9103, 9813, 402676, 9031, 400682, 8083, 10116, 8090, 10141, 4956, 10090, 9796, 13616, 10020, 9601, 9598, 9986, 7668, 13684, 69293, 4950, 59729, 9785, 9913, 10228, 9371, 9615, 5022, 7897, 37347, 6085, 31033, 9593, 132908, 121225, 9361, 426418, 7955, 9544, 9606, 13735, 8128, 284590, 99883, 9823, 9258, 4896	Tursiops truncatus, Malassezia globosa CBS 7966, Xenopus tropicalis, Petromyzon marinus, Pyrenophora teres f. teres 0-1, Bombyx mori, Mustela putorius furo, Anolis carolinensis, Callithrix jacchus, Nomascus leucogenys, Meleagris gallopavo, Procavia capensis, Schizosaccharomyces japonicus yFS275, Gallus gallus, Amphimedon queenslandica, Xiphophorus maculatus, Rattus norvegicus, Oryzias latipes, Ca…	2759	Eukaryota	superkingdom
444	1eov	normal	B	P04802	LYS	ALY	107	0.027		-0.00778	0.00162	0.01948	0.00142			C	0	0	0	77	8	8	229	0.41	1071381, 1071378, 8049, 31234, 117187, 162425, 573729, 284593, 7757, 861557, 7227, 33178, 663331, 5180, 6239, 5141, 578455, 29850, 5061, 6669, 36630, 402676, 5507, 339724, 7244, 515849, 306901, 246410, 7217, 500485, 7668, 140110, 13684, 559305, 7029, 34740, 135651, 7222, 13037, 931890, 283643, 5022, 559298, 222929, 7237, 381046, 6085, 367775, 148305, 526221, 229533, 51453, 33169, 281687, 535722, …	Tetrapisispora phaffii CBS 4417, Naumovozyma dairenensis CBS 421, Gadus morhua, Caenorhabditis remanei, Fusarium verticillioides, Aspergillus nidulans, Thermothelomyces thermophila ATCC 42464, [Candida] glabrata CBS 138, Petromyzon marinus, Pyrenophora teres f. teres 0-1, Drosophila melanogaster, Aspergillus terreus, Trichophyton benhamiae CBS 112371, Sclerotinia sclerotiorum, Caenorhabditis eleg…	2759	Eukaryota	superkingdom
445	1eov	normal	B	P04802	LYS	ALY	142	0.022		-0.02517	0.00038	-0.00322	0.00029			E	0	0	0	16	1	2	229	0.08	1071378, 644223, 294747, 573826, 9544, 381046, 322104, 4956, 284593, 284590, 33169, 379508, 284813, 4950, 306902, 1064592, 4929, 907965, 931890	Naumovozyma dairenensis CBS 421, Komagataella phaffii GS115, Candida tropicalis MYA-3404, Candida dubliniensis CD36, Macaca mulatta, Lachancea thermotolerans, Scheffersomyces stipitis CBS 6054, Zygosaccharomyces rouxii, [Candida] glabrata CBS 138, Kluyveromyces lactis NRRL Y-1140, Eremothecium gossypii, Lodderomyces elongisporus NRRL YB-4239, Encephalitozoon cuniculi GB-M1, Torulaspora delbruecki…	2759	Eukaryota	superkingdom
446	1eov	normal	B	P04802	LYS	ALY	145	0.01		-0.01104	0.00015	-0.00114	0.00011			C	0	0	0	22	9	0	229	0.14	1071381, 502779, 573826, 284593, 436907, 663331, 36630, 339724, 515849, 246410, 559305, 4950, 283643, 559298, 222929, 294747, 876142, 367775, 535722, 5085, 322104, 284590, 578458, 379508, 663202, 214684, 554155, 1064592	Tetrapisispora phaffii CBS 4417, Paracoccidioides lutzii Pb01, Candida dubliniensis CD36, [Candida] glabrata CBS 138, Vanderwaltozyma polyspora DSM 70294, Trichophyton benhamiae CBS 112371, Aspergillus fischeri, Histoplasma capsulatum NAm1, Podospora anserina S mat+, Coccidioides immitis RS, Trichophyton rubrum CBS 118892, Torulaspora delbrueckii, Cryptococcus neoformans var. neoformans B-3501A, …	4751	Fungi	kingdom
447	1eov	normal	B	P04802	LYS	ALY	151	0.021		-0.01582	0.00022	0.00519	0.0003			H	0	0	0	143	1	0	229	0.63	9739, 7176, 8364, 284593, 4929, 5507, 400682, 7159, 10090, 5306, 9796, 10020, 13684, 6183, 9785, 9478, 7425, 294747, 43151, 6085, 33169, 148305, 281687, 132908, 45351, 9646, 644223, 9606, 322104, 578458, 99883, 214684, 573826, 8049, 9315, 7757, 4952, 6669, 402676, 9031, 10141, 431895, 4956, 9601, 59729, 140110, 12957, 135651, 7222, 9615, 283643, 7897, 37347, 51453, 31033, 318829, 1047171, 13735, …	Tursiops truncatus, Culex quinquefasciatus, Xenopus tropicalis, [Candida] glabrata CBS 138, Meyerozyma guilliermondii, Fusarium oxysporum, Amphimedon queenslandica, Aedes aegypti, Mus musculus, Phanerochaete chrysosporium, Equus caballus, Dipodomys ordii, Parastagonospora nodorum, Schistosoma mansoni, Loxodonta africana, Carlito syrichta, Nasonia vitripennis, Candida tropicalis MYA-3404, Anophele…	2759	Eukaryota	superkingdom
448	1eov	normal	B	P04802	LYS	ALY	293	-0.412		0.25011	0.0333	-0.16228	0.0677			C	0	0	0	133	0	17	229	0.66	9739, 425265, 7176, 8364, 284593, 663331, 5270, 4929, 400682, 7159, 10090, 5306, 9796, 10020, 9785, 9478, 51511, 7425, 294747, 43151, 9305, 6085, 33169, 148305, 281687, 535722, 6334, 132908, 45351, 907965, 9646, 644223, 9606, 322104, 578458, 99883, 573826, 8049, 9315, 573729, 7757, 33178, 4952, 148304, 29850, 578455, 6669, 36630, 339724, 9031, 306901, 10141, 4956, 9601, 59729, 140110, 12957, 5057…	Tursiops truncatus, Malassezia globosa CBS 7966, Culex quinquefasciatus, Xenopus tropicalis, [Candida] glabrata CBS 138, Trichophyton benhamiae CBS 112371, Ustilago maydis, Meyerozyma guilliermondii, Amphimedon queenslandica, Aedes aegypti, Mus musculus, Phanerochaete chrysosporium, Equus caballus, Dipodomys ordii, Loxodonta africana, Carlito syrichta, Ciona savignyi, Nasonia vitripennis, Candida…	2759	Eukaryota	superkingdom
449	1eov	normal	B	P04802	LYS	ALY	306	-4.6		4.51472	0.0479	-0.08575	0.0306			H	0	0	0	216	0	0	229	0.94	9739, 425265, 7176, 8364, 284593, 663331, 5270, 4929, 5507, 400682, 7159, 10090, 5306, 9796, 10020, 13684, 6183, 9785, 9478, 51511, 7425, 294747, 43151, 9305, 6085, 281687, 148305, 33169, 535722, 6334, 132908, 45351, 907965, 9646, 644223, 9606, 322104, 578458, 99883, 214684, 573826, 8049, 9315, 573729, 7757, 33178, 4952, 148304, 29850, 578455, 6669, 36630, 402676, 339724, 9031, 306901, 10141, 431…	Tursiops truncatus, Malassezia globosa CBS 7966, Culex quinquefasciatus, Xenopus tropicalis, [Candida] glabrata CBS 138, Trichophyton benhamiae CBS 112371, Ustilago maydis, Meyerozyma guilliermondii, Fusarium oxysporum, Amphimedon queenslandica, Aedes aegypti, Mus musculus, Phanerochaete chrysosporium, Equus caballus, Dipodomys ordii, Parastagonospora nodorum, Schistosoma mansoni, Loxodonta afric…	2759	Eukaryota	superkingdom
450	1eov	normal	B	P04802	LYS	ALY	390	-0.006		0.00391	0.00049	-0.00226	0.00027			C	0	0	0	129	0	0	229	0.56	9739, 7176, 8364, 284593, 663331, 4929, 5507, 400682, 7159, 10090, 5306, 9796, 10020, 13684, 9785, 9478, 51511, 7425, 294747, 43151, 9305, 6085, 33169, 535722, 132908, 45351, 907965, 9646, 9361, 644223, 9606, 322104, 578458, 99883, 573826, 8049, 7757, 33178, 4952, 36630, 9031, 10141, 431895, 9601, 59729, 140110, 12957, 34740, 5057, 7222, 9615, 7897, 876142, 51453, 31033, 5062, 13735, 486041, 3795…	Tursiops truncatus, Culex quinquefasciatus, Xenopus tropicalis, [Candida] glabrata CBS 138, Trichophyton benhamiae CBS 112371, Meyerozyma guilliermondii, Fusarium oxysporum, Amphimedon queenslandica, Aedes aegypti, Mus musculus, Phanerochaete chrysosporium, Equus caballus, Dipodomys ordii, Parastagonospora nodorum, Loxodonta africana, Carlito syrichta, Ciona savignyi, Nasonia vitripennis, Candida…	2759	Eukaryota	superkingdom
451	1eov	normal	B	P04802	LYS	ALY	393	-0.01		0.00944	0.00049	-0.00052	0.00011			C	0	0	0	37	0	0	229	0.16	1071381, 1071378, 573826, 162425, 284593, 436907, 33178, 663331, 4952, 5061, 36630, 4929, 339724, 246410, 4956, 500485, 559305, 4950, 5057, 931890, 559298, 222929, 294747, 381046, 535722, 441959, 5059, 336963, 5062, 644223, 284590, 379508, 663202, 441960, 554155, 39416	Tetrapisispora phaffii CBS 4417, Naumovozyma dairenensis CBS 421, Candida dubliniensis CD36, Aspergillus nidulans, [Candida] glabrata CBS 138, Vanderwaltozyma polyspora DSM 70294, Aspergillus terreus, Trichophyton benhamiae CBS 112371, Yarrowia lipolytica, Aspergillus niger, Aspergillus fischeri, Meyerozyma guilliermondii, Histoplasma capsulatum NAm1, Coccidioides immitis RS, Zygosaccharomyces ro…	4890	Ascomycota	phylum
452	1eov	normal	B	P04802	LYS	ALY	403	-0.018		0.02653	0.00193	0.00884	0.00151			H	0	0	0	38	0	0	229	0.17	1071381, 1071378, 573826, 284593, 573729, 436907, 5141, 578455, 5270, 402676, 4929, 400682, 515849, 306901, 4956, 13684, 771870, 4950, 931890, 283643, 294747, 381046, 240176, 33169, 367775, 121225, 644223, 7955, 322104, 284590, 578458, 379508, 306902, 214684, 1064592, 39416, 4896	Tetrapisispora phaffii CBS 4417, Naumovozyma dairenensis CBS 421, Candida dubliniensis CD36, [Candida] glabrata CBS 138, Thermothelomyces thermophila ATCC 42464, Vanderwaltozyma polyspora DSM 70294, Neurospora crassa, Thielavia terrestris NRRL 8126, Ustilago maydis, Schizosaccharomyces japonicus yFS275, Meyerozyma guilliermondii, Amphimedon queenslandica, Podospora anserina S mat+, Chaetomium glo…	2759	Eukaryota	superkingdom
453	1eov	normal	B	P04802	LYS	ALY	414	-0.003		0.00237	9e-05	-0.00086	6e-05			C	0	0	0	19	1	0	229	0.09	1071381, 1071378, 644223, 294747, 573826, 381046, 322104, 4956, 284593, 436907, 284590, 33169, 4952, 379508, 6238, 4950, 306902, 1064592, 4929, 931890	Tetrapisispora phaffii CBS 4417, Naumovozyma dairenensis CBS 421, Komagataella phaffii GS115, Candida tropicalis MYA-3404, Candida dubliniensis CD36, Lachancea thermotolerans, Scheffersomyces stipitis CBS 6054, Zygosaccharomyces rouxii, [Candida] glabrata CBS 138, Vanderwaltozyma polyspora DSM 70294, Kluyveromyces lactis NRRL Y-1140, Eremothecium gossypii, Yarrowia lipolytica, Lodderomyces elongi…	2759	Eukaryota	superkingdom
454	1eov	normal	B	P04802	LYS	ALY	428	0.002		-0.00461	0.00073	-0.00274	0.0003			H	0	0	0	160	0	0	229	0.7	9739, 7176, 8364, 284593, 663331, 4929, 400682, 7159, 10090, 5306, 9796, 10020, 13684, 6183, 9785, 9478, 51511, 7425, 294747, 43151, 9305, 6085, 281687, 148305, 535722, 6334, 132908, 45351, 907965, 9646, 9361, 644223, 9606, 322104, 578458, 99883, 214684, 573826, 8049, 9315, 573729, 7757, 33178, 4952, 148304, 29850, 578455, 6669, 36630, 339724, 9031, 306901, 10141, 431895, 9601, 59729, 140110, 129…	Tursiops truncatus, Culex quinquefasciatus, Xenopus tropicalis, [Candida] glabrata CBS 138, Trichophyton benhamiae CBS 112371, Meyerozyma guilliermondii, Amphimedon queenslandica, Aedes aegypti, Mus musculus, Phanerochaete chrysosporium, Equus caballus, Dipodomys ordii, Parastagonospora nodorum, Schistosoma mansoni, Loxodonta africana, Carlito syrichta, Ciona savignyi, Nasonia vitripennis, Candid…	2759	Eukaryota	superkingdom
455	1eov	normal	B	P04802	LYS	ALY	432	-0.002		-0.00035	0.00026	-0.00226	0.00015			H	0	0	0	38	0	0	229	0.17	1071381, 1071378, 425265, 31234, 284593, 7739, 436907, 7460, 4952, 6239, 4929, 4956, 12957, 13684, 6183, 4950, 10228, 135651, 931890, 5022, 7425, 294747, 5297, 6085, 33169, 281687, 6238, 535722, 6334, 45351, 644223, 322104, 284590, 379508, 306902, 1064592, 771870	Tetrapisispora phaffii CBS 4417, Naumovozyma dairenensis CBS 421, Malassezia globosa CBS 7966, Caenorhabditis remanei, [Candida] glabrata CBS 138, Branchiostoma floridae, Vanderwaltozyma polyspora DSM 70294, Apis mellifera, Yarrowia lipolytica, Caenorhabditis elegans, Meyerozyma guilliermondii, Zygosaccharomyces rouxii, Atta cephalotes, Parastagonospora nodorum, Schistosoma mansoni, Torulaspora d…	2759	Eukaryota	superkingdom
456	1eov	normal	B	P04802	LYS	ALY	437	-0.009		0.01079	0.00048	0.0015	0.00015			H	0	0	0	210	2	0	229	0.93	9739, 425265, 7176, 8364, 284593, 663331, 5270, 4929, 5507, 400682, 7159, 10090, 5306, 9796, 10020, 13684, 6183, 9785, 9478, 51511, 7425, 294747, 43151, 9305, 6085, 33169, 148305, 535722, 6334, 132908, 45351, 9646, 9361, 644223, 9606, 322104, 578458, 99883, 214684, 573826, 8049, 9315, 573729, 7757, 33178, 4952, 148304, 29850, 578455, 6669, 36630, 402676, 339724, 9031, 306901, 10141, 431895, 4956,…	Tursiops truncatus, Malassezia globosa CBS 7966, Culex quinquefasciatus, Xenopus tropicalis, [Candida] glabrata CBS 138, Trichophyton benhamiae CBS 112371, Ustilago maydis, Meyerozyma guilliermondii, Fusarium oxysporum, Amphimedon queenslandica, Aedes aegypti, Mus musculus, Phanerochaete chrysosporium, Equus caballus, Dipodomys ordii, Parastagonospora nodorum, Schistosoma mansoni, Loxodonta afric…	2759	Eukaryota	superkingdom
457	1eov	normal	B	P04802	SER	SEP	301	-0.52		0.77227	0.01984	0.25193	0.01676			C	218	0	0	0	0	0	229	0.95	9739, 425265, 7176, 8364, 284593, 663331, 5270, 4929, 5507, 400682, 7159, 10090, 5306, 9796, 10020, 13684, 6183, 9785, 9478, 51511, 7425, 294747, 43151, 9305, 6085, 33169, 148305, 281687, 535722, 6334, 132908, 45351, 907965, 9646, 9361, 644223, 9606, 322104, 578458, 99883, 214684, 573826, 8049, 9315, 573729, 7757, 33178, 4952, 148304, 29850, 578455, 6669, 36630, 402676, 339724, 9031, 306901, 1014…	Tursiops truncatus, Malassezia globosa CBS 7966, Culex quinquefasciatus, Xenopus tropicalis, [Candida] glabrata CBS 138, Trichophyton benhamiae CBS 112371, Ustilago maydis, Meyerozyma guilliermondii, Fusarium oxysporum, Amphimedon queenslandica, Aedes aegypti, Mus musculus, Phanerochaete chrysosporium, Equus caballus, Dipodomys ordii, Parastagonospora nodorum, Schistosoma mansoni, Loxodonta afric…	2759	Eukaryota	superkingdom
458	1eov	normal	B	P04802	SER	SEP	546	3.895		0.43553	0.03668	4.33064	0.07975			C	177	23	0	0	0	0	229	0.87	9739, 425265, 7176, 8364, 284593, 663331, 5270, 4929, 5507, 400682, 7159, 10090, 5306, 9796, 13684, 6183, 9785, 9478, 51511, 7425, 294747, 43151, 9305, 6085, 33169, 281687, 535722, 6334, 132908, 45351, 907965, 9646, 9361, 644223, 9606, 322104, 578458, 99883, 214684, 573826, 8049, 9315, 573729, 7757, 33178, 4952, 148304, 29850, 578455, 6669, 36630, 402676, 339724, 9031, 306901, 10141, 431895, 4956…	Tursiops truncatus, Malassezia globosa CBS 7966, Culex quinquefasciatus, Xenopus tropicalis, [Candida] glabrata CBS 138, Trichophyton benhamiae CBS 112371, Ustilago maydis, Meyerozyma guilliermondii, Fusarium oxysporum, Amphimedon queenslandica, Aedes aegypti, Mus musculus, Phanerochaete chrysosporium, Equus caballus, Parastagonospora nodorum, Schistosoma mansoni, Loxodonta africana, Carlito syri…	2759	Eukaryota	superkingdom
459	1eov	stress	A	P04802	SER	SEP	301		-0.711	0.82833	0.01818			0.11765	0.01754	C	218	0	0	0	0	0	229	0.95	9739, 425265, 7176, 8364, 284593, 663331, 5270, 4929, 5507, 400682, 7159, 10090, 5306, 9796, 10020, 13684, 6183, 9785, 9478, 51511, 7425, 294747, 43151, 9305, 6085, 33169, 148305, 281687, 535722, 6334, 132908, 45351, 907965, 9646, 9361, 644223, 9606, 322104, 578458, 99883, 214684, 573826, 8049, 9315, 573729, 7757, 33178, 4952, 148304, 29850, 578455, 6669, 36630, 402676, 339724, 9031, 306901, 1014…	Tursiops truncatus, Malassezia globosa CBS 7966, Culex quinquefasciatus, Xenopus tropicalis, [Candida] glabrata CBS 138, Trichophyton benhamiae CBS 112371, Ustilago maydis, Meyerozyma guilliermondii, Fusarium oxysporum, Amphimedon queenslandica, Aedes aegypti, Mus musculus, Phanerochaete chrysosporium, Equus caballus, Dipodomys ordii, Parastagonospora nodorum, Schistosoma mansoni, Loxodonta afric…	2759	Eukaryota	superkingdom
460	1eov	stress	A	P04802	SER	SEP	502		0.026	0.1166	0.00317			0.14249	0.00403	C	18	4	0	0	0	0	229	0.1	1071381, 1071378, 431895, 381046, 5270, 4956, 876142, 148305, 140110, 284813, 4950, 148304, 29850, 318829, 1047171, 1064592, 907965, 5507, 931890, 4896	Tetrapisispora phaffii CBS 4417, Naumovozyma dairenensis CBS 421, Monosiga brevicollis MX1, Lachancea thermotolerans, Ustilago maydis, Zygosaccharomyces rouxii, Encephalitozoon intestinalis ATCC 50506, Magnaporthe grisea, [Nectria] haematococca, Encephalitozoon cuniculi GB-M1, Torulaspora delbrueckii, Magnaporthiopsis poae, Gaeumannomyces graminis, Magnaporthe oryzae, Zymoseptoria tritici, Naumov…	2759	Eukaryota	superkingdom
461	1eov	stress	A	P04802	SER	SEP	546		3.331	0.91094	0.03356			4.24207	0.08155	C	177	23	0	0	0	0	229	0.87	9739, 425265, 7176, 8364, 284593, 663331, 5270, 4929, 5507, 400682, 7159, 10090, 5306, 9796, 13684, 6183, 9785, 9478, 51511, 7425, 294747, 43151, 9305, 6085, 33169, 281687, 535722, 6334, 132908, 45351, 907965, 9646, 9361, 644223, 9606, 322104, 578458, 99883, 214684, 573826, 8049, 9315, 573729, 7757, 33178, 4952, 148304, 29850, 578455, 6669, 36630, 402676, 339724, 9031, 306901, 10141, 431895, 4956…	Tursiops truncatus, Malassezia globosa CBS 7966, Culex quinquefasciatus, Xenopus tropicalis, [Candida] glabrata CBS 138, Trichophyton benhamiae CBS 112371, Ustilago maydis, Meyerozyma guilliermondii, Fusarium oxysporum, Amphimedon queenslandica, Aedes aegypti, Mus musculus, Phanerochaete chrysosporium, Equus caballus, Parastagonospora nodorum, Schistosoma mansoni, Loxodonta africana, Carlito syri…	2759	Eukaryota	superkingdom
462	1eov	stress	A	P04802	THR	TPO	243		-0.135	0.09508	0.01056			-0.03959	0.01239	H	10	141	0	0	0	0	229	0.66	9739, 425265, 8364, 284593, 663331, 5270, 4929, 5507, 400682, 10090, 5306, 9796, 10020, 9785, 9478, 294747, 9305, 6085, 33169, 281687, 535722, 6334, 132908, 9646, 644223, 9606, 322104, 578458, 99883, 214684, 573826, 8049, 573729, 7757, 33178, 4952, 578455, 6669, 36630, 402676, 339724, 9031, 306901, 10141, 4956, 9601, 59729, 140110, 5057, 135651, 9615, 283643, 7897, 31033, 1047171, 5062, 13735, 48…	Tursiops truncatus, Malassezia globosa CBS 7966, Xenopus tropicalis, [Candida] glabrata CBS 138, Trichophyton benhamiae CBS 112371, Ustilago maydis, Meyerozyma guilliermondii, Fusarium oxysporum, Amphimedon queenslandica, Mus musculus, Phanerochaete chrysosporium, Equus caballus, Dipodomys ordii, Loxodonta africana, Carlito syrichta, Candida tropicalis MYA-3404, Sarcophilus harrisii, Hydra vulgar…	2759	Eukaryota	superkingdom
463	1eov	stress	B	P04802	SER	SEP	301		-0.643	0.77227	0.01984			0.12901	0.01468	C	218	0	0	0	0	0	229	0.95	9739, 425265, 7176, 8364, 284593, 663331, 5270, 4929, 5507, 400682, 7159, 10090, 5306, 9796, 10020, 13684, 6183, 9785, 9478, 51511, 7425, 294747, 43151, 9305, 6085, 33169, 148305, 281687, 535722, 6334, 132908, 45351, 907965, 9646, 9361, 644223, 9606, 322104, 578458, 99883, 214684, 573826, 8049, 9315, 573729, 7757, 33178, 4952, 148304, 29850, 578455, 6669, 36630, 402676, 339724, 9031, 306901, 1014…	Tursiops truncatus, Malassezia globosa CBS 7966, Culex quinquefasciatus, Xenopus tropicalis, [Candida] glabrata CBS 138, Trichophyton benhamiae CBS 112371, Ustilago maydis, Meyerozyma guilliermondii, Fusarium oxysporum, Amphimedon queenslandica, Aedes aegypti, Mus musculus, Phanerochaete chrysosporium, Equus caballus, Dipodomys ordii, Parastagonospora nodorum, Schistosoma mansoni, Loxodonta afric…	2759	Eukaryota	superkingdom
464	1eov	stress	B	P04802	SER	SEP	502		-0.051	0.14085	0.00413			0.09026	0.00276	C	18	4	0	0	0	0	229	0.1	1071381, 1071378, 431895, 381046, 5270, 4956, 876142, 148305, 140110, 284813, 4950, 148304, 29850, 318829, 1047171, 1064592, 907965, 5507, 931890, 4896	Tetrapisispora phaffii CBS 4417, Naumovozyma dairenensis CBS 421, Monosiga brevicollis MX1, Lachancea thermotolerans, Ustilago maydis, Zygosaccharomyces rouxii, Encephalitozoon intestinalis ATCC 50506, Magnaporthe grisea, [Nectria] haematococca, Encephalitozoon cuniculi GB-M1, Torulaspora delbrueckii, Magnaporthiopsis poae, Gaeumannomyces graminis, Magnaporthe oryzae, Zymoseptoria tritici, Naumov…	2759	Eukaryota	superkingdom
465	1eov	stress	B	P04802	SER	SEP	546		1.172	0.43553	0.03668			1.60743	0.18109	C	177	23	0	0	0	0	229	0.87	9739, 425265, 7176, 8364, 284593, 663331, 5270, 4929, 5507, 400682, 7159, 10090, 5306, 9796, 13684, 6183, 9785, 9478, 51511, 7425, 294747, 43151, 9305, 6085, 33169, 281687, 535722, 6334, 132908, 45351, 907965, 9646, 9361, 644223, 9606, 322104, 578458, 99883, 214684, 573826, 8049, 9315, 573729, 7757, 33178, 4952, 148304, 29850, 578455, 6669, 36630, 402676, 339724, 9031, 306901, 10141, 431895, 4956…	Tursiops truncatus, Malassezia globosa CBS 7966, Culex quinquefasciatus, Xenopus tropicalis, [Candida] glabrata CBS 138, Trichophyton benhamiae CBS 112371, Ustilago maydis, Meyerozyma guilliermondii, Fusarium oxysporum, Amphimedon queenslandica, Aedes aegypti, Mus musculus, Phanerochaete chrysosporium, Equus caballus, Parastagonospora nodorum, Schistosoma mansoni, Loxodonta africana, Carlito syri…	2759	Eukaryota	superkingdom
466	1eov	stress	B	P04802	THR	TPO	243		-1.362	0.29982	0.02401			-1.06224	0.03776	H	10	141	0	0	0	0	229	0.66	9739, 425265, 8364, 284593, 663331, 5270, 4929, 5507, 400682, 10090, 5306, 9796, 10020, 9785, 9478, 294747, 9305, 6085, 33169, 281687, 535722, 6334, 132908, 9646, 644223, 9606, 322104, 578458, 99883, 214684, 573826, 8049, 573729, 7757, 33178, 4952, 578455, 6669, 36630, 402676, 339724, 9031, 306901, 10141, 4956, 9601, 59729, 140110, 5057, 135651, 9615, 283643, 7897, 31033, 1047171, 5062, 13735, 48…	Tursiops truncatus, Malassezia globosa CBS 7966, Xenopus tropicalis, [Candida] glabrata CBS 138, Trichophyton benhamiae CBS 112371, Ustilago maydis, Meyerozyma guilliermondii, Fusarium oxysporum, Amphimedon queenslandica, Mus musculus, Phanerochaete chrysosporium, Equus caballus, Dipodomys ordii, Loxodonta africana, Carlito syrichta, Candida tropicalis MYA-3404, Sarcophilus harrisii, Hydra vulgar…	2759	Eukaryota	superkingdom
467	1ex6	normal	A	P15454	LYS	ALY	15	-0.057		0.09761	0.00397	0.04058	0.00127			H	0	0	0	164	0	0	185	0.89	425265, 7176, 284593, 5270, 4929, 5507, 400682, 7159, 10090, 9796, 5306, 6183, 13684, 9785, 51511, 43151, 7425, 294747, 9305, 6085, 33169, 148305, 535722, 45351, 907965, 9646, 644223, 9606, 322104, 578458, 99883, 214684, 573826, 8049, 573729, 7757, 4952, 6669, 148304, 29850, 578455, 36630, 402676, 339724, 9031, 306901, 10141, 431895, 4956, 9601, 12957, 59729, 140110, 34740, 5057, 135651, 7222, 96…	Malassezia globosa CBS 7966, Culex quinquefasciatus, [Candida] glabrata CBS 138, Ustilago maydis, Meyerozyma guilliermondii, Fusarium oxysporum, Amphimedon queenslandica, Aedes aegypti, Mus musculus, Equus caballus, Phanerochaete chrysosporium, Schistosoma mansoni, Parastagonospora nodorum, Loxodonta africana, Ciona savignyi, Anopheles darlingi, Nasonia vitripennis, Candida tropicalis MYA-3404, S…	2759	Eukaryota	superkingdom
468	1ex6	normal	A	P15454	LYS	ALY	49	-0.002		0.00348	0.00024	0.00184	0.00011			C	0	0	0	75	2	0	185	0.42	1071381, 1071378, 425265, 573826, 9315, 8049, 31234, 284593, 436907, 7757, 9669, 7460, 861557, 28377, 4952, 6239, 9483, 6669, 61853, 9031, 8083, 59463, 9685, 10116, 8090, 10090, 9796, 13616, 9598, 9601, 5306, 59729, 69293, 9785, 4950, 9913, 135651, 13037, 9615, 931890, 7425, 294747, 9305, 6085, 876142, 33169, 6238, 284813, 31033, 1064592, 45351, 907965, 9646, 426418, 7719, 7955, 9606, 13735, 8128…	Tetrapisispora phaffii CBS 4417, Naumovozyma dairenensis CBS 421, Malassezia globosa CBS 7966, Candida dubliniensis CD36, Notamacropus eugenii, Gadus morhua, Caenorhabditis remanei, [Candida] glabrata CBS 138, Vanderwaltozyma polyspora DSM 70294, Petromyzon marinus, Mustela putorius furo, Apis mellifera, Pyrenophora teres f. teres 0-1, Anolis carolinensis, Yarrowia lipolytica, Caenorhabditis eleg…	2759	Eukaryota	superkingdom
469	1ex6	normal	A	P15454	LYS	ALY	60	-2.266		0.57446	0.07181	-1.69108	0.09617			H	0	0	0	22	0	25	185	0.25	1071378, 502779, 573826, 8364, 284593, 7757, 7460, 4952, 6669, 148304, 29850, 402676, 4929, 9031, 4956, 5306, 7668, 59729, 34740, 559305, 4950, 931890, 51511, 7425, 294747, 381046, 9305, 6085, 4896, 240176, 294746, 31033, 535722, 45351, 54126, 441959, 7719, 486041, 322104, 284590, 379508, 441960, 306902, 554155, 1064592, 9103	Naumovozyma dairenensis CBS 421, Paracoccidioides lutzii Pb01, Candida dubliniensis CD36, Xenopus tropicalis, [Candida] glabrata CBS 138, Petromyzon marinus, Apis mellifera, Yarrowia lipolytica, Daphnia pulex, Magnaporthiopsis poae, Gaeumannomyces graminis, Schizosaccharomyces japonicus yFS275, Meyerozyma guilliermondii, Gallus gallus, Zygosaccharomyces rouxii, Phanerochaete chrysosporium, Strong…	2759	Eukaryota	superkingdom
470	1ex6	normal	A	P15454	LYS	ALY	130	0		0.02235	0.00172	0.02185	0.00211			H	0	0	0	8	0	0	185	0.04	573826, 8364, 284593, 436907, 284590, 306902, 7070, 931890	Candida dubliniensis CD36, Xenopus tropicalis, [Candida] glabrata CBS 138, Vanderwaltozyma polyspora DSM 70294, Kluyveromyces lactis NRRL Y-1140, Clavispora lusitaniae ATCC 42720, Tribolium castaneum, Eremothecium cymbalariae DBVPG#7215	2759	Eukaryota	superkingdom
471	1ex6	normal	A	P15454	LYS	ALY	146	-3.131		0.38032	0.02298	-2.75026	0.08935			H	0	0	0	143	7	2	185	0.82	9739, 7176, 8364, 284593, 5270, 4929, 400682, 7159, 10090, 9796, 5306, 10020, 13684, 9785, 9478, 43151, 294747, 9305, 6085, 281687, 33169, 535722, 132908, 9646, 9361, 644223, 9606, 322104, 578458, 99883, 214684, 573826, 9315, 8049, 573729, 7757, 4952, 6669, 578455, 36630, 402676, 9031, 306901, 10141, 431895, 4956, 9601, 59729, 12957, 34740, 5057, 135651, 7222, 9615, 283643, 7897, 31033, 1047171, …	Tursiops truncatus, Culex quinquefasciatus, Xenopus tropicalis, [Candida] glabrata CBS 138, Ustilago maydis, Meyerozyma guilliermondii, Amphimedon queenslandica, Aedes aegypti, Mus musculus, Equus caballus, Phanerochaete chrysosporium, Dipodomys ordii, Parastagonospora nodorum, Loxodonta africana, Carlito syrichta, Anopheles darlingi, Candida tropicalis MYA-3404, Sarcophilus harrisii, Hydra vulga…	2759	Eukaryota	superkingdom
472	1ex6	normal	A	P15454	LYS	ALY	165	-0.007		0.00705	0.00046	-0.00035	0.0001			E	0	0	0	58	0	0	185	0.31	1071381, 1071378, 573826, 9315, 31234, 117187, 162425, 573729, 436907, 284593, 861557, 6239, 5141, 578455, 5061, 36630, 4929, 5507, 7244, 8083, 515849, 246410, 4956, 7217, 500485, 140110, 13684, 559305, 5057, 135651, 7222, 5022, 222929, 381046, 294746, 281687, 148305, 6238, 229533, 535722, 7227, 318829, 7260, 7237, 441959, 426418, 5059, 336963, 644223, 322104, 40559, 441960, 554155, 39416, 5518, …	Tetrapisispora phaffii CBS 4417, Naumovozyma dairenensis CBS 421, Candida dubliniensis CD36, Notamacropus eugenii, Caenorhabditis remanei, Fusarium verticillioides, Aspergillus nidulans, Thermothelomyces thermophila ATCC 42464, Vanderwaltozyma polyspora DSM 70294, [Candida] glabrata CBS 138, Pyrenophora teres f. teres 0-1, Caenorhabditis elegans, Neurospora crassa, Thielavia terrestris NRRL 8126,…	2759	Eukaryota	superkingdom
473	1ex6	normal	A	P15454	LYS	ALY	174	-0.002		0.00245	0.00014	6e-05	9e-05			H	0	0	0	66	7	0	185	0.39	1071378, 7176, 8049, 573826, 117187, 284593, 436907, 7091, 7460, 861557, 4952, 6669, 148304, 29850, 5270, 36630, 5061, 5507, 4929, 9031, 8083, 9685, 59463, 400682, 515849, 7159, 306901, 10090, 9986, 500485, 59729, 140110, 771870, 9785, 7029, 9913, 34740, 13684, 5057, 13037, 931890, 283643, 5022, 7425, 294747, 4896, 294746, 367775, 148305, 229533, 284813, 1064592, 318829, 1047171, 45351, 907965, 4…	Naumovozyma dairenensis CBS 421, Culex quinquefasciatus, Gadus morhua, Candida dubliniensis CD36, Fusarium verticillioides, [Candida] glabrata CBS 138, Vanderwaltozyma polyspora DSM 70294, Bombyx mori, Apis mellifera, Pyrenophora teres f. teres 0-1, Yarrowia lipolytica, Daphnia pulex, Magnaporthiopsis poae, Gaeumannomyces graminis, Ustilago maydis, Aspergillus fischeri, Aspergillus niger, Fusariu…	2759	Eukaryota	superkingdom
[truncated: 3,252 more rows]

## Sheet: Chain ΔΔG
Supplemental table S2. ΔΔG values for dimers and individual chains in multimers, caused by the introduction of PTMs identified in either normal or stressful conditions for yeast.
	PDB ID	Chain	Normal ΔΔG (kcal/mol)	Stress ΔΔG (kcal/mol)	Non-modified ΔG (kcal/mol)	Non-modified Std. Err. of Mean	Normal ΔG (kcal/mol)	Normal Std. Err. of Mean	Stress ΔG (kcal/mol)	Stress Std. Err. of Mean
0	1a3w	A	76.32	-33.18	-17.4571	1.5366	58.8583	1.6580	-50.6326	2.2437
1	1a3w	B	81.35	-21.61	-24.9439	1.6411	56.4051	1.7144	-46.5520	1.9130
2	1a3w	C	62.37	45.03	-54.4536	1.6767	7.9133	2.0448	-9.4208	1.9395
3	1a3w	D	63.59	54.89	-59.4643	2.1948	4.1305	1.8143	-4.5746	1.7043
[truncated: 432 more rows]

## Sheet: Bound vs. unbound state
Supplemental table S2. Estimation of the contribution (%) of the bound (protein complex) and unbound (receptor and ligand) state on the predicted ΔΔG values in normal (NC) and stress (SC) conditions. Starting from the Gibbs energy values (columns P - X), ΔG is calculated for each of these components in the available conditions. The contribution to the ΔΔG is then estimated by dividing each ΔG wit…
[truncated: 437 more rows]

[truncated: 1 more sheets: 1BK5 (Kapα)]
