# Supplementary material for: Molecular dynamics shows complex interplay and long-range effects of post-translational modifications in yeast protein interactions
Source: PLoS Comput Biol. 2021 May 12;17(5):e1008988. doi: 10.1371/journal.pcbi.1008988 (PMC8143416; doi:10.1371/journal.pcbi.1008988)
Supplement: S3 Table — In addition, information on conformational changes in modified complexes as compared to their non-modified counterparts, originating from either backbone or RMSD analysis of the entire protein, is reported. (XLSX) [file pcbi.1008988.s003.xlsx]

## Sheet: Conservation per PDB structure
Supplemental table S3. Percentage of PTMs studied in yeast in this work that are also conserved in another organisms (0 = no PTM conserved between organism and yeast; 1 = 100% of PTMs conserved), at the level of either PDB structure or proteins. The final sheet contains information on conformational changes in modified complexes as compared to their non-modified counterparts, originating from eit…
	PDB_ID; Conditions	Number of PTMs in the yeast structure	Caenorhabditis briggsae	Nannizzia gypsea CBS 118893	Pan troglodytes	Trichinella spiralis	Xiphophorus maculatus	Caenorhabditis japonica	Cavia porcellus	Trichoplax adhaerens	Oreochromis niloticus	Penicillium rubens Wisconsin 54-1255	Ciona intestinalis	Drosophila grimshawi	Otolemur garnettii	Ictidomys tridecemlineatus	Meyerozyma guilliermondii ATCC 6260	Anopheles gambiae	Caenorhabditis remanei	Puccinia graminis	Ciona savignyi	Bombyx mori	Rattus norvegicus	Strongylocentrotus purpuratus	Schizophyllum commune H4-8	Apis mellifera	Homo sapiens	Aspergillus clavatus	Fusarium graminearum	Pyrenophora teres f. teres 0-1	Drosophila pseudoobscura	Blastomyces gilchristii SLH14081	Pediculus humanus	Sclerotinia sclerotiorum	Aspergillus nidulans	Atta cephalotes	Latimeria chalumnae	Callithrix jacchus	Monodelphis domestica	Dasypus novemcinctus	Gallus gallus	Canis lupus familiaris	Xenopus tropicalis	Tetraodon nigroviridis	Komagataella phaffii GS115	Talaromyces marneffei ATCC 18224	Nomascus leucogenys	Trichophyton verrucosum HKI 0517	Fusarium graminearum PH-1
0	1a3w;normal	156	0.54	0.59	0.54	0.54	0.62	0.54	0.54	0.46	0.59	0.54	0.56	0.54	0.44	0.54	0	0.62	0.51	0.54	0.54	0.44	0.56	0.36	0.59	0.56	0.54	0.54	0.54	0.62	0.56	0.49	0.41	0.64	0.54	0.31	0.54	0.54	0.51	0.44	0.46	0.51	0.51	0.59	0.62	0.62	0	0.59	0.56
1	1a3w;stress	56	0.5	0.71	0.57	0.5	0.57	0.5	0.5	0.57	0.57	0.64	0.57	0.57	0.5	0.57	0	0.57	0.5	0.64	0.57	0.57	0.5	0.5	0.57	0.5	0.57	0.57	0.71	0.64	0.57	0.71	0.5	0.64	0.64	0.29	0.43	0.57	0.57	0.21	0.43	0.5	0.57	0.57	0.64	0.71	0	0.71	0.71
2	1aua;normal	24	0.33	0.75	0.17	0.17	0	0.33	0.17	0.08	0.08	0.58	0.08	0.17	0.17	0.17	0	0.25	0.33	0.75	0.17	0.25	0.17	0.58	0.58	0.25	0.17	0.5	0.67	0.67	0.25	0.58	0.25	0	0.58	0.25	0	0.17	0.17	0.08	0.17	0.17	0.17	0.08	0.5	0.5	0.17	0.75	0.67
3	1bk5;normal	14	0.43	0.71	0.71	0.29	0.71	0.43	0.71	0.71	0.71	0.71	0.71	0.71	0.71	0.71	0.71	0.71	0.43	0.57	0.71	0.71	0.71	0.71	0.57	0.57	0.71	0.71	0.71	0.71	0.71	0.71	0.71	0	0.71	0.71	0.71	0.71	0.71	0.71	0.71	0.71	0.71	0.71	0.71	0.57	0.71	0.71	0.71
4	1c02;normal	6	0	0	0	0	0	0	0	0	0	0.67	0	0	0	0	0	0	0	0.33	0	0	0	0	0.33	0	0	0.67	0	0.67	0	0.67	0	0	0.67	0	0	0	0	0	0	0	0	0	0.33	0.67	0	0	0
5	1ci0;normal	12	0.33	0	0.17	0.17	0.33	0	0.17	0.33	0.33	0	0.33	0.17	0.17	0.17	0.17	0.33	0.17	0.17	0	0.5	0.17	0.33	0.33	0.83	0.17	0.33	0.5	0.33	0.17	0	0.17	0.5	0	0.17	0.33	0.17	0.17	0.17	0	0.17	0.5	0.33	0.17	0	0.17	0	0.5
6	1csm;normal	14	0	0.43	0	0	0	0	0	0	0	0.29	0	0	0	0	0	0	0	0.14	0	0	0	0	0.29	0	0	0.29	0.14	0.43	0	0.43	0	0.29	0.29	0	0	0	0	0	0	0	0	0	0.57	0.29	0	0.43	0.14
7	1dvr;normal	24	0.5	0.5	0.58	0	0.42	0.5	0.58	0.58	0.33	0.67	0.5	0.5	0.5	0.58	0	0.42	0.5	0.67	0.42	0.5	0.58	0.5	0.67	0.5	0.58	0.58	0.58	0.67	0.5	0.67	0.42	0.58	0.75	0.42	0.58	0.58	0.58	0.67	0.33	0.58	0.58	0.33	0.75	0.67	0.58	0.42	0.58
8	1dvr;stress	2	1	1	1	0	1	1	1	1	1	1	1	1	1	1	0	1	1	1	1	1	1	1	1	1	1	1	1	1	1	1	1	1	1	1	1	1	1	1	1	1	1	1	1	1	1	1	1
9	1e9g;normal	38	0.53	0.53	0.63	0.47	0.68	0.47	0.63	0.42	0.74	0.53	0.37	0.47	0.74	0.58	0.74	0.32	0.47	0.53	0.42	0.42	0.63	0.47	0.53	0.37	0.63	0.53	0.47	0.53	0.47	0.47	0.42	0.53	0.53	0.37	0.63	0.68	0.53	0.26	0.68	0.63	0.68	0.68	0.63	0.47	0.58	0.53	0.47
10	1e9g;stress	14	0.29	0.43	0.43	0.29	0.57	0.29	0.43	0.14	0.57	0.43	0.43	0.43	0.57	0.29	0.86	0.57	0.29	0.57	0.43	0.43	0.43	0.43	0.71	0.57	0.43	0.43	0.71	0.43	0.43	0.43	0.29	0.57	0.43	0.57	0.57	0.43	0.43	0.14	0.43	0.43	0.29	0.57	0.86	0.43	0.29	0.43	0.71
11	1ebf;normal	34	0	0.35	0	0	0	0	0	0	0	0.24	0	0	0	0	0.71	0	0	0.18	0	0	0	0	0.35	0	0	0.29	0.65	0.71	0	0.29	0	0.59	0.29	0	0	0	0	0	0	0	0	0	0.41	0.24	0	0.29	0.65
12	1ebf;stress	6	0	0.67	0	0	0	0	0	0	0	0.67	0	0	0	0	1	0	0	0.33	0	0	0	0	0.33	0	0	0.33	1	1	0	0.67	0	1	0.67	0	0	0	0	0	0	0	0	0	0.67	0.67	0	0.67	1
13	1edz;normal	6	0	1	0	0	0	0	0	0	0	1	0	0	0	0	0.67	0	0	0	0	0	0	0	1	0	0	1	0.67	0.67	0	0.67	0	0	1	0	0	0	0	0	0	0	0	0	1	1	0	1	0.67
14	1ejb;normal	15	0	0	0	0	0	0	0	0	0	0.33	0	0	0	0	0	0	0	0.33	0	0	0	0	0.33	0	0	0	0	0	0	0	0	0	0.33	0	0	0	0	0	0	0	0	0	0.33	0	0	0.33	0
15	1eov;normal	38	0.58	0.74	0.53	0.47	0.53	0.47	0.53	0.58	0.53	0.53	0.53	0.47	0.47	0.37	0	0.42	0.53	0.32	0.37	0.37	0.53	0.58	0.58	0.47	0.53	0.58	0.53	0.53	0.47	0.63	0.53	0.42	0.53	0.47	0.47	0.53	0.53	0.37	0.53	0.53	0.53	0.53	0.79	0.63	0.53	0.68	0.53
16	1eov;stress	8	0.75	0.75	0.75	0.75	0.75	0.75	0.75	0.75	0.75	0.75	0.75	0.5	0.75	0.75	0	0.5	0.75	0.25	0.5	0.5	0.75	0.75	0.75	0.5	0.75	0.75	0.75	0.5	0.5	0.75	0.5	0.25	0.75	0.5	0.75	0.75	0.75	0.5	0.75	0.75	0.75	0.75	0.75	0.75	0.5	0.75	0.75
17	1ex6;normal	20	0.5	0.4	0.3	0	0.7	0.3	0.3	0.3	0.5	0.4	0.5	0.3	0.4	0.3	0.6	0.3	0.5	0.2	0.2	0.3	0.4	0.4	0.3	0.6	0.3	0.4	0.4	0.7	0.3	0.2	0.3	0	0.5	0.2	0.3	0.4	0.5	0.2	0.7	0.3	0.4	0.4	0.4	0.5	0.4	0	0.4
18	1ex6;stress	2	0	0	0	0	0	0	0	0	0	1	0	0	0	0	0	0	0	0	0	0	0	1	0	1	0	0	1	0	0	0	0	0	1	0	0	0	1	0	1	0	0	0	0	0	0	0	1
19	1f1g;normal	26	0.69	0.54	0.38	0.62	0.69	0.62	0.46	0.31	0.54	0.69	0.31	0.38	0.46	0.46	0	0.31	0.69	0	0.31	0.54	0.54	0.31	0	0.38	0.38	0.69	0.62	0.62	0.46	0.38	0.31	0.54	0.77	0.38	0.46	0.38	0.54	0.54	0.31	0.46	0.38	0.54	0.69	0.46	0.54	0.54	0.62
20	1f1g;stress	12	1	0.5	0.5	0.5	0.67	0.83	0.33	0.5	0.5	0.33	0.17	0.17	0.33	0.33	0	0	1	0	0.17	0.67	0.33	0.17	0	0.17	0.5	0.33	0.83	0.17	0.5	0.33	0.67	0.67	0.33	0.17	0.33	0.33	0.33	0.33	0.33	0.67	0.33	0.5	0.5	0.17	0.5	0.33	0.83
21	1f5m;normal	2	0	0	0	0	0	0	0	0	0	0	0	0	0	0	0	0	0	0	0	0	0	0	0	0	0	0	0	0	0	0	0	1	0	0	0	0	0	0	0	0	0	0	1	0	0	0	0
22	1f89;normal	8	0	0	0.25	0.25	0.25	0	0.25	0.25	0.25	0.25	0.25	0	0.25	0.25	0	0.25	0	0.5	0.25	0.25	0.25	0	0.25	0	0.25	0	0	0.25	0.25	0	0.25	0	0	0.5	0.25	0.25	0.25	0	0.25	0.25	0.25	0.25	0	0	0.25	0.25	0
23	1f89;stress	2	0	1	1	0	0	0	1	0	0	1	0	1	1	1	0	0	0	0	0	0	1	0	0	0	1	1	1	0	1	1	0	0	1	1	0	1	0	0	0	0	0	1	0	0	1	1	1
24	1fi4;normal	4	0	0	0	0	0	0	0	0	0	0	0	0	0	0	0	0	0	0	0	0	0	0	0.5	0.5	0	0	0	1	0	0	0	0	0	0	0	0	0	0	0	0	0	0	0	0.5	0	0	0
25	1fuu;normal	16	0.56	0.62	0.75	0.69	0.75	0.5	0.75	0.5	0.75	0.62	0.75	0.5	0.75	0.75	0.62	0.69	0.56	0.69	0.62	0.5	0.75	0.81	0.62	0.62	0.75	0.62	0.62	0.62	0.5	0.62	0.56	0.62	0.62	0.62	0.75	0.75	0.75	0.75	0.75	0.75	0.75	0.75	0.62	0.62	0.75	0.62	0.44
26	1fuu;stress	6	1	0.67	0.67	1	0.67	0.67	0.67	0.67	0.67	0.67	1	0.67	0.67	0.67	0.67	0.67	1	1	1	0.67	0.67	0.67	1	0.67	0.67	0.67	1	1	0.67	1	0.67	1	0.67	0.67	0.67	0.67	0.67	0.67	0.67	0.67	0.67	1	1	0.67	0.67	0.67	0.67
27	1g17;normal	12	0.67	0.5	0.83	0.83	1	0.67	1	0.67	1	0.5	0.83	0.67	0.83	0.83	0.67	0.67	0.67	0.33	1	0.67	0.83	0.5	0.33	0.67	0.83	0	0.5	0.5	0.67	0.5	0.67	0.5	0.5	0.67	1	0.83	0.83	0.83	0.67	0.83	1	1	0.5	0.5	0.83	0	0.5
28	1g2q;normal	10	0.6	0.6	0.4	0	0.2	0.4	0.4	0.6	0.6	0.4	0.4	0.4	0.4	0.4	0.8	0.6	0.6	0.6	0.2	0.4	0.4	0.4	0.4	0.4	0.4	0.6	0.6	0.6	0	0.6	0.4	0.6	0.6	0.4	0.4	0.6	0.4	0	0	0.4	0.4	0.2	0.6	0.6	0.4	0.6	0.6
29	1g2q;stress	2	0	0	1	0	0	0	1	0	0	0	0	1	1	1	1	0	0	0	0	1	1	0	0	1	1	0	0	0	0	0	1	0	0	1	0	0	0	0	0	1	1	0	1	0	1	0	0
30	1g6q;normal	30	0.2	0.6	0.4	0.4	0.4	0.4	0.4	0.4	0.4	0.6	0	0.4	0.4	0.2	0.4	0.4	0.2	0.2	0.4	0.4	0.4	0.2	0.2	0.2	0.4	0	0.4	0.4	0.4	0.2	0.4	0.6	0.4	0.4	0.2	0.4	0.4	0.4	0.4	0.4	0.4	0.4	0.6	0.6	0	0.6	0.4
31	1g6y;normal	5	0	0.8	0	0	0	0	0	0	0	0.4	0	0	0	0	0.4	0	0	0.4	0	0	0	0	0	0	0	0.4	0	0	0	0.4	0	0.4	0.4	0	0	0	0	0	0	0	0	0	0.4	0	0	0.8	0
32	1g6y;stress	6	0	0	0	0	0	0	0	0	0	0	0	0	0	0	1	0	0	0	0	0	0	0	0	0	0	0	0	0	0	0	0	0	0	0	0	0	0	0	0	0	0	0	1	0	0	0	0
33	1h7o;normal	8	0	1	0	0	0	0	0	0	0	0	0	0	0	1	0	0	0	0	0	0	0	0	0	0	0	1	0	0	0	0	0	0	0	0	0	0	0	0	0	1	0	0	0	0	0	1	0
34	1h7o;stress	8	0	0	0	0	0	0	0	0	0	0	0	1	0	0	0	0	0	1	0	0	0	0	0	0	0	0	0	0	1	0	0	0	0	0	0	0	0	0	0	0	0	0	0	0	0	0	0
35	1hr6;normal	14	0.29	0.21	0.29	0.29	0.14	0.29	0.29	0.14	0.29	0.21	0.21	0.29	0.21	0.29	0.14	0.29	0.29	0.14	0.21	0.21	0.36	0.14	0.29	0.5	0.29	0.21	0.29	0.29	0.36	0.14	0.21	0.14	0.29	0.5	0.36	0.29	0.36	0.07	0.29	0.29	0.36	0.14	0.5	0.21	0.29	0.29	0.29
36	1hr6;stress	3	0	0.33	0	0	0	0	0	0.33	0	0	0.33	0	0	0	0	0.33	0	0	0	0	0	0.33	0	0	0	0	0	0.33	0	0	0	0	0	0	0	0	0	0	0	0	0	0	0.33	0	0	0	0
37	1i1d;normal	4	0.5	0	0.5	0	1	0	0.5	0.5	0.5	0	0	0.5	0.5	0.5	0	0.5	0.5	0.5	0	0.5	0.5	0	0	0	0.5	0	0.5	0.5	0.5	0	1	0.5	0.5	0	1	0.5	0.5	0	1	0.5	1	0.5	0.5	0	0	0	0.5
38	1ig0;normal	4	0	0	0	0	0	0	0	0	0	0	0	0	0	0	0	0	0	0.5	0	0	0	0	0	0	0	0	0	0	0	0	0	0	0	0	0	0	0	0	0	0	0	0	0.5	0	0	0	0
39	1j70;normal	6	0	1	0	0	0	0	0	0	0	1	0	0	0	0	0	0	0	0	0	0	0	0	0	0	0	0	0	0	0	0	0	0	0	0	0	0	0	0	0	0	0	0	0	1	0	0	0
40	1j70;stress	6	0	1	0	0	0	0	0	0	0	1	0	0	0	0	1	0	0	0	0	0	0	0	1	0	0	1	1	1	0	1	0	1	1	0	0	0	0	0	0	0	0	0	1	1	0	1	1
41	1jd1;normal	9	0	0.67	0	0	0	0	0	0	0	1	0	0	0	0	0	0.33	0	0.67	0	0	0	0	0.67	0	0	0	0.33	1	0	0.67	0	0.67	1	0	0	0	0	0	0	0	0	0	0.67	0.67	0	0.67	0.33
42	1jk0;normal	18	0.06	0.17	0.06	0.11	0.11	0.17	0.11	0	0.11	0.11	0.17	0.06	0.11	0.06	0	0.06	0.06	0.17	0.11	0.11	0.17	0.17	0.11	0.06	0.06	0.11	0.17	0.11	0.06	0.11	0.17	0.17	0.11	0.17	0.06	0.11	0.17	0	0.17	0.11	0.11	0.11	0.28	0.11	0.06	0.17	0.17
43	1jk0;stress	1	0	0	0	0	0	0	0	0	0	0	0	0	0	0	0	0	0	0	0	0	0	0	0	0	0	0	0	0	0	0	0	0	0	0	0	0	0	0	0	0	0	0	0	0	0	0	0
44	1jk9;normal	19	0.47	0.42	0.26	0.42	0.47	0.42	0.32	0.26	0.37	0.53	0.26	0.26	0.32	0.32	0.11	0.21	0.47	0	0.21	0.37	0.37	0.21	0	0.26	0.26	0.53	0.53	0.47	0.32	0.26	0.21	0.47	0.58	0.26	0.32	0.26	0.37	0.37	0.21	0.32	0.26	0.37	0.58	0.37	0.37	0.42	0.53
45	1jk9;stress	6	1	0.5	0.5	0.5	0.67	0.83	0.33	0.5	0.5	0.33	0.17	0.17	0.33	0.33	0	0	1	0	0.17	0.67	0.33	0.17	0	0.17	0.5	0.33	0.83	0.17	0.5	0.33	0.67	0.67	0.33	0.17	0.33	0.33	0.33	0.33	0.33	0.67	0.33	0.5	0.5	0.17	0.5	0.33	0.83
46	1la2;normal	16	0.25	0.5	0.25	0	0.25	0	0.25	0	0.25	0.5	0	0.25	0.25	0.25	0	0.25	0.25	0.5	0	0.5	0.25	0.5	0.25	0.25	0.25	0.5	0.5	0.5	0.25	0.5	0.25	0.5	0.25	0.25	0.25	0.25	0	0	0	0.25	0.25	0.25	0.5	0.5	0.25	0.5	0.5
47	1lbq;normal	12	0	0.33	0.17	0	0.17	0	0.17	0.33	0.17	0.33	0	0.33	0.17	0.17	0	0.5	0	0.17	0	0.33	0.33	0.5	0.17	0.5	0.17	0	0.33	0.5	0.5	0.33	0.33	0.33	0.17	0.5	0	0	0.17	0.17	0.17	0.17	0.17	0.17	0.33	0.17	0.17	0	0.33
48	1lbq;stress	2	0	1	1	0	1	0	1	1	1	1	0	1	1	1	0	1	0	1	0	1	1	0	1	1	1	0	1	1	1	1	1	1	1	1	1	1	1	1	1	1	1	1	1	1	1	0	1
49	1lxj;normal	8	0	1	0	0	0	0	0	0	0	0.5	0	0	0	0	0	0	0	1	0	0	0	0	0.5	0	0	0.5	0.5	1	0	1	0	0	0.5	0	0	0	0	0	0	0	0	0	1	1	0	0	0.5
50	1m0w;normal	16	0.12	0.12	0	0.12	0.12	0.12	0	0.12	0	0.12	0.12	0.12	0	0.12	0.38	0.12	0.12	0	0.12	0.38	0	0	0.12	0.5	0	0.12	0.25	0.38	0.25	0	0.62	0.12	0.12	0.38	0.25	0	0	0	0.12	0	0.25	0.12	0.25	0	0	0	0.25
51	1m0w;stress	2	0	1	1	0	1	0	1	0	0	1	1	0	1	1	0	0	0	1	0	0	1	0	0	0	1	1	1	1	0	1	0	1	1	0	0	1	1	1	1	1	0	1	0	0	1	1	1
52	1m2o;normal	16	0.62	0.75	0.62	0.5	0.62	0.62	0.62	0.62	0.62	0.75	0.62	0.62	0.62	0.62	0.75	0.62	0.62	0.88	0.38	0.62	0.62	0.62	0.75	0.62	0.62	0.75	0.75	0.75	0.62	0.75	0.62	0.75	0.75	0.62	0.5	0.62	0.62	0.62	0.62	0.62	0.62	0.62	0.88	0.75	0.62	0.25	0.75
53	1m2o;stress	4	0.5	0.5	0.5	0.5	0.5	0.5	0.5	0.5	0.5	0.5	0.5	0.5	0.5	0.5	0.5	0.5	0.5	0.5	0	0.5	0.5	0.5	0.5	0.5	0.5	0.5	0.5	0.5	0.5	0.5	0.5	0.5	0.5	0.5	0.5	0.5	0.5	0.5	0.5	0.5	0.5	0.5	0.5	0.5	0.5	0.5	0.5
54	1m2v;normal	14	0.5	0.57	0.57	0.21	0.57	0.5	0.57	0.5	0.57	0.57	0.43	0.5	0.57	0.57	0.71	0.5	0.5	0.64	0.43	0.36	0.57	0.5	0.43	0.43	0.57	0.57	0.57	0.57	0.43	0.57	0.5	0.5	0.57	0.43	0.57	0.57	0.57	0.57	0.57	0.57	0.57	0.57	0.64	0.57	0.57	0.29	0.57
55	1m2v;stress	3	0	0.33	0.33	0	0.33	0	0.33	0.33	0.33	0.33	0.33	0.33	0.33	0.33	0.67	0.33	0	0.33	0.33	0.33	0.33	0.33	0	0.33	0.33	0.33	0.33	0.33	0.33	0.33	0.33	0.33	0.33	0.33	0.33	0.33	0.33	0.33	0.33	0.33	0.33	0.33	0.67	0.33	0.33	0.33	0.33
56	1n8p;normal	36	0.22	0.33	0.22	0.44	0.44	0.22	0.22	0.11	0.44	0.44	0.11	0.33	0	0.22	0	0.11	0.22	0.33	0.33	0.33	0.44	0.33	0.22	0.33	0.22	0.44	0.33	0.56	0	0.56	0.33	0.33	0.44	0.44	0.11	0.22	0.22	0.11	0.22	0.22	0.44	0.22	0.56	0.44	0.22	0.22	0.33
57	1n8p;stress	12	0	0.67	0	0	0.33	0	0	0	0.33	0.67	0.33	0	0	0	0	0	0	0.33	0	0	0.33	0.33	0	0	0	0.67	0.67	0.67	0	0.67	0	0.33	0.33	0.33	0	0	0.33	0	0	0	0	0	0.67	0.67	0	0.67	0.67
58	1ney;normal	34	0.53	0.59	0.35	0.47	0.41	0.53	0.35	0.24	0.41	0.35	0.41	0.59	0.35	0.35	0	0.41	0.53	0.53	0.41	0.24	0.35	0.29	0.41	0.47	0.35	0.41	0.76	0.59	0.59	0.47	0.47	0	0.53	0.53	0.29	0.35	0.35	0.12	0.35	0.35	0.35	0.41	0.53	0.65	0	0.59	0.76
59	1ney;stress	6	0.33	0.33	0.33	0.33	0.33	0.33	0.33	0.33	0.33	0.33	0.33	0.33	0.33	0.33	0	0.33	0.33	0.67	0.33	0.33	0.33	0.33	0.67	0.33	0.33	0.33	0.33	0.33	0.33	0.33	0.67	0	0.33	0.33	0.33	0.33	0.33	0.33	0.33	0.33	0.33	0.33	0.67	0.33	0	0.33	0.33
60	1nkq;normal	6	0.33	0.33	0.33	0.67	0.67	0.33	0.33	0	0.67	0.33	0.33	0	0.67	0.67	0	0	0.33	0.33	0	0	0.67	0.33	0.67	0	0.33	0.33	0.33	0.67	0	0.33	0.33	0.33	0.33	0	0.67	0.33	0.67	0	0.33	0	0.67	0	0.67	0.33	0.33	0.33	0.33
61	1of8;normal	10	0	0.8	0	0	0	0	0	0	0	0.6	0	0	0	0	0	0	0	0.6	0	0	0	0	0.6	0.4	0	0.6	0.8	1	0	0.8	0	0.8	0.6	0	0	0	0	0	0	0	0	0	0.8	0.6	0	0.8	0.8
62	1of8;stress	4	0	1	0	0	0	0	0	0	0	1	0	0	0	0	0	0	0	1	0	0	0	0	0.5	0	0	1	1	1	0	1	0	1	1	0	0	0	0	0	0	0	0	0	0.5	1	0	1	1
63	1p43;normal	60	0.73	0.7	0.67	0.67	0.73	0.73	0.67	0.57	0.73	0.7	0.63	0.7	0.67	0.67	0	0.7	0.77	0.67	0.6	0.77	0.67	0.5	0.7	0.6	0.67	0.7	0.63	0.7	0.73	0.8	0.7	0.7	0.7	0.7	0.73	0.67	0.67	0.7	0.63	0.67	0.73	0.7	0.7	0.67	0.67	0	0.63
64	1p43;stress	22	0.64	0.82	0.64	0.82	0.73	0.64	0.64	0.64	0.73	0.64	0.45	0.73	0.64	0.64	0	0.73	0.64	0.64	0.45	0.73	0.64	0.55	0.64	0.73	0.64	0.82	0.73	0.73	0.73	0.73	0.73	0.73	0.73	0.73	0.64	0.64	0.64	0.64	0.64	0.64	0.64	0.64	0.64	0.73	0.64	0	0.73
65	1p6o;normal	10	0.4	0	0	0.2	0	0.4	0	0	0	0.4	0	0	0	0	0	0	0.4	0	0	0	0	0	0.2	0	0	0.4	0	0	0	0.2	0	0.2	0	0	0	0	0	0	0	0	0	0	0.4	0.4	0	0	0
66	1pgu;normal	6	0.67	0.33	0.67	0	0	0.67	0.67	0.67	0	0.33	0.67	0	0.67	0.67	0.67	0	0.67	0	0.67	0	0.67	0	0.33	0	0.67	0.67	0.67	0.33	0	0.33	0.33	0.33	0.33	0	0.67	0.67	0.67	0	0.67	0.67	0.33	0	0.67	0.33	0.67	0.33	0.67
67	1pgu;stress	4	0	1	0.5	0	0.5	0	0.5	0	0.5	0.5	0	0.5	0.5	0.5	0.5	0.5	0	0	0.5	0.5	0.5	1	0.5	0.5	0.5	0.5	0.5	1	0.5	0.5	0.5	0.5	0.5	0.5	0.5	0.5	0.5	0	0.5	0.5	0.5	0.5	0.5	0.5	0	1	0.5
68	1piw;normal	6	0	0.33	0	0	0	0	0	0	0	0.33	0	0	0	0	0	0	0	0	0	0	0	0	0	0	0	0.33	0.33	0	0	0	0	0.33	0.33	0	0	0	0	0	0	0	0	0	0.33	0.33	0	0.33	0.33
69	1piw;stress	6	0	0.67	0	0	0	0	0	0.33	0	0.67	0	0	0	0	0.67	0	0	0	0	0	0	0	0.67	0	0	0.67	0.67	0.33	0	0	0	0.67	0.67	0	0	0	0	0	0	0	0	0	0.67	0.67	0	0.67	0.67
70	1plq;normal	6	1	0.5	1	1	1	1	1	1	1	1	1	1	1	1	0	1	0.5	1	0	1	1	1	1	1	1	1	1	1	1	1	1	0	0	1	1	1	1	1	1	1	1	1	1	1	1	1	1
71	1pvd;normal	52	0	0.27	0	0	0	0	0	0	0	0.31	0	0	0	0	0.65	0	0	0	0	0	0	0	0.5	0	0	0.27	0.31	0.35	0	0.31	0	0.23	0.27	0	0	0	0	0	0	0	0	0	0.58	0.42	0	0.31	0.31
72	1pvd;stress	12	0	0	0	0	0	0	0	0	0	0	0	0	0	0	0.83	0	0	0	0	0	0	0	0.5	0	0	0	0.33	0	0	0.5	0	0.33	0.17	0	0	0	0	0	0	0	0	0	0.5	0	0	0	0.33
73	1qb3;normal	4	1	1	1	0.5	1	1	1	1	1	1	0.5	1	1	0.5	1	1	1	1	0	0	1	1	1	0	1	1	1	0	1	1	1	1	1	1	1	1	1	0.5	0.5	0.5	1	0	1	1	0.5	0	0
74	1qhf;normal	84	0	0	0.57	0	0.57	0	0.57	0	0.57	0	0.62	0.62	0.57	0.52	0	0.67	0	0.57	0.57	0.62	0.62	0	0	0.62	0.57	0	0	0	0.67	0	0.52	0	0	0.43	0.52	0.57	0.52	0.52	0.38	0.57	0.57	0.57	0.86	0	0.57	0	0
75	1qhf;stress	20	0	0	0.4	0	0.4	0	0.4	0	0.4	0	0.4	0.4	0.4	0.4	0	0.4	0	0.4	0.4	0.4	0.4	0	0	0.4	0.4	0	0	0	0.4	0	0.4	0	0	0.4	0.4	0.4	0.4	0.4	0.4	0.4	0.4	0.4	0.8	0	0.4	0	0
76	1qsd;normal	8	0	0	0	0	0	0	0	0	0	0	0	0	0	0	0	0	0	0	0	0	0	0	0	0	0	0	0	0	0	0	0	0	0	0	0	0	0	0	0	0	0	0	0	0	0	0	0
77	1qsd;stress	2	0	0	0	0	0	0	0	0	0	0	0	0	0	0	0	0	0	0	0	0	0	0	0	0	0	0	0	0	0	0	0	0	0	0	0	0	0	0	0	0	0	0	0	0	0	0	0
78	1qup;normal	10	0	0	0	0	0	0	0	0	0	0	0.2	0	0	0	0.2	0	0	0	0	0	0	0	0	0	0	0	0.2	0	0	0	0	0.2	0	0	0	0	0	0	0	0	0	0	0.2	0	0	0	0.2
79	1qvw;normal	6	0	0	0	0	0	0	0	0	0	0	0	0	0	0	0	0	0	0	0	0	0	0	0	0	0	0	0	0	0	0	0	0	0	0	0	0	0	0	0	0	0	0	0.33	0	0	0	0
80	1r53;normal	16	0	0.25	0	0	0	0	0	0	0	0.25	0	0	0	0	0.75	0	0	0.25	0	0	0	0	0.25	0	0	0.25	0.25	0	0	0.25	0	0.5	0.25	0	0	0	0	0	0	0	0	0	0.25	0.5	0	0.25	0.25
81	1ry2;normal	9	0.33	0.67	0	0	1	0	0	0.67	0.67	1	0.33	0.33	0	0	0.67	0.67	0	0.33	0.33	0.67	0	0.67	0.33	0.33	0	0.33	0.33	0.67	0.33	0.67	0.67	0.67	0.33	0.33	0.33	0	0	0.33	1	0.33	1	0.33	0.33	1	0	0.67	0.33
82	1ryp;normal	92	0.46	0.59	0.52	0.33	0.57	0.39	0.57	0.57	0.57	0.48	0.52	0.52	0.57	0.54	0.3	0.5	0.46	0.46	0.46	0.43	0.43	0.57	0.54	0.5	0.57	0.5	0.59	0.59	0.52	0.59	0.48	0.09	0.54	0.46	0.52	0.57	0.54	0.39	0.52	0.43	0.5	0.52	0.76	0.57	0.35	0.41	0.54
83	1ryp;stress	32	0.5	0.5	0.62	0.56	0.62	0.5	0.62	0.5	0.62	0.56	0.56	0.56	0.62	0.62	0.25	0.56	0.56	0.56	0.44	0.56	0.38	0.5	0.44	0.62	0.62	0.5	0.62	0.62	0.5	0.62	0.62	0.12	0.56	0.62	0.56	0.62	0.5	0.38	0.56	0.44	0.56	0.5	0.75	0.62	0.31	0.38	0.56
84	1s4n;normal	10	0	0.4	0	0	0	0	0	0	0	0.4	0	0	0	0	0.6	0	0	0.4	0	0	0	0	0.4	0	0	0.4	0	0.6	0	0.6	0	0.6	0.2	0	0	0	0	0	0	0	0	0	0.8	0.6	0	0.2	0
85	1sxj;normal	20	0.55	0.25	0.65	0.45	0.5	0.5	0.65	0.45	0.55	0.35	0.55	0.5	0.65	0.65	0.25	0.6	0.4	0.65	0.25	0.5	0.65	0.55	0.55	0.75	0.65	0.45	0.55	0.55	0.55	0.4	0.7	0.2	0.1	0.65	0.7	0.65	0.65	0.6	0.5	0.65	0.55	0.55	0.65	0.4	0.55	0.35	0.5
86	1tkb;normal	46	0.35	0.48	0.48	0.26	0.48	0.3	0.48	0.26	0.48	0.61	0.35	0.22	0.48	0.43	0	0.13	0.35	0.13	0	0.35	0.48	0.17	0.57	0.26	0.48	0.48	0.52	0.65	0.26	0.48	0.26	0.52	0.65	0.26	0.48	0.43	0.39	0.35	0.43	0.39	0.48	0.43	0.57	0.43	0.3	0.43	0.52
87	1tkb;stress	8	0.5	0.5	0.5	0.5	0.25	0.5	0.5	0.5	0.25	0.5	0.25	0.5	0.5	0.5	0	0.25	0.5	0	0	0.5	0.5	0.25	0.5	0.5	0.5	0.5	0.75	0.5	0.5	0.75	0.5	0.5	0.5	0.25	0.25	0.5	0.5	0.5	0.25	0.5	0.25	0.25	0.5	0.25	0.5	0.5	0.75
88	1tkl;normal	8	0	0.5	0.25	0	0.5	0	0.25	0.25	0.5	0.25	0	0	0.25	0.25	0.5	0	0	0.5	0	0.5	0.25	0.75	0.25	0.25	0.25	0.25	0	0.25	0	0.25	0.5	0.25	0.25	0.25	0	0.25	0	0.25	0.5	0.25	0.5	0.25	0.25	0	0.25	0.25	0
89	1twf;normal	36	0.42	0.53	0.58	0.36	0.58	0.39	0.58	0.42	0.56	0.42	0.47	0.47	0.58	0.5	0.53	0.5	0.42	0.47	0.5	0.44	0.56	0.47	0.47	0.44	0.58	0.44	0.47	0.5	0.47	0.5	0.44	0.53	0.47	0.42	0.61	0.58	0.56	0.44	0.42	0.56	0.61	0.56	0.75	0.47	0.47	0.42	0.25
90	1twf;stress	8	0.38	0.5	0.5	0.75	0.5	0.38	0.5	0.38	0.5	0.5	0.38	0.62	0.5	0.5	0.25	0.62	0.38	0.38	0.25	0.62	0.38	0.38	0.5	0.5	0.5	0.38	0.38	0.5	0.62	0.38	0.5	0.25	0.25	0.5	0.5	0.5	0.5	0.5	0.62	0.5	0.38	0.5	0.62	0.5	0.25	0.5	0.25
91	1ukv;normal	8	0.62	0.62	0.75	0.62	0.88	0.62	0.75	0.75	0.88	0.5	0.5	0.75	0.75	0.75	0.38	0.75	0.62	0.88	0.75	0.88	0.75	0.88	0.88	0.75	0.75	0.5	0.88	0.88	0.75	0.75	0.62	0.38	0.88	0.75	0.62	0.75	0.75	0.25	0.75	0.75	0.75	0.88	1	0.38	0.38	0.5	0.88
92	1ukv;stress	5	0.4	0.2	0.4	0.6	0.4	0.4	0.4	0.4	0.4	0.2	0.4	0.4	0.4	0.4	0.2	0.4	0.4	0.6	0.4	0.4	0.4	0.4	0.6	0.4	0.4	0.2	0.4	0.4	0.4	0.4	0.2	0.2	0.4	0.6	0.4	0.4	0.4	0	0.4	0.4	0.4	0.4	0.6	0.2	0.2	0.2	0.4
93	1v59;normal	36	0.5	0.61	0.61	0.44	0.56	0.5	0.61	0.39	0.61	0.5	0.5	0.5	0.56	0.61	0	0.5	0.56	0.5	0.5	0.44	0.67	0.44	0.61	0.61	0.61	0.56	0.56	0.56	0.61	0.56	0.61	0.61	0	0.61	0.61	0.61	0.67	0.61	0.67	0.61	0.61	0.56	0.67	0.61	0.61	0.61	0.56
94	1vkh;normal	3	0	0	0	0	0	0	0	0	0	0	0	0	0	0	0	0	0	0	0	0	0	0	0.67	0	0	0	0	0	0	0	0	0	0	0	0	0	0	0	0	0	0	0	0	0	0	0	0
95	1vkh;stress	1	0	0	0	0	0	0	0	0	0	0	0	0	0	0	0	0	0	0	0	0	0	0	0	0	0	0	0	0	0	0	0	0	0	0	0	0	0	0	0	0	0	0	0	0	0	0	0
96	1vlu;normal	24	0.42	0.33	0.17	0.33	0.17	0.33	0.17	0	0.25	0.17	0.25	0.17	0.17	0.17	0.67	0.08	0.5	0	0	0.17	0.17	0.25	0.25	0.17	0.17	0.42	0.33	0.25	0.17	0.33	0.17	0.25	0.33	0.08	0.17	0.17	0.17	0.17	0.25	0.17	0.17	0.33	0.58	0.33	0.17	0.33	0.33
97	1wpx;normal	6	0.33	0.33	0.17	0	0	0.5	0	0.33	0.17	0	0	0.5	0.17	0	0.5	0.33	0.33	0.17	0.33	0.17	0.17	0.67	0.5	0	0.17	0	0	0.17	0.33	0	0.17	0.17	0	0	0	0	0	0.17	0	0	0	0.17	0.33	0	0.17	0.17	0
98	1wpx;stress	3	0	0	0	0	0	0	0	0	0	0	0	0	0	0	0	0	0	0	0	0	0	0	0	0	0	0	0	0	0	0	0	0	0	0	0	0	0	0	0	0	0	0	0	0	0	0	0
99	1xe8;normal	2	0	0	0	0	0	0	0	0	0	0	0	0	0	0	0	0	0	0	0	0	0	0	0	0	0	0	1	0	0	0	0	1	0	0	0	0	0	0	0	0	0	0	0	0	0	0	1
100	1xe8;stress	2	0	0	0	0	0	0	0	0	0	0	0	0	0	0	0	0	0	0	0	0	0	0	0	0	0	0	0	0	0	0	0	0	1	0	0	0	0	0	0	0	0	0	0	1	0	0	0
101	1xly;stress	2	0	0	0	0	0	0	0	0	0	0	0	0	0	0	0	0	0	0	0	0	0	0	0	0	0	0	0	0	0	0	0	0	0	0	0	0	0	0	0	0	0	0	0	0	0	0	0
102	1xtz;normal	16	0.25	0.25	0.25	0.5	0.5	0.25	0.25	0.5	0.5	0.25	0.5	0.25	0.25	0.25	0.5	0.25	0.25	0.25	0.75	0.5	0.25	0.5	0.5	0.25	0.25	0.25	0.5	0.25	0.25	0.25	0.75	0.25	0.25	0	0	0.25	0.25	0.25	0.25	0.25	0.25	0.5	0.5	0.25	0.25	0.25	0.5
103	1y14;normal	2	0	1	0	0	0	0	0	1	0	1	0	0	0	0	0	0	0	0	0	0	0	0	0	0	0	1	0	0	0	1	0	0	1	0	0	0	0	0	0	0	0	0	0	1	0	0	0
104	1yaa;normal	22	0.64	0.55	0.55	0.45	0.73	0.64	0.55	0.73	0.64	0.64	0.45	0.73	0.55	0.64	0	0.36	0.64	0.82	0.45	0.64	0.55	0.64	0.73	0.64	0.55	0.64	0.64	0.73	0.45	0.55	0.91	0.64	0.55	0.36	0.55	0.55	0.73	0.55	0.45	0.55	0.45	0.73	0.73	0.55	0.27	0.55	0.64
105	1yfm;normal	36	0.44	0.33	0.44	0.33	0.44	0.33	0	0.33	0.44	0.44	0.33	0.33	0.33	0.44	0.78	0.33	0.44	0.33	0	0.44	0.44	0.33	0.33	0.33	0.44	0.44	0.44	0.67	0.44	0.33	0.33	0.67	0.44	0.33	0.33	0.44	0.44	0.11	0.56	0.56	0.44	0	0.56	0.56	0.44	0.22	0.44
106	1ygp;normal	22	0.09	0.55	0.18	0.09	0.09	0.18	0.27	0.18	0.27	0.64	0.18	0.18	0.27	0.27	0.27	0.18	0.09	0	0.09	0.09	0.27	0.09	0.18	0.27	0.27	0.64	0	0.64	0.09	0.45	0.18	0	0.45	0.18	0.27	0.27	0.27	0.27	0.18	0.27	0.27	0.18	0.64	0.73	0.27	0.36	0.64
107	1ygp;stress	4	0	1	0	0	0	0	0	0	0	1	0	0	0	0	1	0	0	0	0	0	0	0	0.5	0	0	1	0	1	0	1	0	0	1	0	0	0	0	0	0	0	0	0	1	1	0	0.5	1
108	1ym5;normal	4	0	0	0	0	0	0	0	0	0	0	0	0	0	0	0.5	0	0	0	0	0	0	0	0	0	0	0	0	0	0	0	0	0	0	0	0	0	0	0	0	0	0	0	0	0	0	0	0
109	1zvf;normal	6	0.67	0	0	0	0.33	0.67	0	0.67	0.33	0	0.33	0	0	0	0.33	0	0.67	0	0	0	0	0.33	0	0	0	0	0.33	0.33	0	0	0	0	0	0	0.33	0	0.33	0	0.33	0.33	0.33	0.33	0.33	0	0	0	0.33
110	2axq;normal	10	0	0.8	0	0	0	0	0	0	0	0.4	0	0	0	0	0.6	0	0	0.2	0	0	0	0	0	0	0	0.4	0.2	0.8	0	0.6	0	0	0.4	0	0	0	0	0	0	0	0	0	0.8	0.4	0	0	0.2
111	2b0z;normal	13	0	0.54	0.08	0	0.08	0	0	0.08	0.08	0.54	0.08	0	0.08	0.08	0	0	0	0.62	0.08	0	0.08	0.08	0.38	0	0.08	0.46	0.46	0.38	0	0.46	0.08	0.08	0.38	0	0.08	0.08	0.08	0.08	0.08	0	0.08	0.08	0.46	0.46	0.08	0.54	0.46
112	2b0z;stress	1	0	0	0	0	0	0	0	0	0	0	0	0	0	0	0	0	0	0	0	0	0	0	0	0	0	0	0	0	0	0	0	0	0	0	0	0	0	0	0	0	0	0	1	0	0	0	0
113	2b9h;normal	4	1	0.75	0.75	0.75	1	0.75	0.75	0.75	1	0.75	0.75	0.75	0.75	0.75	0.5	0.75	0.75	0.75	0.75	0.75	0.75	0.75	0.75	0.75	0.75	0.75	0.75	0.75	0.5	0.75	0.5	0.5	0.75	0.75	0.75	0.75	0.75	0.75	0.75	0.75	0.75	1	1	0.75	0.5	0.75	0.75
114	2b9h;stress	2	1	1	1	1	1	1	1	1	1	1	1	1	1	1	1	1	1	1	1	1	1	1	1	1	1	1	1	1	1	1	1	1	1	1	1	1	1	1	1	1	1	1	1	1	1	1	1
115	2bcn;normal	25	0	0.52	0.04	0	0.04	0	0	0.04	0.04	0.52	0.04	0	0.04	0.04	0	0	0	0.6	0.04	0	0.04	0.04	0.36	0	0.04	0.48	0.44	0.36	0	0.44	0.04	0.04	0.4	0	0.04	0.04	0.04	0.04	0.04	0	0.04	0.04	0.44	0.44	0.04	0.52	0.44
116	2bcn;stress	2	0	0	0	0	0	0	0	0	0	0	0	0	0	0	0	0	0	0	0	0	0	0	0	0	0	0	0	0	0	0	0	0	0	0	0	0	0	0	0	0	0	0	1	0	0	0	0
117	2cvx;normal	2	0	1	1	1	1	0	1	1	1	1	1	1	1	1	1	1	0	0	1	1	1	1	0	1	1	1	1	1	0	1	1	0	1	1	1	1	1	0	1	1	1	1	1	1	1	1	1
118	2cvx;stress	2	1	1	1	1	1	1	1	1	1	1	0	1	1	1	1	1	1	1	1	1	1	1	1	0	1	1	1	1	0	1	1	0	1	1	1	1	1	1	1	1	1	1	1	1	1	1	1
119	2dh4;normal	2	0	0	0	0	0	0	1	0	0	0	0	1	0	0	0	1	0	0	0	0	0	0	0	0	0	0	0	0	1	0	0	0	0	0	0	0	0	0	1	0	0	0	0	0	0	0	0
120	2dlc;normal	28	0.21	0.5	0.64	0.5	0.71	0.29	0.64	0.64	0.71	0.29	0.5	0.43	0.64	0.64	0	0.5	0.29	0.36	0.5	0.14	0.64	0.57	0.64	0.5	0.64	0.57	0.43	0.43	0.57	0.5	0.36	0.43	0.5	0.43	0.64	0.64	0.64	0.57	0.57	0.64	0.5	0.71	0.93	0.64	0.64	0.5	0.43
121	2dlc;stress	2	1	1	1	1	1	1	1	1	1	1	1	1	1	1	0	1	1	1	1	0	1	1	1	1	1	1	1	1	1	1	1	1	1	1	1	1	1	1	1	1	1	1	1	1	1	1	1
122	2eke;normal	5	0.2	0.8	0	0	0	0	0	0	0	0.8	0.2	0	0	0	0	0.2	0.2	0.2	0.2	0	0	0.2	0.8	0	0	0.8	0.4	0.8	0	0.8	0	0	0.8	0	0	0	0	0	0	0	0	0	0.8	0.8	0	0	0.8
123	2eke;stress	2	0	0	0	0	0	0	0	0	0	0	0	0	0	0	0	0	0	0.5	0	0	0	0	0	0	0	0	0	0	0	0	0	0	0	0	0	0	0	0	0	0	0	0	1	0	0	0	0
124	2gjd;normal	8	0.5	1	0	0	0	0	0	0	0	1	0.5	0	0	0	0	0.5	0.5	0	0.5	0	0	0.5	0.5	0	0	1	0	1	0	1	0	0	1	0	0	0	0	0	0	0	0	0	0.5	1	0	0	1
125	2gw1;normal	40	0.4	0.35	0.4	0	0.35	0.45	0.4	0.5	0.35	0.35	0.35	0.35	0.4	0.4	0	0.15	0.4	0.35	0.35	0.25	0	0.3	0	0.3	0.4	0	0.5	0.5	0.4	0.35	0.3	0.55	0.5	0.35	0.4	0.4	0.35	0.25	0.35	0.4	0.4	0.35	0.55	0.5	0.4	0.35	0.5
126	2gw1;stress	2	0	0	0	0	0	0	0	0	0	0	0	0	0	0	0	0	0	1	0	0	0	0	0	0	0	0	1	0	0	0	0	0	0	0	1	0	0	0	0	0	0	0	0	0	0	0	1
127	2hld;normal	77	0.38	0.78	0.47	0.35	0.47	0.38	0.43	0.38	0.48	0.74	0.47	0.49	0.19	0.47	0.34	0.39	0.38	0.62	0.39	0.45	0.48	0.42	0.6	0.49	0.47	0.7	0.31	0.74	0.42	0.74	0.48	0	0.74	0.45	0.39	0.47	0.47	0.47	0.39	0.47	0.43	0.43	0.74	0.74	0.04	0.35	0.31
128	2hqm;normal	14	0.71	0.57	0.57	0.29	0.57	0.71	0.57	0.43	0.57	0.43	0.43	0.29	0.57	0.57	0.43	0.29	0.57	0.43	0.43	0.29	0.43	0.57	0.57	0.43	0.57	0.43	0.57	0.43	0.29	0.57	0.57	0.43	0.71	0.29	0.57	0.57	0.57	0.43	0.43	0.57	0.57	0.57	0.43	0.43	0.57	0.57	0.57
129	2hqm;stress	2	1	1	1	0	1	1	1	1	1	1	1	1	1	1	0	0	1	1	1	0	1	1	1	1	1	1	0	0	1	1	0	1	1	0	1	1	1	1	1	1	1	1	1	0	1	1	0
130	2iwh;normal	60	0	0.7	0	0	0	0	0	0	0	0.73	0	0	0	0	0	0	0	0.47	0	0	0	0	0.47	0	0	0.73	0.67	0.77	0	0.73	0	0.8	0.47	0	0	0	0	0	0	0	0	0	0.87	0.7	0	0.7	0.67
131	2iwh;stress	6	0	0.67	0	0	0	0	0	0	0	0.67	0	0	0	0	0	0	0	0.33	0	0	0	0	0	0	0	1	0.67	0.67	0	0.33	0	0.67	0.67	0	0	0	0	0	0	0	0	0	0.67	0.67	0	0.67	0.67
132	2ja9;normal	4	0	0	0	0	0	0	0	0	0	0	0	0	0	0	0.5	0	0	0	0	0	0	0	0	0	0	0	0	0	0	0	0	0	0	0	0	0	0	0	0	0	0	0	0	0	0	0	0
133	2jky;normal	12	0	0.5	0	0	0	0	0	0	0	0.67	0	0	0	0	0	0	0	0.5	0	0	0	0	0.17	0	0	0.5	0.5	0.5	0	0.5	0	0.5	0.5	0	0	0	0	0	0	0	0	0	0.67	0.5	0	0.5	0.5
134	2oe0;normal	8	0.75	0.75	0	0	0.75	1	0	1	1	0.75	1	0.75	0	0.25	0.5	0.25	1	0.75	0.75	0	0	0.5	1	0.75	0	0.5	0.75	0.5	0.75	0.5	0.5	0.5	0.5	0.75	0.5	0	0	0	0.25	0	1	1	1	0.5	0	0.5	0.25
135	2oq2;normal	2	0	1	0	0	0	0	0	0	0	1	0	0	0	0	1	0	0	0	0	0	0	0	1	0	0	1	1	1	0	1	0	1	1	0	0	0	0	0	0	0	0	0	0	1	0	1	1
136	2p4q;normal	28	0.57	0.5	0.57	0.43	0.64	0.36	0.43	0.5	0.71	0.5	0.36	0.43	0.64	0.64	0.5	0.5	0.5	0.64	0.5	0.57	0	0.5	0.71	0.43	0.64	0.43	0.64	0.64	0.57	0.5	0	0	0.5	0.5	0.71	0.64	0.64	0.5	0.64	0.57	0.5	0.5	0.57	0.57	0.64	0.5	0.64
137	2p4q;stress	2	1	1	1	1	1	0	1	1	1	1	1	1	1	1	1	1	1	1	1	0	0	1	1	1	1	1	1	1	1	1	0	0	1	1	1	1	1	1	1	1	1	1	1	1	1	1	1
138	2pmi;normal	3	0.67	0.33	0.33	0	0.33	0.67	0.33	0	0.33	0.33	0	0.33	0.67	0.33	0	0.33	0.67	0.33	0.33	0.33	0	0.33	0.33	0.33	0.33	0.33	0.33	0	0.33	0.33	0	0.33	0.33	0.33	0.67	0.33	0.33	0	0.33	0	0.33	0.33	0.33	0.33	0.33	0.33	0.33
139	2ps1;normal	12	0.33	0	0	0	0	0	0	0	0	0.33	0	0	0	0	0.33	0	0.33	0.5	0	0	0	0	0.33	0	0	0.33	0.5	0.83	0	0.5	0	0.5	0.33	0	0	0	0	0	0	0	0	0	0.5	0.5	0	0	0.5
140	2qfy;normal	36	0.67	0.5	0.56	0.5	0.56	0.67	0.56	0.61	0.56	0.5	0.67	0.61	0.56	0.56	0	0.56	0.44	0.22	0.61	0.61	0.61	0.61	0.5	0.44	0.56	0.56	0.5	0.56	0.67	0.5	0.72	0.61	0.67	0.5	0.61	0.56	0.61	0.56	0.5	0.56	0.56	0.5	0.72	0.67	0.56	0	0.5
141	2qxl;normal	63	0.38	0.65	0.6	0.41	0.57	0.32	0.57	0.44	0.57	0.62	0.54	0.46	0.6	0.54	0	0.38	0.41	0.54	0.6	0.44	0.57	0.6	0.6	0.38	0.6	0.62	0.59	0.65	0.4	0.62	0.41	0.59	0.59	0.41	0.57	0.6	0.6	0.51	0.6	0.6	0.63	0.6	0	0.67	0.6	0.59	0.59
142	2qxl;stress	2	0	1	0	0	0	0	0	0	0	1	0	0	0	0	0	0	0	1	0	0	0	0	1	0	0	1	1	1	0	1	0	1	1	0	0	0	0	0	0	0	0	0	0	1	0	1	1
143	2vdu;normal	8	0.75	0.25	0.5	0.5	0.75	0.5	0.5	0.75	0.75	0.25	0.75	0.5	0.5	0.5	0.5	0.75	0.75	1	0.5	0.5	0.5	0.5	0.75	0.75	0.5	0.25	0.5	0.75	0.5	0.25	0.75	0.5	0.25	0.5	0.75	0.5	0.5	0	0	0.5	0.75	0.75	0.75	0.25	0.5	0.25	0
144	2z5b;normal	1	0	0	0	0	0	0	0	0	0	0	0	0	0	0	0	0	0	0	0	0	0	0	0	0	0	0	0	0	0	0	0	0	0	0	0	0	0	0	0	0	0	0	0	0	0	0	0
145	2z5c;normal	5	0.4	0.4	0.4	0.4	0.4	0.4	0.4	0.4	0.4	0.4	0.4	0.4	0.4	0.4	0	0.4	0.4	0.2	0.4	0.4	0	0.4	0.4	0.4	0.4	0.4	0.4	0.4	0.4	0.4	0.4	0	0.4	0.4	0.4	0.4	0.4	0.4	0.4	0.4	0.4	0.4	0.4	0.4	0	0.4	0.4
146	2z5c;stress	2	1	1	1	1	1	1	1	1	1	0.5	1	1	1	1	0	1	1	1	1	1	0	1	1	1	1	1	1	1	1	1	0.5	0	1	1	1	1	1	0.5	1	0.5	1	1	1	1	0	1	1
147	2zd7;normal	4	0	0	0	0	0	0	0	0	0	0	0	0	0	0	1	0	0	0	0	0	0	0	0	0	0	0	0	0	0	0	0	0	0	0	0	0	0	0	0	0	0	0	0.5	0	0	0	0
148	3afo;normal	6	0	0	0	0	0	0	0	0	0	0	0	0	0	0	0	0	0	0	0	0	0	0	0	0	0	0	0	0	0	0.67	0	0	0	0	0	0	0	0	0	0	0	0	0.67	0	0	0	0
149	3b46;normal	8	0	0.25	0.5	0	0.5	0	0.5	0.25	0.75	0.5	0	0.25	0.5	0.5	0.5	0.25	0.25	0.25	0	0.25	0.25	0	0	0.25	0.5	0.25	0.5	0.5	0.5	0.5	0.5	0	0.25	0.25	0.75	0.75	0.5	0.5	0.5	0.5	0.5	0.75	0	0.25	0.5	0	0.5
150	3b46;stress	2	0	0	1	0	1	0	1	0	1	0	0	0	1	0	0	0	0	0	0	0	1	0	0	0	1	0	0	0	0	0	0	0	0	0	1	1	0	1	1	1	0	0	0	0	1	0	0
151	3bfr;normal	20	0.4	0.8	0.2	0.2	0.2	0.6	0.2	0.2	0.2	0.6	0.2	0.4	0.2	0.4	0	0.4	0.4	0.2	0.2	0.4	0.2	0.2	0.6	0.2	0.2	0.6	0	0.6	0.2	0.6	0.4	0.6	0.4	0.4	0.4	0.2	0.2	0.2	0.2	0.4	0.4	0.2	0.8	0.8	0.2	0.8	0
152	3blx;normal	64	0.31	0.44	0.38	0.31	0.38	0.25	0.44	0.56	0.56	0.44	0.44	0.5	0.44	0.44	0	0.38	0.31	0.06	0.44	0.5	0.44	0.5	0.5	0.38	0.44	0.44	0.44	0.38	0.44	0.38	0.44	0.19	0.44	0.31	0.5	0.44	0.44	0.31	0.38	0.44	0.31	0.38	0.56	0.38	0.44	0.44	0.44
153	3blx;stress	12	0.67	0.67	0.67	0.67	0.67	0.67	0.67	0.67	0.67	0.67	0.67	0.67	0.67	0.67	0	0.67	0.67	0.67	0.67	0.33	0.67	0.67	0.67	0.67	0.67	0.67	0.67	0.67	0.67	0.67	0.67	0	0.67	0.67	0.67	0.67	0.67	0.67	0.67	0.67	0.67	0.67	0.67	0.67	0.67	0.67	0.67
154	3bq3;stress	2	0	0	0	0	0	0	0	0	0	0	0	0	0	0	0	0	0	0	0	0	0	0	0	0	0	0	0	0	0	0	0	0	0	0	0	0	0	0	0	0	0	0	0	0	0	0	0
155	3c2v;normal	6	0	0	0	0	0	0	0	0	0	0	1	0	0	0	1	0	0	0	1	0	0	0	1	0	0	1	1	0	0	0	0	1	1	0	0	0	0	0	0	0	0	0	1	1	0	0	1
156	3cph;normal	11	0.64	0.55	0.73	0.64	0.91	0.64	0.82	0.64	0.91	0.64	0.55	0.73	0.73	0.73	0.64	0.73	0.64	0.55	0.82	0.73	0.73	0.64	0.55	0.64	0.73	0.36	0.64	0.64	0.73	0.55	0.73	0.27	0.64	0.64	0.73	0.73	0.73	0.55	0.64	0.73	0.82	0.91	0.73	0.55	0.73	0.27	0.64
157	3cph;stress	2	0.5	0.5	0.5	0.5	0.5	0.5	0.5	0.5	0.5	0.5	0.5	0.5	0.5	0.5	0.5	0.5	0.5	1	0.5	0.5	0.5	0.5	1	0.5	0.5	0.5	0.5	0.5	0.5	0.5	0.5	0	0.5	1	0.5	0.5	0.5	0	0.5	0.5	0.5	0.5	1	0.5	0.5	0.5	0.5
158	3cpj;normal	7	0.57	0.43	0.43	0.29	0.57	0.57	0.43	0.43	0.57	0.57	0.29	0.57	0.43	0.43	0.43	0.57	0.57	0.57	0.57	0.57	0.43	0.71	0.57	0.43	0.43	0.57	0.57	0.57	0.57	0.43	0.57	0	0.57	0.43	0.29	0.43	0.43	0.14	0.43	0.43	0.43	0.57	0.71	0.43	0.43	0.43	0.57
159	3cpj;stress	2	0.5	0.5	0.5	0.5	0.5	0.5	0.5	0.5	0.5	0.5	0.5	0.5	0.5	0.5	0.5	0.5	0.5	1	0.5	0.5	0.5	0.5	1	0.5	0.5	0.5	0.5	0.5	0.5	0.5	0.5	0	0.5	1	0.5	0.5	0.5	0	0.5	0.5	0.5	0.5	1	0.5	0.5	0.5	0.5
160	3cq0;normal	2	0	1	0	0	0	0	0	0	0	1	0	0	0	0	0	0	0	0	0	0	0	1	0	0	0	1	0	0	1	0	1	0	1	0	0	0	0	0	0	0	0	0	0	0	0	0	0
161	3cq0;stress	2	1	1	0	0	0	1	0	0	0	1	0	1	0	0	1	0	1	0	0	0	0	0	0	0	0	1	1	1	1	1	0	1	1	0	0	0	0	0	0	0	0	0	1	1	0	1	1
162	3dxr;normal	6	1	1	1	1	1	1	1	1	1	1	1	1	1	1	1	1	1	1	1	1	0	1	1	1	1	1	1	1	1	1	1	1	1	1	1	1	1	0	1	1	1	1	1	1	1	1	1
163	3f3f;normal	8	0	0	1	1	1	0	1	1	1	0.5	1	0	1	1	1	0.5	0	0	1	1	1	0.5	0	0.5	1	0	0.5	0.5	0	0	0.5	0	0	1	1	1	1	1	1	0	1	1	0.5	0.5	1	0	0.5
164	3f3k;normal	6	0	0	0	0	0	0	0	0	0	0	0	0	0	0	0	0	0	0.33	0	0	0	0	0	0	0	0	0	0	0	0	0	0	0	0	0	0	0	0	0	0	0	0	0	0	0	0	0
165	3f4f;normal	3	0	0	0	0	0	0	0	0	1	0	1	0	0	0	0	1	0	0	1	1	0	0	0	1	0	0	0	0	0	0	0	0	0	0	0	0	0	0	0	0	0	0	1	0	0	0	0
166	3f4f;stress	3	0	0	0	0	0	0	0	0	0	0	0	0	0	0	0	0	0	0	0	0	0	0	0	0	0	0	0	0	0	0	0	0	0	0	0	0	0	0	0	0	0	0	0	0	0	0	0
167	3fky;normal	50	0.8	0.6	0.6	0.4	0.8	0.4	0.6	0.4	0.6	0.6	0.6	0.4	0.2	0.6	0	0.6	0.8	0.6	0.8	0.8	0.6	0.4	0.6	0.4	0.6	0.6	0.8	0.4	0.6	0.6	0.4	0.8	0.6	0.4	0.8	0.6	0.4	0.6	0.6	0.6	0.6	0.6	0.8	0.8	0.6	0.6	0.8
168	3fwc;stress	1	0	0	1	0	1	0	1	0	1	0	0	0	1	1	0	0	0	0	0	0	1	1	0	0	1	0	1	1	0	0	1	0	0	0	1	1	1	0	1	1	1	0	1	0	1	0	1
169	3gcb;normal	42	0	0.14	0.86	0	0.71	0	0.86	0.71	0.86	0	0	0.71	0.71	0.57	0.14	0.71	0	0.29	0	0.57	1	0.43	0.43	1	0.86	0	0.29	0.43	0.71	0.43	0.57	0.29	0.14	0.86	0.86	0.86	0.43	0.71	0.43	0.71	0.71	0.57	0	0.43	0.86	0	0.29
170	3gcb;stress	12	0	0.5	0	0	0	0	0	0	0	0	0	0	0	0	0.5	0	0	0	0	0	0	0	0	0	0	0	0.5	0.5	0	0.5	0	0.5	0	0	0	0	0	0	0	0	0	0	0	0	0	0	0.5
171	3gdl;stress	4	0	0.5	1	0.5	1	0	1	1	1	0.5	0.5	0.5	1	1	0	0.5	0	0.5	0.5	0.5	1	1	0.5	0	1	0.5	0.5	0.5	0.5	0.5	0.5	0.5	0.5	0	0	0.5	1	0	1	1	1	1	1	0.5	1	0.5	0.5
172	3h84;normal	16	0.75	0.62	0.25	0.62	0.38	0.62	0.38	0.5	0.38	0.75	0.75	0.88	0.38	0.38	0	0.75	0.75	0.75	0.62	0.62	0.38	0.75	0.62	0.88	0.38	0.75	0.75	0.75	0.88	0.75	0.75	0.75	0.75	0.62	0.38	0.38	0.38	0	0	0.38	0.38	0.38	0.75	0.88	0	0.88	0.75
173	3iab;normal	2	0	0	0	0	0	0	0	0	0	0	0	0	0	0	0	0	0	0	0	0	0	0	0	0	0	0	0	0	0	0	0	0	0	0	0	0	0	0	0	0	0	0	1	0	0	0	0
174	3itj;normal	10	0	0.4	0	0	0	0	0	0.2	0	0.4	0	0	0	0	0.8	0	0.2	0.6	0	0	0	0	0.4	0	0	0	0.4	0.6	0	0.6	0	0.6	0.4	0	0	0	0	0	0	0	0	0	0.8	0.6	0	0.4	0.4
175	3itj;stress	12	0	0.83	0	0	0	0	0	0.33	0	0.67	0	0	0	0	0.83	0	0.33	0.67	0	0	0	0	0.67	0	0	0	0.67	0.83	0	0.67	0	0.5	0.67	0	0	0	0	0	0	0	0	0	1	0.67	0	0.83	0.67
176	3kc2;normal	2	0	0	0	0	1	0	0	0	1	0	0	0	0	0	0	0	0	0	0	0	0	0	0	0	0	0	0	1	0	0	0	1	0	0	0	0	0	0	0	0	0	1	0	0	0	0	1
177	3kc2;stress	2	0	0	0	0	0	0	0	0	0	0	0	0	0	0	0	0	0	0	0	0	0	0	0	0	0	0	0	0	0	1	0	0	0	0	0	0	0	0	0	0	0	0	1	0	0	0	0
178	3kt3;normal	18	0.67	0.56	0.78	0.56	0.56	0.67	0.78	0.67	0.67	0.78	0	0.89	0.89	0.78	0	0.67	0.89	0.89	0.22	0.56	0.78	0.89	0.67	0.89	0.78	0.67	0.67	0.67	0.89	0.33	0.89	0.56	0.56	0.78	0.89	0.78	0.78	0.33	0.78	0.78	0.78	0.78	0.78	0.67	0.78	0.44	0.67
179	3kt3;stress	1	0	0	0	0	0	0	0	0	0	0	0	1	0	0	0	0	0	0	0	0	0	0	0	0	0	0	0	0	0	0	0	0	0	0	0	0	0	0	0	0	0	0	0	0	0	0	0
180	3kt7;normal	14	0	0.29	0.14	0.29	0	0.29	0.14	0	0	0.14	0	0	0.29	0.14	0.57	0	0.29	0.14	0.14	0	0	0	0	0.29	0.14	0.29	0.29	0.14	0.14	0	0.29	0.29	0.14	0.14	0	0.14	0	0.14	0	0	0.14	0	0.29	0	0.14	0.29	0.29
181	3kt7;stress	4	0	0	0	0	0	0.5	0	0	0	0	0	0	0	0	1	0	0	0	0.5	0	0	0	0	0.5	0	0	0	0	0	0	0	0	0	0	0	0	0	0	0	0	0	0	1	0	0	0	0
182	3kzv;normal	8	0	0.5	0	0	0	0	0	0	0	1	0	0	0	0	0	0	0	0.5	0	0	0	0	0	0	0	1	0.5	1	0	0.5	0	0.5	0.5	0	0	0	0	0	0	0	0	0	1	0.5	0	0.5	0.5
183	3mhh;normal	2	0	0	0	0	0	0	0	0	0	0	0	0	0	0	0	0	0	0	0	0	0	0	0	0	0	0	0	0	0	0	0	0	0	0	0	0	0	0	0	0	0	0	0	0	0	0	0
184	3mhh;stress	1	0	0	0	0	0	0	0	0	0	0	0	0	0	0	0	0	0	0	0	0	0	0	0	0	0	0	0	0	0	0	0	0	0	0	0	0	0	0	0	0	0	0	0	0	0	0	0
185	3mil;normal	2	0	0	0	0	0	0	0	0	0	0	0	0	0	0	0	0	0	0	0	0	0	0	0	0	0	0	0	0	0	0	0	0	0	0	0	0	0	0	0	0	0	0	0	0	0	0	0
186	3o05;normal	24	0	0.5	0	0	0	0	0	0	0	0.5	0.5	0	0	0	0	0	0	0.25	0.5	0	0	0	0.25	0	0	0.5	0.25	0.5	0	0.25	0	0.25	0.5	0	0	0	0	0	0	0	0	0	0.5	0.5	0	0.5	0.25
187	3o8o;normal	58	0.21	0.41	0.45	0.28	0.45	0.24	0.48	0.31	0.45	0.34	0.34	0.21	0.45	0.48	0.38	0.31	0.21	0.38	0.38	0.28	0.48	0.38	0.24	0.31	0.45	0.41	0.41	0.38	0.31	0.24	0.34	0	0.38	0.31	0.48	0.41	0.38	0.28	0.41	0.52	0.45	0.52	0.55	0.45	0.41	0.41	0.41
188	3o8o;stress	4	0.5	1	0.5	0	0.5	0.5	0.5	0.5	0.5	0.5	0.5	0.5	0.5	0.5	0	0.5	0.5	0	0.5	0.5	0.5	0	0.5	0.5	0.5	0.5	0.5	0	0.5	0.5	0.5	0	0.5	0.5	0.5	0.5	0.5	0.5	0.5	0.5	0.5	0.5	1	1	0.5	1	0.5
189	3oin;normal	8	0.5	0.5	0	0.5	0.5	0.5	0.75	0.5	0.5	0.5	0.5	0	0.75	0.75	0	0.25	0.5	0.75	0.5	0	0.75	0.75	0.5	0.25	0.75	0.5	0.5	0.5	0	0.5	0.25	0.5	0.5	0.25	0	0.75	0.5	0.75	0.75	0.5	0.5	0.5	1	0.5	0.75	0.5	0.5
190	3pim;normal	4	1	0.5	0.5	0	0	0	0.5	0.5	0.5	0.5	0	1	0.5	0.5	0	0.5	1	0.5	0.5	0	0.5	0	0.5	1	0.5	0.5	0.5	0.5	1	1	1	0.5	0.5	1	0	0.5	0.5	0	0	0.5	1	0	1	0.5	0.5	0	0.5
191	3pym;normal	40	0.7	0.8	0.7	0	0.9	0.8	0.9	0.4	0.9	0.8	0.9	0.8	0.9	0.9	0	0.7	0.7	0.9	0.9	0.7	0.8	0.7	0.6	0.7	0.7	0.8	0	0.8	0.7	0.7	0.8	0	0.8	0.7	0.8	0.7	0.8	0	0.6	0.9	0.8	0.7	0.8	0.8	0.7	0.8	0.8
192	3pym;stress	88	0.59	0.77	0.64	0	0.73	0.64	0.68	0.64	0.68	0.77	0.68	0.68	0.68	0.64	0	0.64	0.59	0.73	0.73	0.55	0.73	0.36	0.73	0.45	0.64	0.82	0	0.77	0.73	0.73	0.55	0	0.77	0.5	0.64	0.68	0.64	0	0.55	0.64	0.59	0.77	0.91	0.77	0.64	0.77	0.73
193	3q66;normal	6	0	0.17	0	0	0	0	0	0	0	0.17	0	0	0	0	1	0	0	0	0	0	0	0	0	0	0	0.33	0.17	0.17	0	0.17	0	0	0.33	0	0	0	0	0	0	0	0	0	0.5	0.17	0	0.17	0.17
194	3q66;stress	1	0	0	0	0	0	0	0	0	0	0	0	0	0	0	1	0	0	0	0	0	0	0	0	0	0	0	0	0	0	0	0	0	0	0	0	0	0	0	0	0	0	0	0	0	0	0	0
195	3quw;normal	18	0.17	0.67	0.17	0	0.17	0	0.33	0	0.33	0.67	0	0.33	0.17	0.17	0	0.5	0	0.67	0	0	0.17	0.17	0.33	0.33	0.17	0	0.5	0.5	0.33	0.67	0.17	0.67	0.67	0	0.17	0.17	0.17	0.17	0.17	0.17	0	0.17	0.67	0.67	0.17	0.67	0.5
196	3quw;stress	6	0	0	0	0	0	0	0	0	0	0	0	0	0	0	0	0	0	0	0	0	0	0	0	0	0	0	0.5	0.5	0	0	0	0	0	0	0	0.5	0	0	0	0	0	0	0	0	0	0	0.5
197	3r7w;normal	2	1	0.5	1	1	1	1	1	1	1	0.5	1	1	1	1	0	1	1	0.5	1	1	1	1	0.5	1	1	0.5	0.5	0.5	1	0.5	1	0.5	0.5	1	1	1	1	1	1	1	1	1	1	0.5	1	0.5	0.5
198	3rby;normal	12	0	0	0	0	0	0	0	0	0	0	0	0	0	0	0	0	0	0	0	0	0	0	0	0	0	0	0	0	0	0	0	0	0	0	0	0	0	0	0	0	0	0	0	0	0	0	0
199	3rby;stress	2	0	0	0	0	0	0	0	0	0	0	0	0	0	0	0	0	0	0	0	0	0	0	0	0	0	0	0	0	0	0	0	0	0	0	0	0	0	0	0	0	0	0	0	0	0	0	0
200	3rku;normal	16	0	0.25	0.25	0	0.5	0	0	0	0.5	0.25	0.75	1	0.25	0.25	0	0.75	0	0.5	0.75	0	0.25	0.75	0.25	0.5	0.25	0.25	0.5	0.75	1	0.25	0.75	0.5	0.5	0	0.25	0.25	0	0.25	0.5	0.25	0.5	0.5	0.75	0.75	0.25	0.25	0.5
201	3tmk;normal	4	0	0	0	0	0	0	0.5	0	0	0	0	0	0	0	0.5	0.5	0	0.5	0	0	0	0	0.5	0	0	0.5	0	0	0	0.5	0.5	0	0	0	0	0	0	0	0	0.5	0	0	0	0.5	0	0	0
202	4bsz;normal	64	0.5	0.56	0.5	0.62	0.5	0.5	0.5	0.44	0.5	0.56	0.56	0.56	0.5	0.5	0.06	0.5	0.5	0.56	0.56	0.5	0	0.5	0.56	0.5	0.5	0.56	0.56	0.56	0.56	0.56	0.5	0.69	0.69	0.5	0.5	0.5	0.5	0.44	0.5	0.5	0.5	0.25	0.62	0.62	0	0.56	0.56
203	4bsz;stress	8	0	1	0.5	0	0.5	0	0.5	0.5	0.5	1	0.5	0.5	0.5	0.5	0	0.5	0	0	0.5	0	0	0.5	0.5	0	0.5	1	1	1	0.5	1	0.5	1	1	0	0.5	0.5	0.5	0.5	0.5	0.5	0.5	0.5	1	1	0	1	1
204	4c3i;normal	53	0.25	0.32	0.28	0.25	0.28	0.21	0.26	0.3	0.28	0.4	0.19	0.17	0.28	0.25	0.55	0.26	0.25	0.36	0.15	0.26	0.26	0.21	0.28	0.34	0.28	0.38	0.4	0.36	0.26	0.34	0.38	0.3	0.21	0.28	0.26	0.26	0.23	0.11	0.26	0.25	0.28	0.26	0.68	0.38	0.25	0.32	0.4
205	4c3i;stress	20	0.25	0.25	0.15	0.1	0.15	0.2	0.15	0.15	0.15	0.25	0.1	0.1	0.15	0.15	0.15	0.2	0.2	0.2	0.05	0.05	0.2	0.05	0.25	0.25	0.15	0.25	0.25	0.3	0.1	0.25	0.15	0.15	0.2	0.15	0.15	0.15	0.15	0.2	0.15	0.15	0.15	0.15	0.4	0.25	0.1	0.2	0.25
206	4c92;normal	6	0.33	0.17	0.5	0.5	0.5	0.17	0.5	0.17	0.5	0.17	0.83	0.67	0.17	0.5	0.5	0.67	0.33	0	0.17	0	0.33	0.17	0.17	0.5	0.5	0.5	0.5	0.17	0.67	0.17	0.17	0.17	0.67	0.5	0.5	0.5	0.5	0.5	0.17	0.17	0.5	0.5	0.33	0.33	0.33	0.17	0.17
207	4clc;normal	10	0	0	0	0	0	0	0	0	0	0	0	0	0	0	0	0	0	0	0	0	0	0	0	0	0	1	1	1	0	0	0	0	0	0	0	0	0	0	0	0	0	0	0	0	0	0	1
208	4dl0;normal	24	0.29	0.42	0.33	0.29	0.42	0.33	0.42	0.33	0.33	0.33	0.33	0.38	0.33	0.33	0.12	0.29	0.33	0.71	0.29	0.29	0.33	0.25	0.42	0.29	0.33	0.33	0.42	0.46	0.38	0.29	0.33	0.42	0.12	0.25	0.29	0.33	0.38	0.33	0.33	0.33	0.25	0.33	0.5	0.33	0.33	0.42	0.29
209	4dl0;stress	2	0.5	0.5	0.5	0.5	0.5	0.5	0.5	0.5	0.5	0.5	0.5	0.5	0.5	0.5	0	0.5	0.5	0.5	0	0.5	0.5	0.5	0	0.5	0.5	0.5	0.5	0.5	0.5	0.5	0.5	0.5	0	0.5	0	0.5	0.5	0.5	0.5	0.5	0	0.5	0.5	0.5	0.5	0.5	0.5
210	4fgw;normal	14	0.57	0.71	0.71	0.43	0.71	0.57	0.86	0.71	0.71	0.71	0.43	0.43	0.71	0.71	0	0.29	0.57	0	0.43	0.29	0.71	0.71	0.43	0.29	0.71	0.57	0.43	0.57	0.29	0.71	0.29	0	0.71	0.43	0.71	0.71	0.43	0.29	0.43	0.71	0.71	0.71	0.71	0.43	0.71	0.86	0.43
211	4g1p;normal	28	0.5	0.07	0.5	0.36	0.5	0.43	0.43	0	0.57	0.43	0	0.5	0.64	0.5	0	0.43	0.5	0	0.5	0.5	0.5	0.36	0.36	0.5	0.5	0.43	0.57	0.43	0.64	0.5	0.5	0	0.5	0.57	0.43	0.5	0.43	0.29	0.57	0.57	0.64	0.5	0.57	0.5	0.29	0.36	0.57
212	4g1p;stress	2	1	0	1	1	1	1	1	0	1	1	0	1	1	1	0	1	1	0	1	1	1	1	1	1	1	1	1	1	1	1	1	0	1	1	1	1	1	1	1	1	1	1	1	1	1	1	1
213	4g6h;normal	6	0	0	0	0	0	0	0	0	0	0	0	0	0	0	0	0	0	0	0	0	0	0	0	0	0	0	0	0	0	0	0	0	0	0	0	0	0	0	0	0	0	0	0	0	0	0	0
214	4h86;normal	20	0	0.4	0	0	0	0	0	0	0	0.3	0	0	0	0	0	0	0	0.3	0	0	0	0	0.7	0	0	0.3	0.3	0.5	0	0.4	0	0.4	0.4	0	0	0	0	0	0	0	0	0	0.6	0.4	0.2	0.4	0.3
215	4h86;stress	2	0	1	0	0	0	0	0	0	0	1	0	0	0	0	0	0	0	1	0	0	0	0	1	0	0	1	1	1	0	1	0	1	1	0	0	0	0	0	0	0	0	0	1	1	1	1	1
216	4ha7;normal	2	0	1	0	0	0	0	0	0	0	1	0	0	0	0	0	0	0	1	0	0	0	0	0	0	0	1	1	1	0	1	0	0	1	0	0	0	0	0	0	0	0	0	1	1	0	1	1
217	4hny;normal	13	0.31	0.23	0.38	0.23	0.31	0	0.38	0.38	0.31	0.15	0.31	0.08	0.38	0.38	0.31	0.15	0.31	0.23	0.31	0.08	0.46	0.31	0.15	0.23	0.38	0	0.23	0.15	0.08	0.08	0.38	0.23	0.15	0.15	0.31	0.38	0.38	0.23	0.31	0.38	0.38	0.31	0.31	0.15	0.38	0.23	0.23
218	4ijc;normal	14	0	0	0	0	0	0	0	0	0	0	0	0	0	0	0.14	0	0	0	0	0	0	0	0	0	0	0	0	0	0	0	0	0	0	0	0	0	0	0	0	0	0	0	0	0	0	0	0
219	4ijc;stress	4	0	0	0	0	0	0	0	0	0	0	0	0	0	0	0	0	0	0	0	0	0	0	0	0	0	0	0	0	0	0	0	0	0	0	0	0	0	0	0	0	0	0	0	0	0	0	0
220	4jch;normal	12	0	0.67	0	0	0	0	0	0	0	0.67	0	0	0	0	0.83	0	0	0.5	0	0	0	0	0.83	0	0	0.67	0.67	0.67	0	0.67	0	0	0.67	0	0	0	0	0	0	0	0	0	0.83	0.67	0	0.67	0.67
221	4jch;stress	8	0	0.75	0	0	0	0	0	0	0	0.25	0	0	0	0	0.25	0	0	0.25	0	0	0	0	0.25	0	0	0.25	0	0.5	0	0.25	0	0	0	0	0	0	0	0	0	0	0	0	0.25	0.5	0	0.5	0
222	4je5;normal	28	0	0.36	0.21	0	0.29	0	0.14	0.14	0.29	0.36	0.29	0.21	0.21	0.14	0.36	0.14	0	0.14	0.43	0.07	0.14	0.14	0.36	0.36	0.21	0.21	0.29	0.36	0.14	0.5	0.21	0.14	0.43	0.14	0.36	0.21	0.07	0.21	0.14	0.21	0.29	0.29	0.29	0.29	0.21	0.43	0.29
223	4je5;stress	8	0	0.75	0.25	0	0.5	0	0.25	0	0.5	0.25	0.5	0	0.25	0.25	0.25	0	0	0	0.5	0.25	0.25	0.25	0.25	0.75	0.25	0.75	0.75	0.25	0	0.5	0.25	0.25	0.75	0.5	0.5	0.25	0.25	0.5	0.5	0.25	0.5	0.5	0.5	0.25	0.25	0.75	0.75
224	4krd;normal	4	1	0.75	0.75	0.5	0.75	1	0.75	0.5	0.75	0.75	0	0.75	1	0.75	0	0.75	1	0.75	0.75	0.75	0.5	0.75	0.75	0.75	0.75	0.75	0.75	0.5	0.75	0.75	0.5	0.75	0.75	0.5	1	0.75	0.75	0.5	0.75	0.5	0.75	0.75	0.75	0.75	0.75	0.5	0.75
225	4lfi;normal	14	0.57	0.71	0.57	0.57	0.71	0.57	0.57	0.57	0.71	0.71	0.57	0.57	0.57	0.57	0.71	0.57	0.57	0.86	0.57	0.57	0.57	0.57	0.71	0.57	0.57	0.71	0.86	0.86	0.57	0.71	0.57	0.86	0.71	0.29	0.57	0.57	0.57	0.29	0.57	0.57	0.57	0.57	0.71	0.71	0.57	0.71	0.86
226	4m5d;normal	7	0.14	0.14	0	0.29	0	0.14	0	0.29	0	0	0.14	0.14	0.14	0	0.43	0	0.29	0	0	0.14	0	0.29	0.29	0.14	0	0.14	0.29	0.29	0.14	0.14	0.43	0.14	0.14	0.29	0.29	0	0.29	0	0.14	0	0.14	0	0.57	0.29	0	0.14	0.29
227	4n0i;normal	1	0	0	0	0	0	0	0	0	0	0	0	0	0	0	0	0	0	0	0	0	0	0	1	0	0	0	0	0	0	0	0	0	1	0	0	0	0	0	0	0	0	0	1	0	0	0	0
228	4obx;normal	8	0.5	0.5	0.25	0	0.25	0.5	0.25	0.75	0.25	0.5	0.5	0.75	0.25	0.25	0.25	0.75	0.5	0.25	0	0.5	0.25	0	0.25	0.5	0.25	0.5	0.5	0.25	0.5	0.5	0.5	0.5	0.5	0.75	0.25	0.25	0.25	0.25	0.25	0.25	0.25	0.25	0.5	0.5	0.25	0.5	0.5
229	4oe6;normal	30	0.2	0.8	0.6	0	0.6	0.2	0.2	0.6	0.6	1	0.2	0.2	0.6	0.6	0.4	0.4	0.2	0.4	0.2	0	0.6	0.4	0.4	0.4	0.6	0.8	0.4	0.8	0.2	0.6	0	0.2	0.8	0.4	0.2	0.6	0.4	0	0.6	0.6	0.4	0.4	0.4	1	0.6	0.8	0.4
230	4ojv;stress	6	0	0.33	0	0	0	0	0	0	0	0	0	0	0	0	0.33	0	0	0	0	0	0	0	0	0	0	0	0.33	0	0	0	0	0	0	0	0	0	0	0	0	0	0	0	0	0	0	0.33	0.33
231	4pvc;normal	12	0	0.67	0	0	0	0	0	0	0	0.83	0	0	0	0	0	0	0	0.5	0	0	0	0	0.67	0	0	0.67	0.67	0.5	0	0.5	0	0.83	0.83	0	0	0	0	0	0	0	0	0	0.33	0.83	0	0.33	0.67
232	4pvc;stress	2	0	0	0	0	0	0	0	0	0	0	0	0	0	0	0	0	0	0	0	0	0	0	0	0	0	0	0	0	0	0	0	0	0	0	0	0	0	0	0	0	0	0	0	0	0	0	0
233	4qtu;normal	3	0.33	0.33	0.33	0.33	0.33	0.33	0.33	0.33	0.33	0.67	0.33	0.33	0.33	0.33	0	0.33	0.33	0.33	0.33	0	0.33	0.33	0.33	0.33	0.33	0.67	0.67	0.67	0.33	0.67	0.33	0.67	0.67	0.33	0.33	0.33	0.33	0	0.33	0.33	0.33	0.33	0.33	0.67	0	0.67	0.67
234	4ww9;normal	3	0	1	0.33	0.33	0.33	0.33	0.33	0.67	0.33	1	0	0	0.33	0.33	0.67	0.33	0	1	0.33	0	0.33	0.33	0.67	0	0.33	1	1	1	0	0.33	0	0.33	0.33	0	0.33	0.33	0.33	0.33	0.33	0.33	0.33	0.33	1	1	0.33	0.67	1
235	4wxa;normal	3	0	0	0	0	0	0	0	0	0	0	0	0	0	0	0	0	0	0	0	0	0	0	0	0	0	0	0	0	0	0	0	0	0	0	0	0	0	0	0	0	0	0	0.33	0	0	0	0
236	4ytw;normal	4	0.5	1	0	0	0	0.5	0	1	0	1	0	0	0	0	0.5	0	0.5	0	0	0	0	0	0	0	0	1	0.5	1	0	1	0	0.5	1	0	0.5	0	0	0	0	0	0	0	0.5	1	0	1	0.5
237	4zac;normal	2	0	0	0	0	0	0	0	0	0	0	0	0	0	0	0	0	0	0	0	0	0	0	0	0	0	0	0	0	0	0	0	0	0	0	0	0	0	0	0	0	0	0	0	0	0	0	0
238	5c77;normal	13	0	0.38	0	0	0	0	0	0	0	0.31	0	0	0	0	0	0	0	0.08	0	0	0	0	0.23	0	0	0	0	0.38	0	0.46	0	0	0	0	0	0	0	0	0	0	0	0	0.15	0.15	0	0	0.46
239	5env;normal	76	0.21	0.37	0	0	0	0.16	0	0.32	0	0.53	0	0	0	0	0	0	0.42	0	0	0	0	0	0.53	0	0	0.47	0.79	0.47	0	0.32	0	0.58	0.63	0	0	0	0	0	0	0	0	0	0.58	0.58	0	0	0.79
240	5env;stress	8	0	0	0	0	0	0	0	0	0	0	0	0	0	0	0	0	0	0	0	0	0	0	0	0	0	0	0	0	0	0	0	0.5	0	0	0	0	0	0	0	0	0	0	0	0	0	0	0
241	5fem;normal	30	0.27	0.6	0.53	0	0.2	0.27	0.53	0	0.2	0.67	0.33	0.27	0.53	0.47	0.67	0.33	0.27	0.33	0.4	0.53	0.47	0.33	0.53	0.53	0.53	0.67	0.4	0.53	0.33	0.8	0.47	0	0.67	0.33	0.47	0.53	0.27	0.13	0.4	0.47	0.47	0.27	0.73	0.67	0.53	0.6	0.4
242	5fem;stress	2	0	0	0	0	0	0	0	0	0	1	0	0	0	0	0	0	0	0	0	0	0	0	0	0	0	1	1	1	0	1	0	0	1	0	0	0	0	0	0	0	0	0	0	0	0	0	1
243	5jgf;normal	60	0	0.4	0	0	0	0	0	0	0	0.4	0	0	0	0	0.4	0	0	0	0	0	0	0	0	0	0	0.6	0.2	0.4	0	0.4	0	0.6	0.4	0	0	0	0	0	0	0	0	0	0.4	0.2	0	0.4	0.2
244	5jgf;stress	24	0	1	0	0	0	0	0	0	0	1	0	0	0	0	1	0	0	0	0	0	0	0	0	0	0	1	1	1	0	1	0	0.5	1	0	0	0	0	0	0	0	0	0	1	1	0	1	1
245	5jhe;normal	6	0	0	0	0	0	0	0	0	0	0	0	0	0	0	0.33	0	0	0	0	0	0	0	0	0	0	0	0	0	0	0	0	0	0	0	0	0	0	0	0	0	0	0	0.67	0	0	0	0
246	5l6j;normal	22	0.27	0.45	0.41	0.18	0.55	0.14	0.45	0.41	0.5	0.5	0.45	0.45	0.5	0.45	0	0.5	0.18	0.27	0.41	0.55	0.45	0.55	0.55	0.45	0.5	0.5	0.5	0.5	0.45	0.55	0.23	0.55	0.5	0.45	0.5	0.5	0.5	0.36	0.36	0.45	0.55	0.5	0.77	0.5	0.36	0.45	0.5
247	5l6j;stress	3	0.33	0.67	0.67	0.33	0.67	0	0.67	0.33	0.67	0.67	0.67	0.33	0.67	0.67	0	0.33	0.33	0	0.67	0.33	0.67	1	0.33	0.33	0.67	0.67	0.67	0.67	0.33	0.67	0	0.67	0.67	0.33	0.67	0.67	0.67	0.67	0.67	0.67	0.67	0.67	1	0.67	0.67	0.67	0.67
248	5lkd;normal	2	0	0	0	0	0	0	0	1	0	1	1	0	0	0	0	0	0	0	1	0	0	0	1	0	0	0	0	0	0	0	0	0	0	0	0	0	0	0	0	0	0	0	1	1	0	0	0
249	5mp4;normal	16	0	1	0	0	0	0	0	0	0	0.75	0	0	0	0	0	0	0	0.5	0	0	0	0	0.75	0	0	0.75	0.5	0.75	0	0.5	0	0.5	0.75	0	0	0	0	0	0	0	0	0	0.5	0.75	0	1	0.5
250	5n6n;normal	40	0.38	0.55	0.5	0.38	0.5	0.38	0.5	0.55	0.53	0.6	0.5	0.53	0.5	0.5	0	0.53	0.38	0.72	0.47	0.62	0.5	0.45	0.6	0.57	0.5	0.6	0.65	0.62	0.53	0.57	0.53	0.17	0.55	0.55	0.4	0.5	0.45	0.35	0.5	0.4	0.5	0.53	0.68	0.62	0.45	0.57	0.65
251	5n6n;stress	7	0	0.29	0	0	0	0	0	0	0	0.29	0	0	0	0	0	0	0	0.57	0	0.14	0	0	0.14	0	0	0.29	0.71	0.43	0	0.43	0	0.57	0.43	0	0	0	0	0	0	0	0	0	0.57	0.57	0	0.29	0.71
252	5ojw;normal	4	0.5	0.75	0.75	0.5	0.5	0.5	0.5	0.25	0.5	0.75	0.5	0.5	0.5	0.5	0	0.5	0.5	0.75	0.5	0.5	0	0.5	0.75	0.5	0.5	0.75	0.25	0.75	0.5	0.5	0.5	0.75	0.75	0.5	0.5	0.5	0.5	0.5	0.5	0.5	0.5	0.5	0.75	0.75	0	0	0.5
253	5ojw;stress	1	0	0	0	0	1	0	0	0	1	0	0	0	0	0	0	0	0	0	0	0	0	0	0	0	0	0	0	1	0	1	0	0	0	0	0	0	0	0	0	0	0	1	0	1	0	0	0
254	5t94;normal	9	0.44	0.67	0.56	0.22	0.67	0.33	0.56	0.56	0.67	0.56	0.56	0.56	0.56	0.56	0.56	0.56	0.44	0.44	0.56	0.56	0.56	0.67	0.56	0.56	0.56	0.67	0.67	0.56	0.56	0.67	0.56	0.11	0.56	0.67	0.67	0.56	0.56	0.56	0.56	0.56	0.56	0.67	0.56	0.56	0.56	0.67	0.67
255	5txr;normal	12	0	0.67	0.5	0	0.67	0	0.67	0.33	0.5	0.5	0.5	0.33	0.5	0.5	0.67	0.33	0	0.5	0.67	0.5	0.5	0.5	0.5	0.67	0.5	0.67	0.83	0.83	0.5	0.5	0.5	0.83	0.5	0.5	0.5	0.5	0.5	0.5	0.33	0.5	0.5	0.5	0.83	0.83	0.5	0.67	0.83
256	5ux7;normal	12	0.33	0.33	0.67	0.33	0.67	0.33	0.67	0.67	0.67	0.33	0.33	0.67	0.67	0.67	0	0.67	0.33	0.33	0.33	0.67	0.67	0	0.33	0.67	0.67	0.33	0.33	0.33	0.67	0.33	0.67	0	0.33	0.67	0.67	0.67	1	0.33	0.33	0.67	0.67	0.67	1	0.33	0.33	0.33	0.33
257	5ux7;stress	4	0	0	1	0	1	0	1	0	1	0	0	1	1	1	0	1	0	0	0	1	1	0	0	1	1	0	0	0	1	0	1	0	0	1	0	1	1	1	0	1	1	1	0	0	0	0	0
258	5vde;normal	4	0	1	0	0	0	0	0	0	0	1	0	0	0	0	0	0	0	1	0	0	0	0	0.5	0	0	1	0.5	0.5	0	1	0	0	1	0	0	0	0	0	0	0	0	0	1	1	0	0	0.5
259	5xox;normal	8	0	0	0.5	0	0.5	0	0.5	0	0.5	0	0	0	0.5	0.5	0	0	0	0	0	0	0.5	0.5	0.5	0.5	0.5	0.5	0	0.5	0	0.5	0.5	0.5	0	0.5	0.5	0.5	0.5	0	0.5	0.5	0.5	0.5	0.5	0.5	0.5	0	0
260	5y58;normal	3	0	0	0	0	0	0	0	0	0	0	0	0	0	0	0.33	0	0	0	0	0	0	0	0	0	0	0	0	0	0	0	0	0	0	0	0	0	0	0	0	0	0	0	0.33	0	0	0	0
[truncated: 128 more columns]

## Sheet: Conservation per protein
	PDB ID; UniProt ID; Chain; Conditions	Number of PTMs in the yeast protein	Anopheles darlingi	Macaca mulatta	Aspergillus oryzae	Aspergillus terreus	Heliconius melpomene	Atta cephalotes	Fusarium graminearum PH-1	Myotis lucifugus	Verticillium alfalfae VaMs.102	Phanerochaete chrysosporium	Gallus gallus	Cryptococcus neoformans var. neoformans B-3501A	Procavia capensis	Caenorhabditis japonica	Puccinia triticina	Aspergillus fischeri	Neurospora crassa	Meleagris gallopavo	Drosophila willistoni	Schizophyllum commune H4-8	Aedes aegypti	Naumovozyma dairenensis CBS 421	Drosophila ananassae	Cavia porcellus	Taeniopygia guttata	Blastomyces gilchristii SLH14081	Amphimedon queenslandica	Trichoderma virens	Echinops telfairi	Kluyveromyces lactis NRRL Y-1140	Fusarium oxysporum	Apis mellifera	Aspergillus nidulans	Takifugu rubripes	Sarcophilus harrisii	Microcebus murinus	Schistosoma mansoni	Aspergillus fumigatus	Pyrenophora teres f. teres 0-1	Oreochromis niloticus	Gorilla gorilla	Rattus norvegicus	Tetraodon nigroviridis	Drosophila melanogaster	Parastagonospora nodorum	Encephalitozoon intestinalis ATCC 50506	Danio rerio
0	1a3w;P00549;A;normal	39	0.62	0.51	0.54	0.56	0.23	0.31	0.56	0.51	0	0.64	0.46	0.64	0.51	0.54	0	0.59	0.54	0.46	0.56	0.59	0.62	0.95	0.56	0.54	0.46	0.49	0.62	0.54	0.49	0.82	0.56	0.56	0.54	0.62	0.51	0.51	0.44	0	0.62	0.59	0.54	0.56	0.59	0.56	0.64	0.31	0.59
1	1a3w;P00549;A;stress	14	0.57	0.57	0.64	0.64	0.36	0.29	0.71	0.5	0	0.57	0.43	0.79	0.64	0.5	0	0.57	0.64	0.43	0.57	0.57	0.57	0.86	0.64	0.5	0.43	0.71	0.57	0.64	0.5	0.86	0.71	0.5	0.64	0.5	0.57	0.43	0.36	0	0.64	0.57	0.57	0.5	0.57	0.57	0.64	0.36	0.57
2	1a3w;P00549;B;normal	39	0.62	0.51	0.54	0.56	0.23	0.31	0.56	0.51	0	0.64	0.46	0.64	0.51	0.54	0	0.59	0.54	0.46	0.56	0.59	0.62	0.95	0.56	0.54	0.46	0.49	0.62	0.54	0.49	0.82	0.56	0.56	0.54	0.62	0.51	0.51	0.44	0	0.62	0.59	0.54	0.56	0.59	0.56	0.64	0.31	0.59
3	1a3w;P00549;B;stress	14	0.57	0.57	0.64	0.64	0.36	0.29	0.71	0.5	0	0.57	0.43	0.79	0.64	0.5	0	0.57	0.64	0.43	0.57	0.57	0.57	0.86	0.64	0.5	0.43	0.71	0.57	0.64	0.5	0.86	0.71	0.5	0.64	0.5	0.57	0.43	0.36	0	0.64	0.57	0.57	0.5	0.57	0.57	0.64	0.36	0.57
4	1a3w;P00549;C;normal	39	0.62	0.51	0.54	0.56	0.23	0.31	0.56	0.51	0	0.64	0.46	0.64	0.51	0.54	0	0.59	0.54	0.46	0.56	0.59	0.62	0.95	0.56	0.54	0.46	0.49	0.62	0.54	0.49	0.82	0.56	0.56	0.54	0.62	0.51	0.51	0.44	0	0.62	0.59	0.54	0.56	0.59	0.56	0.64	0.31	0.59
5	1a3w;P00549;C;stress	14	0.57	0.57	0.64	0.64	0.36	0.29	0.71	0.5	0	0.57	0.43	0.79	0.64	0.5	0	0.57	0.64	0.43	0.57	0.57	0.57	0.86	0.64	0.5	0.43	0.71	0.57	0.64	0.5	0.86	0.71	0.5	0.64	0.5	0.57	0.43	0.36	0	0.64	0.57	0.57	0.5	0.57	0.57	0.64	0.36	0.57
6	1a3w;P00549;D;normal	39	0.62	0.51	0.54	0.56	0.23	0.31	0.56	0.51	0	0.64	0.46	0.64	0.51	0.54	0	0.59	0.54	0.46	0.56	0.59	0.62	0.95	0.56	0.54	0.46	0.49	0.62	0.54	0.49	0.82	0.56	0.56	0.54	0.62	0.51	0.51	0.44	0	0.62	0.59	0.54	0.56	0.59	0.56	0.64	0.31	0.59
7	1a3w;P00549;D;stress	14	0.57	0.57	0.64	0.64	0.36	0.29	0.71	0.5	0	0.57	0.43	0.79	0.64	0.5	0	0.57	0.64	0.43	0.57	0.57	0.57	0.86	0.64	0.5	0.43	0.71	0.57	0.64	0.5	0.86	0.71	0.5	0.64	0.5	0.57	0.43	0.36	0	0.64	0.57	0.57	0.5	0.57	0.57	0.64	0.36	0.57
8	1aua;P24280;A;normal	12	0	0.17	0.58	0.5	0.08	0.25	0.67	0.17	0	0.5	0.17	0.17	0.08	0.33	0.75	0.5	0.67	0.08	0.25	0.58	0.25	0.83	0.25	0.17	0.17	0.58	0	0.58	0.08	0.67	0.67	0.25	0.58	0.08	0.17	0.08	0	0	0.67	0.08	0.08	0.17	0.08	0.25	0.58	0	0.25
9	1aua;P24280;B;normal	12	0	0.17	0.58	0.5	0.08	0.25	0.67	0.17	0	0.5	0.17	0.17	0.08	0.33	0.75	0.5	0.67	0.08	0.25	0.58	0.25	0.83	0.25	0.17	0.17	0.58	0	0.58	0.08	0.67	0.67	0.25	0.58	0.08	0.17	0.08	0	0	0.67	0.08	0.08	0.17	0.08	0.25	0.58	0	0.25
10	1bk5;Q02821;A;normal	7	0.71	0.71	0.71	0.71	0.43	0.71	0.71	0.71	0	0.57	0.71	0.57	0.71	0.43	0.57	0.71	0.71	0.71	0.71	0.57	0.71	1	0.71	0.71	0.71	0.71	0.57	0.71	0.71	0.86	0.71	0.57	0.71	0.71	0.71	0.71	0.14	0	0.71	0.71	0.71	0.71	0.71	0.71	0.71	0.29	0.71
11	1bk5;Q02821;B;normal	7	0.71	0.71	0.71	0.71	0.43	0.71	0.71	0.71	0	0.57	0.71	0.57	0.71	0.43	0.57	0.71	0.71	0.71	0.71	0.57	0.71	1	0.71	0.71	0.71	0.71	0.57	0.71	0.71	0.86	0.71	0.57	0.71	0.71	0.71	0.71	0.14	0	0.71	0.71	0.71	0.71	0.71	0.71	0.71	0.29	0.71
12	1c02;Q07688;A;normal	3	0	0	0	0.33	0	0	0	0	0.33	0.67	0	0.67	0	0	0	0.33	0.67	0	0	0.33	0	1	0	0	0	0.67	0	0.33	0	0.33	0	0	0.67	0	0	0	0	0.67	0.67	0	0	0	0	0	0	0	0
13	1c02;Q07688;B;normal	3	0	0	0	0.33	0	0	0	0	0.33	0.67	0	0.67	0	0	0	0.33	0.67	0	0	0.33	0	1	0	0	0	0.67	0	0.33	0	0.33	0	0	0.67	0	0	0	0	0.67	0.67	0	0	0	0	0	0	0	0
14	1ci0;P38075;A;normal	6	0	0.17	0	0	0	0.17	0.5	0.17	0	0.17	0	0.33	0	0	0.17	0	0.33	0.17	0.17	0.33	0.17	0.5	0.17	0.17	0	0	0.67	0.67	0	0.33	0.67	0.83	0	0.33	0.17	0.17	0.17	0	0.33	0.33	0.17	0.17	0.33	0.17	0.5	0	0.33
15	1ci0;P38075;B;normal	6	0	0.17	0	0	0	0.17	0.5	0.17	0	0.17	0	0.33	0	0	0.17	0	0.33	0.17	0.17	0.33	0.17	0.5	0.17	0.17	0	0	0.67	0.67	0	0.33	0.67	0.83	0	0.33	0.17	0.17	0.17	0	0.33	0.33	0.17	0.17	0.33	0.17	0.5	0	0.33
16	1csm;P32178;A;normal	7	0	0	0.43	0.43	0	0	0.14	0	0.29	0	0	0.29	0	0	0.14	0.43	0.43	0	0	0.29	0	0	0	0	0	0.43	0	0.14	0	0.86	0	0	0.29	0	0	0	0	0	0.43	0	0	0	0	0	0.43	0	0
17	1csm;P32178;B;normal	7	0	0	0.43	0.43	0	0	0.14	0	0.29	0	0	0.29	0	0	0.14	0.43	0.43	0	0	0.29	0	0	0	0	0	0.43	0	0.14	0	0.86	0	0	0.29	0	0	0	0	0	0.43	0	0	0	0	0	0.43	0	0
18	1dvr;P07170;A;normal	12	0.25	0.58	0	0.67	0.58	0.42	0.58	0.58	0.5	0.58	0.33	0.67	0.67	0.5	0.67	0.67	0.58	0.42	0.5	0.67	0.42	0.75	0.42	0.58	0.42	0.67	0.67	0.58	0.58	0.92	0.58	0.5	0.75	0.42	0.42	0.58	0.42	0	0.67	0.33	0.58	0.58	0.33	0.42	0.67	0	0.33
19	1dvr;P07170;A;stress	1	0	1	0	1	1	1	1	1	1	1	1	1	1	1	1	1	1	1	1	1	1	1	1	1	1	1	1	1	1	1	1	1	1	1	1	1	1	0	1	1	1	1	1	1	1	0	1
20	1dvr;P07170;B;normal	12	0.25	0.58	0	0.67	0.58	0.42	0.58	0.58	0.5	0.58	0.33	0.67	0.67	0.5	0.67	0.67	0.58	0.42	0.5	0.67	0.42	0.75	0.42	0.58	0.42	0.67	0.67	0.58	0.58	0.92	0.58	0.5	0.75	0.42	0.42	0.58	0.42	0	0.67	0.33	0.58	0.58	0.33	0.42	0.67	0	0.33
21	1dvr;P07170;B;stress	1	0	1	0	1	1	1	1	1	1	1	1	1	1	1	1	1	1	1	1	1	1	1	1	1	1	1	1	1	1	1	1	1	1	1	1	1	1	0	1	1	1	1	1	1	1	0	1
22	1e9g;P00817;A;normal	19	0.32	0.63	0	0.47	0.26	0.37	0.47	0.63	0.47	0.58	0.68	0.53	0.53	0.47	0.53	0.53	0.47	0.47	0.47	0.53	0.37	0.84	0.47	0.63	0.68	0.47	0.37	0.47	0.58	0.79	0.47	0.37	0.53	0.68	0.53	0.47	0.53	0	0.53	0.74	0.63	0.63	0.68	0.47	0.53	0.47	0.68
23	1e9g;P00817;A;stress	7	0.57	0.43	0	0.29	0.29	0.57	0.71	0.29	0.71	0.71	0.43	0.86	0	0.29	0.57	0.43	0.57	0.43	0.43	0.71	0.57	0.86	0.43	0.43	0.57	0.43	0.71	0.57	0.43	0.71	0.71	0.57	0.43	0.57	0.43	0.29	0.43	0	0.43	0.57	0.43	0.43	0.57	0.43	0.57	0.14	0.57
24	1e9g;P00817;B;normal	19	0.32	0.63	0	0.47	0.26	0.37	0.47	0.63	0.47	0.58	0.68	0.53	0.53	0.47	0.53	0.53	0.47	0.47	0.47	0.53	0.37	0.84	0.47	0.63	0.68	0.47	0.37	0.47	0.58	0.79	0.47	0.37	0.53	0.68	0.53	0.47	0.53	0	0.53	0.74	0.63	0.63	0.68	0.47	0.53	0.47	0.68
25	1e9g;P00817;B;stress	7	0.57	0.43	0	0.29	0.29	0.57	0.71	0.29	0.71	0.71	0.43	0.86	0	0.29	0.57	0.43	0.57	0.43	0.43	0.71	0.57	0.86	0.43	0.43	0.57	0.43	0.71	0.57	0.43	0.71	0.71	0.57	0.43	0.57	0.43	0.29	0.43	0	0.43	0.57	0.43	0.43	0.57	0.43	0.57	0.14	0.57
26	1ebf;P31116;A;normal	17	0	0	0.53	0.35	0	0	0.65	0	0.53	0.12	0	0.24	0	0	0.18	0.29	0.59	0	0	0.35	0	0.71	0	0	0	0.29	0	0.53	0	0.71	0.65	0	0.29	0	0	0	0	0.35	0.71	0	0	0	0	0	0.59	0	0
27	1ebf;P31116;A;stress	3	0	0	1	0.33	0	0	1	0	1	0.33	0	0.33	0	0	0.33	0.33	1	0	0	0.33	0	0.67	0	0	0	0.67	0	1	0	1	1	0	0.67	0	0	0	0	0.33	1	0	0	0	0	0	1	0	0
28	1ebf;P31116;B;normal	17	0	0	0.53	0.35	0	0	0.65	0	0.53	0.12	0	0.24	0	0	0.18	0.29	0.59	0	0	0.35	0	0.71	0	0	0	0.29	0	0.53	0	0.71	0.65	0	0.29	0	0	0	0	0.35	0.71	0	0	0	0	0	0.59	0	0
29	1ebf;P31116;B;stress	3	0	0	1	0.33	0	0	1	0	1	0.33	0	0.33	0	0	0.33	0.33	1	0	0	0.33	0	0.67	0	0	0	0.67	0	1	0	1	1	0	0.67	0	0	0	0	0.33	1	0	0	0	0	0	1	0	0
30	1edz;Q02046;A;normal	3	0	0	1	1	0	0	0.67	0	0.67	0.33	0	1	0	0	0	1	1	0	0	1	0	1	0	0	0	0.67	0	0.67	0	1	0.67	0	1	0	0	0	0	0	0.67	0	0	0	0	0	0.67	0	0
31	1edz;Q02046;B;normal	3	0	0	1	1	0	0	0.67	0	0.67	0.33	0	1	0	0	0	1	1	0	0	1	0	1	0	0	0	0.67	0	0.67	0	1	0.67	0	1	0	0	0	0	0	0.67	0	0	0	0	0	0.67	0	0
32	1ejb;P50861;A;normal	3	0	0	0	0	0	0	0	0	0	0	0	0	0	0	0	0.33	0	0	0	0.33	0	0	0	0	0	0	0	0	0	0	0	0	0.33	0	0	0	0	0.33	0	0	0	0	0	0	0	0	0
33	1ejb;P50861;B;normal	3	0	0	0	0	0	0	0	0	0	0	0	0	0	0	0	0.33	0	0	0	0.33	0	0	0	0	0	0	0	0	0	0	0	0	0.33	0	0	0	0	0.33	0	0	0	0	0	0	0	0	0
34	1ejb;P50861;C;normal	3	0	0	0	0	0	0	0	0	0	0	0	0	0	0	0	0.33	0	0	0	0.33	0	0	0	0	0	0	0	0	0	0	0	0	0.33	0	0	0	0	0.33	0	0	0	0	0	0	0	0	0
35	1ejb;P50861;D;normal	3	0	0	0	0	0	0	0	0	0	0	0	0	0	0	0	0.33	0	0	0	0.33	0	0	0	0	0	0	0	0	0	0	0	0	0.33	0	0	0	0	0.33	0	0	0	0	0	0	0	0	0
36	1ejb;P50861;E;normal	3	0	0	0	0	0	0	0	0	0	0	0	0	0	0	0	0.33	0	0	0	0.33	0	0	0	0	0	0	0	0	0	0	0	0	0.33	0	0	0	0	0.33	0	0	0	0	0	0	0	0	0
37	1eov;P04802;A;normal	19	0.47	0.58	0.63	0.53	0.26	0.47	0.53	0.47	0.42	0.47	0.53	0.63	0.53	0.47	0	0.63	0.53	0.53	0.47	0.58	0.42	0.89	0.47	0.53	0.53	0.63	0.58	0.47	0.37	0.89	0.47	0.47	0.53	0.53	0.37	0.21	0.37	0.32	0.53	0.53	0.47	0.53	0.53	0.47	0.68	0.37	0.58
38	1eov;P04802;A;stress	4	0.5	0.75	0.75	0.75	0.25	0.5	0.75	0.75	0.5	0.75	0.75	0.75	0.75	0.75	0	0.75	0.75	0.75	0.5	0.75	0.5	1	0.5	0.75	0.75	0.75	0.75	0.5	0.25	0.75	1	0.5	0.75	0.75	0.75	0.5	0.5	0.75	0.5	0.75	0.75	0.75	0.75	0.5	0.5	0.75	0.75
39	1eov;P04802;B;normal	19	0.47	0.58	0.63	0.53	0.26	0.47	0.53	0.47	0.42	0.47	0.53	0.63	0.53	0.47	0	0.63	0.53	0.53	0.47	0.58	0.42	0.89	0.47	0.53	0.53	0.63	0.58	0.47	0.37	0.89	0.47	0.47	0.53	0.53	0.37	0.21	0.37	0.32	0.53	0.53	0.47	0.53	0.53	0.47	0.68	0.37	0.58
40	1eov;P04802;B;stress	4	0.5	0.75	0.75	0.75	0.25	0.5	0.75	0.75	0.5	0.75	0.75	0.75	0.75	0.75	0	0.75	0.75	0.75	0.5	0.75	0.5	1	0.5	0.75	0.75	0.75	0.75	0.5	0.25	0.75	1	0.5	0.75	0.75	0.75	0.5	0.5	0.75	0.5	0.75	0.75	0.75	0.75	0.5	0.5	0.75	0.75
41	1ex6;P15454;A;normal	10	0.2	0.1	0	0	0.4	0.2	0.4	0.5	0	0.5	0.7	0.4	0.1	0.3	0.2	0.4	0.4	0.7	0.3	0.3	0.3	0.8	0.3	0.3	0.7	0.2	0.4	0.2	0.2	0.6	0.4	0.6	0.5	0.5	0.5	0.1	0.1	0	0.7	0.5	0.1	0.4	0.4	0.3	0.6	0.3	0.4
42	1ex6;P15454;A;stress	1	0	0	0	0	0	0	1	0	0	0	1	0	0	0	0	0	0	1	0	0	0	1	0	0	1	0	0	0	1	0	1	1	1	0	0	0	0	0	0	0	0	0	0	0	0	0	0
43	1ex6;P15454;B;normal	10	0.2	0.1	0	0	0.4	0.2	0.4	0.5	0	0.5	0.7	0.4	0.1	0.3	0.2	0.4	0.4	0.7	0.3	0.3	0.3	0.8	0.3	0.3	0.7	0.2	0.4	0.2	0.2	0.6	0.4	0.6	0.5	0.5	0.5	0.1	0.1	0	0.7	0.5	0.1	0.4	0.4	0.3	0.6	0.3	0.4
44	1ex6;P15454;B;stress	1	0	0	0	0	0	0	1	0	0	0	1	0	0	0	0	0	0	1	0	0	0	1	0	0	1	0	0	0	1	0	1	1	1	0	0	0	0	0	0	0	0	0	0	0	0	0	0
45	1f1g;P00445;C;normal	13	0.08	0.54	0.62	0	0.23	0.38	0.62	0.38	0.69	0.38	0.31	0.38	0.23	0.62	0	0.62	0.54	0	0.38	0	0.38	0.62	0.54	0.46	0.23	0.38	0.31	0.54	0.38	0.62	0.62	0.38	0.77	0.62	0.62	0.54	0.38	0	0.62	0.54	0.31	0.54	0.54	0.38	0.54	0	0.54
46	1f1g;P00445;C;stress	6	0	0.5	0.33	0	0.33	0.17	0.83	0.17	0.83	0.17	0.33	0.17	0.17	0.83	0	0.33	0.5	0	0.17	0	0.33	0.83	0.5	0.33	0.33	0.33	0	0.67	0.17	0.5	0.83	0.17	0.33	0.67	0.17	0.5	0.17	0	0.17	0.5	0.33	0.33	0.5	0.33	0.33	0	0.33
47	1f1g;P00445;D;normal	13	0.08	0.54	0.62	0	0.23	0.38	0.62	0.38	0.69	0.38	0.31	0.38	0.23	0.62	0	0.62	0.54	0	0.38	0	0.38	0.62	0.54	0.46	0.23	0.38	0.31	0.54	0.38	0.62	0.62	0.38	0.77	0.62	0.62	0.54	0.38	0	0.62	0.54	0.31	0.54	0.54	0.38	0.54	0	0.54
48	1f1g;P00445;D;stress	6	0	0.5	0.33	0	0.33	0.17	0.83	0.17	0.83	0.17	0.33	0.17	0.17	0.83	0	0.33	0.5	0	0.17	0	0.33	0.83	0.5	0.33	0.33	0.33	0	0.67	0.17	0.5	0.83	0.17	0.33	0.67	0.17	0.5	0.17	0	0.17	0.5	0.33	0.33	0.5	0.33	0.33	0	0.33
49	1f5m;P36088;A;normal	1	0	0	0	0	0	0	0	0	0	0	0	0	0	0	0	0	0	0	0	0	0	1	0	0	0	0	0	1	0	0	0	0	0	0	0	0	0	0	0	0	0	0	0	0	1	0	0
50	1f5m;P36088;B;normal	1	0	0	0	0	0	0	0	0	0	0	0	0	0	0	0	0	0	0	0	0	0	1	0	0	0	0	0	1	0	0	0	0	0	0	0	0	0	0	0	0	0	0	0	0	1	0	0
51	1f89;P49954;A;normal	4	0.25	0.25	0	0	0	0.5	0	0.25	0	0.25	0.25	0.25	0.25	0	0.5	0	0.25	0	0.25	0.25	0.25	0.25	0.25	0.25	0.25	0	0.25	0.25	0.25	0.25	0	0	0	0.25	0.25	0.25	0.25	0	0.25	0.25	0.25	0.25	0.25	0.25	0.5	0	0.5
52	1f89;P49954;A;stress	1	1	1	1	1	0	1	1	0	1	0	0	0	1	0	1	0	0	0	0	0	1	0	1	1	0	1	0	1	0	0	1	0	1	1	0	0	0	0	0	0	1	1	1	1	1	0	1
53	1f89;P49954;B;normal	4	0.25	0.25	0	0	0	0.5	0	0.25	0	0.25	0.25	0.25	0.25	0	0.5	0	0.25	0	0.25	0.25	0.25	0.25	0.25	0.25	0.25	0	0.25	0.25	0.25	0.25	0	0	0	0.25	0.25	0.25	0.25	0	0.25	0.25	0.25	0.25	0.25	0.25	0.5	0	0.5
54	1f89;P49954;B;stress	1	1	1	1	1	0	1	1	0	1	0	0	0	1	0	1	0	0	0	0	0	1	0	1	1	0	1	0	1	0	0	1	0	1	1	0	0	0	0	0	0	1	1	1	1	1	0	1
55	1fi4;P32377;A;normal	2	0	0	0	0.5	0	0	0	0	0	0.5	0	0.5	0	0	0	0	0	0	0	0.5	0	0	0	0	0	0	0	0	0	0.5	0	0.5	0	0	0	0	0	0	1	0	0	0	0	0	1	0	0
56	1fi4;P32377;B;normal	2	0	0	0	0.5	0	0	0	0	0	0.5	0	0.5	0	0	0	0	0	0	0	0.5	0	0	0	0	0	0	0	0	0	0.5	0	0.5	0	0	0	0	0	0	1	0	0	0	0	0	1	0	0
57	1fuu;P10081;A;normal	6	0.5	0.83	0.5	0.67	0.5	0.67	0.5	0.83	0.67	0.67	0.83	0.83	0.83	0.5	0.67	0.67	0.67	0.5	0.5	0.67	0.5	0.83	0.5	0.83	0.83	0.67	0.83	0.67	0.83	0.67	0.67	0.67	0.67	0.83	0.83	0.83	0.5	0	0.67	0.83	0.83	0.83	0.83	0.5	0.67	0.17	0.83
58	1fuu;P10081;A;stress	3	0.67	0.67	0.67	0.67	0.67	0.67	0.67	0.67	1	1	0.67	1	0.67	0.67	1	0.67	1	0.67	0.67	1	0.67	1	0.67	0.67	0.67	1	0.67	1	0.67	1	1	0.67	0.67	0.67	0.67	0.67	0.67	0	1	0.67	0.67	0.67	1	0.67	1	0.67	0.67
59	1fuu;P10081;B;normal	10	0.6	0.7	0.4	0.6	0.5	0.6	0.4	0.7	0.6	0.6	0.7	0.8	0.7	0.5	0.7	0.6	0.6	0.5	0.5	0.6	0.5	0.8	0.5	0.7	0.7	0.6	0.8	0.6	0.6	0.7	0.6	0.6	0.6	0.8	0.7	0.7	0.6	0	0.6	0.7	0.7	0.7	0.7	0.5	0.6	0.2	0.7
60	1fuu;P10081;B;stress	3	0.67	0.67	0.67	0.67	0.67	0.67	0.67	0.67	1	1	0.67	1	0.67	0.67	1	0.67	1	0.67	0.67	1	0.67	1	0.67	0.67	0.67	1	0.67	1	0.67	1	1	0.67	0.67	0.67	0.67	0.67	0.67	0	1	0.67	0.67	0.67	1	0.67	1	0.67	0.67
61	1g17;P07560;A;normal	6	0	0.83	0.5	0.5	0.67	0.67	0.5	0.83	0	0.5	0.67	0.33	0.83	0.67	0.33	0.5	0.5	0.67	0.67	0.33	0.67	0	0.67	1	0.67	0.5	0.5	0.5	0.67	0.67	0.5	0.67	0.5	1	0.83	0.83	0.5	0.5	0.5	1	0.83	0.83	1	0.67	0	0	1
62	1g17;P07560;B;normal	6	0	0.83	0.5	0.5	0.67	0.67	0.5	0.83	0	0.5	0.67	0.33	0.83	0.67	0.33	0.5	0.5	0.67	0.67	0.33	0.67	0	0.67	1	0.67	0.5	0.5	0.5	0.67	0.67	0.5	0.67	0.5	1	0.83	0.83	0.5	0.5	0.5	1	0.83	0.83	1	0.67	0	0	1
63	1g2q;P49435;A;normal	5	0.6	0.4	0.6	0.6	0.4	0.4	0.6	0.4	0	0.6	0	0.6	0.4	0.4	0.6	0.6	0.6	0.6	0.4	0.4	0.8	0.8	0.2	0.4	0.4	0.6	0	0.6	0.2	0.8	0.6	0.4	0.6	0.2	0.4	0	0.2	0	0.6	0.6	0.4	0.4	0.2	0.4	0.6	0	0.4
64	1g2q;P49435;A;stress	1	0	1	0	0	1	1	0	1	0	0	0	0	1	0	0	0	0	1	1	0	0	1	1	1	0	0	0	0	1	0	0	1	0	0	0	0	1	0	0	0	1	1	0	1	0	0	0
65	1g2q;P49435;B;normal	5	0.6	0.4	0.6	0.6	0.4	0.4	0.6	0.4	0	0.6	0	0.6	0.4	0.4	0.6	0.6	0.6	0.6	0.4	0.4	0.8	0.8	0.2	0.4	0.4	0.6	0	0.6	0.2	0.8	0.6	0.4	0.6	0.2	0.4	0	0.2	0	0.6	0.6	0.4	0.4	0.2	0.4	0.6	0	0.4
66	1g2q;P49435;B;stress	1	0	1	0	0	1	1	0	1	0	0	0	0	1	0	0	0	0	1	1	0	0	1	1	1	0	0	0	0	1	0	0	1	0	0	0	0	1	0	0	0	1	1	0	1	0	0	0
67	1g6q;P38074;1;normal	5	0	0.4	0	0.4	0.2	0.4	0.4	0.4	0.6	0.6	0.4	0.2	0	0.4	0	0.4	0.8	0	0.4	0.2	0.4	0.6	0.4	0.4	0.4	0.2	0.2	0.4	0.2	0.6	0.4	0.2	0.4	0.4	0.4	0.4	0.4	0.6	0.4	0.4	0.4	0.4	0.4	0.4	0	0	0.4
68	1g6q;P38074;2;normal	5	0	0.4	0	0.4	0.2	0.4	0.4	0.4	0.6	0.6	0.4	0.2	0	0.4	0	0.4	0.8	0	0.4	0.2	0.4	0.6	0.4	0.4	0.4	0.2	0.2	0.4	0.2	0.6	0.4	0.2	0.4	0.4	0.4	0.4	0.4	0.6	0.4	0.4	0.4	0.4	0.4	0.4	0	0	0.4
69	1g6q;P38074;3;normal	5	0	0.4	0	0.4	0.2	0.4	0.4	0.4	0.6	0.6	0.4	0.2	0	0.4	0	0.4	0.8	0	0.4	0.2	0.4	0.6	0.4	0.4	0.4	0.2	0.2	0.4	0.2	0.6	0.4	0.2	0.4	0.4	0.4	0.4	0.4	0.6	0.4	0.4	0.4	0.4	0.4	0.4	0	0	0.4
70	1g6q;P38074;4;normal	5	0	0.4	0	0.4	0.2	0.4	0.4	0.4	0.6	0.6	0.4	0.2	0	0.4	0	0.4	0.8	0	0.4	0.2	0.4	0.6	0.4	0.4	0.4	0.2	0.2	0.4	0.2	0.6	0.4	0.2	0.4	0.4	0.4	0.4	0.4	0.6	0.4	0.4	0.4	0.4	0.4	0.4	0	0	0.4
71	1g6q;P38074;5;normal	5	0	0.4	0	0.4	0.2	0.4	0.4	0.4	0.6	0.6	0.4	0.2	0	0.4	0	0.4	0.8	0	0.4	0.2	0.4	0.6	0.4	0.4	0.4	0.2	0.2	0.4	0.2	0.6	0.4	0.2	0.4	0.4	0.4	0.4	0.4	0.6	0.4	0.4	0.4	0.4	0.4	0.4	0	0	0.4
72	1g6q;P38074;6;normal	5	0	0.4	0	0.4	0.2	0.4	0.4	0.4	0.6	0.6	0.4	0.2	0	0.4	0	0.4	0.8	0	0.4	0.2	0.4	0.6	0.4	0.4	0.4	0.2	0.2	0.4	0.2	0.6	0.4	0.2	0.4	0.4	0.4	0.4	0.4	0.6	0.4	0.4	0.4	0.4	0.4	0.4	0	0	0.4
73	1g6y;P23202;A;normal	2	0	0	0	0	0	0	0	0	0	1	0	1	0	0	1	0.5	0	0	0	0	0	1	0	0	0	0.5	0	0	0	1	0	0	0.5	0	0	0	0	0.5	0	0	0	0	0	0	0.5	0	0
74	1g6y;P23202;A;stress	3	0	0	0	0	0	0	0	0	0	0	0	0	0	0	0	0	0	0	0	0	0	1	0	0	0	0	0	0	0	1	0	0	0	0	0	0	0	0	0	0	0	0	0	0	0	0	0
75	1g6y;P23202;B;normal	3	0	0	0	0	0	0	0	0	0	0.67	0	0.67	0	0	0.67	0.33	0	0	0	0	0	1	0	0	0	0.33	0	0	0	1	0	0	0.33	0	0	0	0	0.33	0	0	0	0	0	0	0.33	0	0
76	1g6y;P23202;B;stress	3	0	0	0	0	0	0	0	0	0	0	0	0	0	0	0	0	0	0	0	0	0	1	0	0	0	0	0	0	0	1	0	0	0	0	0	0	0	0	0	0	0	0	0	0	0	0	0
77	1h7o;P05373;A;normal	1	1	0	1	1	0	0	0	0	0	0	0	1	1	0	0	0	0	0	0	0	0	1	0	0	0	0	0	0	1	0	0	0	0	0	0	0	0	0	0	0	0	0	0	0	0	0	0
78	1h7o;P05373;A;stress	1	0	0	0	0	0	0	0	0	0	0	0	1	0	0	1	0	0	0	1	0	0	0	0	0	0	0	0	0	0	0	0	0	0	0	0	0	0	0	0	0	0	0	0	0	0	0	0
79	1h7o;P05373;B;normal	1	1	0	1	1	0	0	0	0	0	0	0	1	1	0	0	0	0	0	0	0	0	1	0	0	0	0	0	0	1	0	0	0	0	0	0	0	0	0	0	0	0	0	0	0	0	0	0
80	1h7o;P05373;B;stress	1	0	0	0	0	0	0	0	0	0	0	0	1	0	0	1	0	0	0	1	0	0	0	0	0	0	0	0	0	0	0	0	0	0	0	0	0	0	0	0	0	0	0	0	0	0	0	0
81	1h7o;P05373;C;normal	1	1	0	1	1	0	0	0	0	0	0	0	1	1	0	0	0	0	0	0	0	0	1	0	0	0	0	0	0	1	0	0	0	0	0	0	0	0	0	0	0	0	0	0	0	0	0	0
82	1h7o;P05373;C;stress	1	0	0	0	0	0	0	0	0	0	0	0	1	0	0	1	0	0	0	1	0	0	0	0	0	0	0	0	0	0	0	0	0	0	0	0	0	0	0	0	0	0	0	0	0	0	0	0
83	1h7o;P05373;D;normal	1	1	0	1	1	0	0	0	0	0	0	0	1	1	0	0	0	0	0	0	0	0	1	0	0	0	0	0	0	1	0	0	0	0	0	0	0	0	0	0	0	0	0	0	0	0	0	0
84	1h7o;P05373;D;stress	1	0	0	0	0	0	0	0	0	0	0	0	1	0	0	1	0	0	0	1	0	0	0	0	0	0	0	0	0	0	0	0	0	0	0	0	0	0	0	0	0	0	0	0	0	0	0	0
85	1h7o;P05373;E;normal	1	1	0	1	1	0	0	0	0	0	0	0	1	1	0	0	0	0	0	0	0	0	1	0	0	0	0	0	0	1	0	0	0	0	0	0	0	0	0	0	0	0	0	0	0	0	0	0
86	1h7o;P05373;E;stress	1	0	0	0	0	0	0	0	0	0	0	0	1	0	0	1	0	0	0	1	0	0	0	0	0	0	0	0	0	0	0	0	0	0	0	0	0	0	0	0	0	0	0	0	0	0	0	0
87	1h7o;P05373;F;normal	1	1	0	1	1	0	0	0	0	0	0	0	1	1	0	0	0	0	0	0	0	0	1	0	0	0	0	0	0	1	0	0	0	0	0	0	0	0	0	0	0	0	0	0	0	0	0	0
88	1h7o;P05373;F;stress	1	0	0	0	0	0	0	0	0	0	0	0	1	0	0	1	0	0	0	1	0	0	0	0	0	0	0	0	0	0	0	0	0	0	0	0	0	0	0	0	0	0	0	0	0	0	0	0
89	1h7o;P05373;G;normal	1	1	0	1	1	0	0	0	0	0	0	0	1	1	0	0	0	0	0	0	0	0	1	0	0	0	0	0	0	1	0	0	0	0	0	0	0	0	0	0	0	0	0	0	0	0	0	0
90	1h7o;P05373;G;stress	1	0	0	0	0	0	0	0	0	0	0	0	1	0	0	1	0	0	0	1	0	0	0	0	0	0	0	0	0	0	0	0	0	0	0	0	0	0	0	0	0	0	0	0	0	0	0	0
91	1h7o;P05373;H;normal	1	1	0	1	1	0	0	0	0	0	0	0	1	1	0	0	0	0	0	0	0	0	1	0	0	0	0	0	0	1	0	0	0	0	0	0	0	0	0	0	0	0	0	0	0	0	0	0
92	1h7o;P05373;H;stress	1	0	0	0	0	0	0	0	0	0	0	0	1	0	0	1	0	0	0	1	0	0	0	0	0	0	0	0	0	0	0	0	0	0	0	0	0	0	0	0	0	0	0	0	0	0	0	0
93	1hr6;P10507;H;normal	6	0.17	0.17	0.33	0.33	0.67	0.5	0.17	0.17	0.33	0	0.17	0.33	0.17	0.17	0.33	0.33	0.17	0.17	0.17	0.33	0.17	0.67	0.17	0.17	0.17	0.17	0.17	0.17	0.17	0.67	0.17	0.5	0.33	0.33	0.33	0.17	0.67	0	0.33	0.17	0.17	0.17	0.17	0.17	0.33	0	0.17
94	1hr6;P10507;H;stress	1	0	0	0	0	0	0	0	0	0	0	0	0	0	0	0	0	0	0	0	0	0	1	0	0	0	0	0	0	0	1	0	0	0	0	0	0	0	0	0	0	0	0	0	0	0	0	0
95	1hr6;P11914;G;normal	8	0	0.38	0.12	0.12	0.25	0.5	0.38	0	0.12	0.38	0.38	0.38	0	0.38	0	0.12	0.12	0.38	0.5	0.25	0.12	0.75	0.5	0.38	0.25	0.12	0.12	0	0.12	0.38	0.12	0.5	0.25	0.38	0.5	0.25	0.25	0	0.25	0.38	0.38	0.5	0.12	0.38	0.25	0	0.38
96	1hr6;P11914;G;stress	2	0.5	0	0	0	0.5	0	0	0	0.5	0	0	0.5	0	0	0	0.5	0.5	0	0	0	0.5	1	0	0	0	0	0.5	0	0	0.5	0	0	0	0	0	0	0	0	0.5	0	0	0	0	0	0.5	0	0
97	1i1d;P43577;A;normal	2	0.5	0.5	0	0	0.5	0	0.5	0.5	0	0.5	1	0.5	0.5	0	0.5	0	0	1	0.5	0	0.5	0	0.5	0.5	1	0	0	0.5	0	0	0.5	0	0.5	0.5	0	0.5	0	0	0.5	0.5	0.5	0.5	0.5	0.5	0	0	1
98	1i1d;P43577;D;normal	2	0.5	0.5	0	0	0.5	0	0.5	0.5	0	0.5	1	0.5	0.5	0	0.5	0	0	1	0.5	0	0.5	0	0.5	0.5	1	0	0	0.5	0	0	0.5	0	0.5	0.5	0	0.5	0	0	0.5	0.5	0.5	0.5	0.5	0.5	0	0	1
99	1ig0;P35202;A;normal	2	0	0	0	0	0	0	0	0	0	0	0	0	0	0	0	0	0	0	0	0	0	0	0	0	0	0	0	0	0	0	0	0	0	0	0	0	0	0	0	0	0	0	0	0	0	0	0
100	1ig0;P35202;B;normal	2	0	0	0	0	0	0	0	0	0	0	0	0	0	0	0	0	0	0	0	0	0	0	0	0	0	0	0	0	0	0	0	0	0	0	0	0	0	0	0	0	0	0	0	0	0	0	0
101	1j70;P08536;A;normal	1	0	0	0	0	0	0	0	0	0	0	0	0	0	0	0	0	0	0	0	0	0	0	0	0	0	0	0	0	0	0	0	0	0	0	0	0	0	0	0	0	0	0	0	0	0	0	0
102	1j70;P08536;A;stress	1	0	0	1	1	0	0	1	0	0	1	0	1	0	0	0	1	1	0	0	1	0	1	0	0	0	1	1	1	0	1	1	0	1	0	0	0	0	0	1	0	0	0	0	0	1	0	0
103	1j70;P08536;B;normal	1	0	0	0	0	0	0	0	0	0	0	0	0	0	0	0	0	0	0	0	0	0	0	0	0	0	0	0	0	0	0	0	0	0	0	0	0	0	0	0	0	0	0	0	0	0	0	0
104	1j70;P08536;B;stress	1	0	0	1	1	0	0	1	0	0	1	0	1	0	0	0	1	1	0	0	1	0	1	0	0	0	1	1	1	0	1	1	0	1	0	0	0	0	0	1	0	0	0	0	0	1	0	0
105	1j70;P08536;C;normal	1	0	0	0	0	0	0	0	0	0	0	0	0	0	0	0	0	0	0	0	0	0	0	0	0	0	0	0	0	0	0	0	0	0	0	0	0	0	0	0	0	0	0	0	0	0	0	0
106	1j70;P08536;C;stress	1	0	0	1	1	0	0	1	0	0	1	0	1	0	0	0	1	1	0	0	1	0	1	0	0	0	1	1	1	0	1	1	0	1	0	0	0	0	0	1	0	0	0	0	0	1	0	0
107	1j70;P08536;D;normal	1	0	0	0	0	0	0	0	0	0	0	0	0	0	0	0	0	0	0	0	0	0	0	0	0	0	0	0	0	0	0	0	0	0	0	0	0	0	0	0	0	0	0	0	0	0	0	0
108	1j70;P08536;D;stress	1	0	0	1	1	0	0	1	0	0	1	0	1	0	0	0	1	1	0	0	1	0	1	0	0	0	1	1	1	0	1	1	0	1	0	0	0	0	0	1	0	0	0	0	0	1	0	0
109	1j70;P08536;E;normal	1	0	0	0	0	0	0	0	0	0	0	0	0	0	0	0	0	0	0	0	0	0	0	0	0	0	0	0	0	0	0	0	0	0	0	0	0	0	0	0	0	0	0	0	0	0	0	0
110	1j70;P08536;E;stress	1	0	0	1	1	0	0	1	0	0	1	0	1	0	0	0	1	1	0	0	1	0	1	0	0	0	1	1	1	0	1	1	0	1	0	0	0	0	0	1	0	0	0	0	0	1	0	0
111	1j70;P08536;F;normal	1	0	0	0	0	0	0	0	0	0	0	0	0	0	0	0	0	0	0	0	0	0	0	0	0	0	0	0	0	0	0	0	0	0	0	0	0	0	0	0	0	0	0	0	0	0	0	0
112	1j70;P08536;F;stress	1	0	0	1	1	0	0	1	0	0	1	0	1	0	0	0	1	1	0	0	1	0	1	0	0	0	1	1	1	0	1	1	0	1	0	0	0	0	0	1	0	0	0	0	0	1	0	0
113	1jd1;P40037;A;normal	3	0	0	0	0.67	0	0	0.33	0	0.67	0	0	0.33	0	0	0.67	1	1	0	0	0.67	0	1	0	0	0	0.67	0.33	0.67	0	1	1	0	1	0	0	0	0	1	1	0	0	0	0	0	1	0	0
114	1jd1;P40037;B;normal	3	0	0	0	0.67	0	0	0.33	0	0.67	0	0	0.33	0	0	0.67	1	1	0	0	0.67	0	1	0	0	0	0.67	0.33	0.67	0	1	1	0	1	0	0	0	0	1	1	0	0	0	0	0	1	0	0
115	1jd1;P40037;F;normal	3	0	0	0	0.67	0	0	0.33	0	0.67	0	0	0.33	0	0	0.67	1	1	0	0	0.67	0	1	0	0	0	0.67	0.33	0.67	0	1	1	0	1	0	0	0	0	1	1	0	0	0	0	0	1	0	0
116	1jk0;P09938;A;normal	8	0.12	0.12	0	0.25	0.12	0.38	0.38	0.25	0.38	0.38	0.38	0.5	0	0.38	0.38	0.25	0.25	0.12	0.12	0.25	0.12	0.5	0.12	0.25	0.38	0.25	0.25	0.38	0.12	0.62	0.25	0.12	0.25	0.5	0.25	0.25	0.12	0	0.25	0.25	0.12	0.38	0.25	0.12	0.38	0.5	0.38
117	1jk0;P49723;B;normal	10	0	0	0	0	0	0	0	0	0	0	0	0	0	0	0	0	0	0	0	0	0	0.6	0	0	0	0	0	0	0	0	0	0	0	0	0	0	0	0	0	0	0	0	0	0	0	0	0
118	1jk0;P49723;B;stress	1	0	0	0	0	0	0	0	0	0	0	0	0	0	0	0	0	0	0	0	0	0	0	0	0	0	0	0	0	0	0	0	0	0	0	0	0	0	0	0	0	0	0	0	0	0	0	0
119	1jk9;P00445;A;normal	13	0.08	0.54	0.62	0	0.23	0.38	0.62	0.38	0.69	0.38	0.31	0.38	0.23	0.62	0	0.62	0.54	0	0.38	0	0.38	0.62	0.54	0.46	0.23	0.38	0.31	0.54	0.38	0.62	0.62	0.38	0.77	0.62	0.62	0.54	0.38	0	0.62	0.54	0.31	0.54	0.54	0.38	0.54	0	0.54
120	1jk9;P00445;A;stress	6	0	0.5	0.33	0	0.33	0.17	0.83	0.17	0.83	0.17	0.33	0.17	0.17	0.83	0	0.33	0.5	0	0.17	0	0.33	0.83	0.5	0.33	0.33	0.33	0	0.67	0.17	0.5	0.83	0.17	0.33	0.67	0.17	0.5	0.17	0	0.17	0.5	0.33	0.33	0.5	0.33	0.33	0	0.33
121	1jk9;P40202;B;normal	6	0	0	0	0.17	0	0	0.33	0	0.17	0	0	0.17	0	0	0	0.17	0.17	0	0.17	0	0	0.33	0	0	0	0	0.17	0.17	0	0.33	0.33	0	0.17	0	0	0	0	0	0.17	0	0	0	0	0	0.17	0	0
122	1la2;P11986;A;normal	4	0.25	0.25	0.5	0.5	0.25	0.25	0.5	0.25	0	0.25	0	0.25	0.25	0	0.5	0.5	0.5	0	0.25	0.25	0.25	0.25	0.25	0.25	0	0.5	0.75	0.5	0.25	0.25	0.5	0.25	0.25	0.25	0.5	0.25	0	0.5	0.5	0.25	0.25	0.25	0.25	0.25	0.5	0	0
123	1la2;P11986;B;normal	4	0.25	0.25	0.5	0.5	0.25	0.25	0.5	0.25	0	0.25	0	0.25	0.25	0	0.5	0.5	0.5	0	0.25	0.25	0.25	0.25	0.25	0.25	0	0.5	0.75	0.5	0.25	0.25	0.5	0.25	0.25	0.25	0.5	0.25	0	0.5	0.5	0.25	0.25	0.25	0.25	0.25	0.5	0	0
124	1la2;P11986;C;normal	4	0.25	0.25	0.5	0.5	0.25	0.25	0.5	0.25	0	0.25	0	0.25	0.25	0	0.5	0.5	0.5	0	0.25	0.25	0.25	0.25	0.25	0.25	0	0.5	0.75	0.5	0.25	0.25	0.5	0.25	0.25	0.25	0.5	0.25	0	0.5	0.5	0.25	0.25	0.25	0.25	0.25	0.5	0	0
125	1la2;P11986;D;normal	4	0.25	0.25	0.5	0.5	0.25	0.25	0.5	0.25	0	0.25	0	0.25	0.25	0	0.5	0.5	0.5	0	0.25	0.25	0.25	0.25	0.25	0.25	0	0.5	0.75	0.5	0.25	0.25	0.5	0.25	0.25	0.25	0.5	0.25	0	0.5	0.5	0.25	0.25	0.25	0.25	0.25	0.5	0	0
126	1lbq;P16622;A;normal	6	0	0.17	0.33	0.33	0.67	0.5	0.33	0.33	0.33	0.33	0.17	0.17	0.17	0	0.17	0.33	0.33	0	0.67	0.17	0.67	0.5	0.5	0.17	0.17	0.33	0.33	0.33	0.17	0.5	0.33	0.5	0.17	0.17	0.17	0.17	0	0	0.5	0.17	0.17	0.33	0.17	0.33	0.5	0	0.17
127	1lbq;P16622;A;stress	1	0	1	1	1	1	1	1	1	1	1	1	1	0	0	1	1	1	0	1	1	1	1	1	1	0	1	1	1	1	1	1	1	1	1	1	1	1	0	1	1	1	1	1	1	1	0	1
128	1lbq;P16622;B;normal	6	0	0.17	0.33	0.33	0.67	0.5	0.33	0.33	0.33	0.33	0.17	0.17	0.17	0	0.17	0.33	0.33	0	0.67	0.17	0.67	0.5	0.5	0.17	0.17	0.33	0.33	0.33	0.17	0.5	0.33	0.5	0.17	0.17	0.17	0.17	0	0	0.5	0.17	0.17	0.33	0.17	0.33	0.5	0	0.17
129	1lbq;P16622;B;stress	1	0	1	1	1	1	1	1	1	1	1	1	1	0	0	1	1	1	0	1	1	1	1	1	1	0	1	1	1	1	1	1	1	1	1	1	1	1	0	1	1	1	1	1	1	1	0	1
130	1lxj;P35195;A;normal	2	0	0	0.5	0	0	0	0.5	0	0.5	0.5	0	0.5	0	0	1	0.5	0.5	0	0	0.5	0	1	0	0	0	1	0	0.5	0	1	0.5	0	0.5	0	0	0	0	0	1	0	0	0	0	0	0	0	0
131	1lxj;P35195;B;normal	2	0	0	0.5	0	0	0	0.5	0	0.5	0.5	0	0.5	0	0	1	0.5	0.5	0	0	0.5	0	1	0	0	0	1	0	0.5	0	1	0.5	0	0.5	0	0	0	0	0	1	0	0	0	0	0	0	0	0
132	1lxj;P35195;C;normal	2	0	0	0.5	0	0	0	0.5	0	0.5	0.5	0	0.5	0	0	1	0.5	0.5	0	0	0.5	0	1	0	0	0	1	0	0.5	0	1	0.5	0	0.5	0	0	0	0	0	1	0	0	0	0	0	0	0	0
133	1lxj;P35195;D;normal	2	0	0	0.5	0	0	0	0.5	0	0.5	0.5	0	0.5	0	0	1	0.5	0.5	0	0	0.5	0	1	0	0	0	1	0	0.5	0	1	0.5	0	0.5	0	0	0	0	0	1	0	0	0	0	0	0	0	0
134	1m0w;Q08220;A;normal	8	0.12	0	0.12	0.25	0.38	0.38	0.25	0	0	0.12	0.12	0	0.12	0.12	0	0.12	0.5	0.12	0.25	0.12	0.25	0.12	0.25	0	0.12	0	0.25	0.5	0.12	0.38	0.12	0.5	0.12	0.25	0	0.12	0	0	0.38	0	0	0	0.12	0.12	0.25	0	0.12
135	1m0w;Q08220;A;stress	1	0	1	0	1	0	0	1	1	0	0	1	0	1	0	0	1	1	1	0	0	0	1	0	1	0	1	1	0	0	1	0	0	1	1	1	1	0	0	1	0	1	1	1	0	0	0	1
136	1m0w;Q08220;B;normal	8	0.12	0	0.12	0.25	0.38	0.38	0.25	0	0	0.12	0.12	0	0.12	0.12	0	0.12	0.5	0.12	0.25	0.12	0.25	0.12	0.25	0	0.12	0	0.25	0.5	0.12	0.38	0.12	0.5	0.12	0.25	0	0.12	0	0	0.38	0	0	0	0.12	0.12	0.25	0	0.12
137	1m0w;Q08220;B;stress	1	0	1	0	1	0	0	1	1	0	0	1	0	1	0	0	1	1	1	0	0	0	1	0	1	0	1	1	0	0	1	0	0	1	1	1	1	0	0	1	0	1	1	1	0	0	0	1
138	1m2o;P15303;A;normal	6	0.5	0.5	0.67	0.67	0.5	0.5	0.67	0.5	0.67	0.67	0.5	0.67	0.5	0.5	0	0.67	0.67	0.5	0.5	0.67	0.5	0.5	0.5	0.5	0.5	0.67	0.67	0.67	0.5	1	0.67	0.5	0.67	0.5	0.5	0.5	0.67	0	0.67	0.5	0.5	0.5	0.5	0.5	0.67	0.67	0.67
139	1m2o;P15303;A;stress	1	0	0	0	0	0	0	0	0	0	0	0	0	0	0	0	0	0	0	0	0	0	0	0	0	0	0	0	0	0	1	0	0	0	0	0	0	0	0	0	0	0	0	0	0	0	0	0
140	1m2o;P15303;C;normal	6	0.5	0.5	0.67	0.67	0.5	0.5	0.67	0.5	0.67	0.67	0.5	0.67	0.5	0.5	0	0.67	0.67	0.5	0.5	0.67	0.5	0.5	0.5	0.5	0.5	0.67	0.67	0.67	0.5	1	0.67	0.5	0.67	0.5	0.5	0.5	0.67	0	0.67	0.5	0.5	0.5	0.5	0.5	0.67	0.67	0.67
141	1m2o;P15303;C;stress	1	0	0	0	0	0	0	0	0	0	0	0	0	0	0	0	0	0	0	0	0	0	0	0	0	0	0	0	0	0	1	0	0	0	0	0	0	0	0	0	0	0	0	0	0	0	0	0
142	1m2o;P20606;B;normal	2	0	1	1	1	0	1	1	1	1	1	1	1	1	1	1	1	1	1	1	1	1	1	1	1	1	1	0.5	1	1	1	1	1	1	1	1	1	1	0	1	1	1	1	1	1	1	1	1
143	1m2o;P20606;B;stress	1	0	1	1	1	0	1	1	1	1	1	1	1	1	1	1	1	1	1	1	1	1	1	1	1	1	1	1	1	1	1	1	1	1	1	1	1	1	0	1	1	1	1	1	1	1	0	1
144	1m2o;P20606;D;normal	2	0	1	1	1	0	1	1	1	1	1	1	1	1	1	1	1	1	1	1	1	1	1	1	1	1	1	0.5	1	1	1	1	1	1	1	1	1	1	0	1	1	1	1	1	1	1	1	1
145	1m2o;P20606;D;stress	1	0	1	1	1	0	1	1	1	1	1	1	1	1	1	1	1	1	1	1	1	1	1	1	1	1	1	1	1	1	1	1	1	1	1	1	1	1	0	1	1	1	1	1	1	1	0	1
146	1m2v;P15303;A;normal	6	0.5	0.5	0.67	0.67	0.5	0.5	0.67	0.5	0.67	0.67	0.5	0.67	0.5	0.5	0	0.67	0.67	0.5	0.5	0.67	0.5	0.5	0.5	0.5	0.5	0.67	0.67	0.67	0.5	1	0.67	0.5	0.67	0.5	0.5	0.5	0.67	0	0.67	0.5	0.5	0.5	0.5	0.5	0.67	0.67	0.67
147	1m2v;P15303;A;stress	1	0	0	0	0	0	0	0	0	0	0	0	0	0	0	0	0	0	0	0	0	0	0	0	0	0	0	0	0	0	1	0	0	0	0	0	0	0	0	0	0	0	0	0	0	0	0	0
148	1m2v;P40482;B;normal	8	0.38	0.62	0.5	0.5	0.12	0.38	0.5	0.62	0.38	0.5	0.62	0.38	0.62	0.5	0.38	0.5	0.5	0.62	0.5	0.25	0.38	0.62	0.12	0.62	0.62	0.5	0.38	0.5	0.5	0.62	0.5	0.38	0.5	0.62	0.62	0.5	0.38	0.5	0.5	0.62	0.62	0.62	0.62	0.5	0.5	0.38	0.62
149	1m2v;P40482;B;stress	2	0	0.5	0.5	0.5	0	0.5	0.5	0.5	0.5	0.5	0.5	0.5	0.5	0	0	0.5	0.5	0.5	0.5	0	0	0.5	0	0.5	0.5	0.5	0	1	0.5	0	1	0.5	0.5	0.5	0.5	0.5	0	0.5	0.5	0.5	0.5	0.5	0.5	0.5	0.5	0	0.5
150	1n8p;P31373;A;normal	9	0.33	0.11	0.44	0.44	0	0.44	0.33	0.11	0.22	0.22	0.22	0.44	0.22	0.22	0.22	0.33	0.56	0.22	0.33	0.22	0.33	0.44	0.33	0.22	0.33	0.56	0.44	0.33	0.22	0.56	0.33	0.33	0.44	0.33	0.11	0.44	0.33	0.11	0.56	0.44	0.22	0.44	0.22	0.44	0.56	0	0.22
151	1n8p;P31373;A;stress	3	0	0	0.67	0.67	0	0.33	0.67	0	0.67	0	0	0	0	0	0.33	0.67	0.67	0	0	0	0	0.67	0	0	0	0.67	0.33	0.67	0	1	0.67	0	0.33	0	0	0	0.33	0.67	0.67	0.33	0	0.33	0	0	0.33	0	0
152	1n8p;P31373;B;normal	9	0.33	0.11	0.44	0.44	0	0.44	0.33	0.11	0.22	0.22	0.22	0.44	0.22	0.22	0.22	0.33	0.56	0.22	0.33	0.22	0.33	0.44	0.33	0.22	0.33	0.56	0.44	0.33	0.22	0.56	0.33	0.33	0.44	0.33	0.11	0.44	0.33	0.11	0.56	0.44	0.22	0.44	0.22	0.44	0.56	0	0.22
153	1n8p;P31373;B;stress	3	0	0	0.67	0.67	0	0.33	0.67	0	0.67	0	0	0	0	0	0.33	0.67	0.67	0	0	0	0	0.67	0	0	0	0.67	0.33	0.67	0	1	0.67	0	0.33	0	0	0	0.33	0.67	0.67	0.33	0	0.33	0	0	0.33	0	0
154	1n8p;P31373;C;normal	9	0.33	0.11	0.44	0.44	0	0.44	0.33	0.11	0.22	0.22	0.22	0.44	0.22	0.22	0.22	0.33	0.56	0.22	0.33	0.22	0.33	0.44	0.33	0.22	0.33	0.56	0.44	0.33	0.22	0.56	0.33	0.33	0.44	0.33	0.11	0.44	0.33	0.11	0.56	0.44	0.22	0.44	0.22	0.44	0.56	0	0.22
155	1n8p;P31373;C;stress	3	0	0	0.67	0.67	0	0.33	0.67	0	0.67	0	0	0	0	0	0.33	0.67	0.67	0	0	0	0	0.67	0	0	0	0.67	0.33	0.67	0	1	0.67	0	0.33	0	0	0	0.33	0.67	0.67	0.33	0	0.33	0	0	0.33	0	0
156	1n8p;P31373;D;normal	9	0.33	0.11	0.44	0.44	0	0.44	0.33	0.11	0.22	0.22	0.22	0.44	0.22	0.22	0.22	0.33	0.56	0.22	0.33	0.22	0.33	0.44	0.33	0.22	0.33	0.56	0.44	0.33	0.22	0.56	0.33	0.33	0.44	0.33	0.11	0.44	0.33	0.11	0.56	0.44	0.22	0.44	0.22	0.44	0.56	0	0.22
157	1n8p;P31373;D;stress	3	0	0	0.67	0.67	0	0.33	0.67	0	0.67	0	0	0	0	0	0.33	0.67	0.67	0	0	0	0	0.67	0	0	0	0.67	0.33	0.67	0	1	0.67	0	0.33	0	0	0	0.33	0.67	0.67	0.33	0	0.33	0	0	0.33	0	0
158	1ney;P00942;A;normal	17	0.41	0.35	0	0.47	0.53	0.53	0.76	0.35	0	0.41	0.35	0.59	0.35	0.53	0.47	0.53	0.65	0	0.59	0.41	0.41	0.88	0.59	0.35	0	0.47	0.29	0.71	0.29	0.71	0.71	0.47	0.53	0.41	0.35	0.29	0.47	0	0.59	0.41	0.35	0.35	0.41	0.59	0.71	0.35	0.47
159	1ney;P00942;A;stress	3	0.33	0.33	0	0.33	0.33	0.33	0.33	0.33	0	0.67	0.33	0.67	0.33	0.33	0.67	0.33	0.33	0	0.33	0.67	0.33	0.67	0.33	0.33	0	0.33	0.33	0.33	0	0.67	0.33	0.33	0.33	0.33	0.33	0	0.33	0	0.33	0.33	0.33	0.33	0.33	0.33	0.67	0.33	0.33
160	1ney;P00942;B;normal	17	0.41	0.35	0	0.47	0.53	0.53	0.76	0.35	0	0.41	0.35	0.59	0.35	0.53	0.47	0.53	0.65	0	0.59	0.41	0.41	0.88	0.59	0.35	0	0.47	0.29	0.71	0.29	0.71	0.71	0.47	0.53	0.41	0.35	0.29	0.47	0	0.59	0.41	0.35	0.35	0.41	0.59	0.71	0.35	0.47
161	1ney;P00942;B;stress	3	0.33	0.33	0	0.33	0.33	0.33	0.33	0.33	0	0.67	0.33	0.67	0.33	0.33	0.67	0.33	0.33	0	0.33	0.67	0.33	0.67	0.33	0.33	0	0.33	0.33	0.33	0	0.67	0.33	0.33	0.33	0.33	0.33	0	0.33	0	0.33	0.33	0.33	0.33	0.33	0.33	0.67	0.33	0.33
162	1nkq;P53889;A;normal	3	0	0.33	0.33	0.33	0	0	0.33	0.67	0.67	0.67	0.33	1	0.33	0.33	0.67	0.33	0.33	0.67	0.33	0.67	0.33	0.67	0.33	0.33	0.67	0.33	0.33	0.33	0	1	0.33	0	0.33	0.67	0.67	0.67	0.33	0	0.67	0.67	0.33	0.67	0	0	0.67	0	0.33
163	1nkq;P53889;B;normal	3	0	0.33	0.33	0.33	0	0	0.33	0.67	0.67	0.67	0.33	1	0.33	0.33	0.67	0.33	0.33	0.67	0.33	0.67	0.33	0.67	0.33	0.33	0.67	0.33	0.33	0.33	0	1	0.33	0	0.33	0.67	0.67	0.67	0.33	0	0.67	0.67	0.33	0.67	0	0	0.67	0	0.33
164	1of8;P32449;A;normal	5	0	0	0.6	0.6	0	0	0.8	0	0.8	0.6	0	0.6	0	0	0.6	0.6	1	0	0	0.6	0	1	0	0	0	0.8	0	1	0	0.8	0.8	0.4	0.6	0	0	0	0	0.6	1	0	0	0	0	0	1	0	0
165	1of8;P32449;A;stress	2	0	0	1	1	0	0	1	0	1	1	0	0.5	0	0	1	1	1	0	0	0.5	0	0.5	0	0	0	1	0	1	0	0.5	1	0	1	0	0	0	0	1	1	0	0	0	0	0	1	0	0
166	1of8;P32449;B;normal	5	0	0	0.6	0.6	0	0	0.8	0	0.8	0.6	0	0.6	0	0	0.6	0.6	1	0	0	0.6	0	1	0	0	0	0.8	0	1	0	0.8	0.8	0.4	0.6	0	0	0	0	0.6	1	0	0	0	0	0	1	0	0
167	1of8;P32449;B;stress	2	0	0	1	1	0	0	1	0	1	1	0	0.5	0	0	1	1	1	0	0	0.5	0	0.5	0	0	0	1	0	1	0	0.5	1	0	1	0	0	0	0	1	1	0	0	0	0	0	1	0	0
168	1p43;P00924;A;normal	30	0.67	0.67	0.63	0.7	0.73	0.7	0.63	0.7	0	0.7	0.63	0.47	0.67	0.73	0.63	0.7	0.73	0.63	0.73	0.7	0.73	0.8	0.73	0.67	0.63	0.8	0.67	0.73	0.67	0.8	0.67	0.6	0.7	0.8	0.73	0.63	0.67	0	0.7	0.73	0.67	0.67	0.7	0.73	0.73	0.3	0.77
169	1p43;P00924;A;stress	11	0.73	0.64	0.73	0.73	0.73	0.73	0.73	0.64	0	0.64	0.64	0.55	0.64	0.64	0.64	0.73	0.73	0.64	0.73	0.64	0.73	0.91	0.73	0.64	0.64	0.73	0.55	0.91	0.64	0.91	0.73	0.73	0.73	0.73	0.73	0.64	0.64	0	0.73	0.73	0.64	0.64	0.64	0.73	0.64	0.45	0.64
170	1p43;P00924;B;normal	30	0.67	0.67	0.63	0.7	0.73	0.7	0.63	0.7	0	0.7	0.63	0.47	0.67	0.73	0.63	0.7	0.73	0.63	0.73	0.7	0.73	0.8	0.73	0.67	0.63	0.8	0.67	0.73	0.67	0.8	0.67	0.6	0.7	0.8	0.73	0.63	0.67	0	0.7	0.73	0.67	0.67	0.7	0.73	0.73	0.3	0.77
171	1p43;P00924;B;stress	11	0.73	0.64	0.73	0.73	0.73	0.73	0.73	0.64	0	0.64	0.64	0.55	0.64	0.64	0.64	0.73	0.73	0.64	0.73	0.64	0.73	0.91	0.73	0.64	0.64	0.73	0.55	0.91	0.64	0.91	0.73	0.73	0.73	0.73	0.73	0.64	0.64	0	0.73	0.73	0.64	0.64	0.64	0.73	0.64	0.45	0.64
172	1p6o;Q12178;A;normal	5	0	0	0.4	0.4	0	0	0	0	0	0.2	0	0	0	0.4	0	0.4	0	0	0	0.2	0	0.8	0	0	0	0.2	0	0	0	0.6	0	0	0	0	0	0	0	0.4	0	0	0	0	0	0	0.2	0	0
173	1p6o;Q12178;B;normal	5	0	0	0.4	0.4	0	0	0	0	0	0.2	0	0	0	0.4	0	0.4	0	0	0	0.2	0	0.8	0	0	0	0.2	0	0	0	0.6	0	0	0	0	0	0	0	0.4	0	0	0	0	0	0	0.2	0	0
174	1pgu;P46680;A;normal	3	0	0.67	0.33	0	0	0	0.67	0.67	0.33	0.33	0.67	0.33	0.33	0.67	0	0.33	0.33	0.67	0	0.33	0	0.67	0	0.67	0.67	0.33	0	0	0.67	0.67	0.67	0	0.33	0	0.67	0.67	0.33	0	0.33	0	0.67	0.67	0	0	0.67	0	0.33
175	1pgu;P46680;A;stress	2	0.5	0.5	0.5	0	0.5	0.5	0.5	0.5	0.5	0	0.5	0.5	0	0	0	0.5	0.5	0.5	0.5	0.5	0.5	1	0.5	0.5	0.5	0.5	0	0.5	0	1	0.5	0.5	0.5	0.5	0.5	0	0.5	0	1	0.5	0	0.5	0.5	0.5	1	0	0.5
176	1pgu;P46680;B;normal	3	0	0.67	0.33	0	0	0	0.67	0.67	0.33	0.33	0.67	0.33	0.33	0.67	0	0.33	0.33	0.67	0	0.33	0	0.67	0	0.67	0.67	0.33	0	0	0.67	0.67	0.67	0	0.33	0	0.67	0.67	0.33	0	0.33	0	0.67	0.67	0	0	0.67	0	0.33
177	1pgu;P46680;B;stress	2	0.5	0.5	0.5	0	0.5	0.5	0.5	0.5	0.5	0	0.5	0.5	0	0	0	0.5	0.5	0.5	0.5	0.5	0.5	1	0.5	0.5	0.5	0.5	0	0.5	0	1	0.5	0.5	0.5	0.5	0.5	0	0.5	0	1	0.5	0	0.5	0.5	0.5	1	0	0.5
178	1piw;Q04894;A;normal	3	0	0	0.67	0.33	0	0	0.33	0	0	0.33	0	0.67	0	0	0	0.33	0	0	0	0	0	0.67	0	0	0	0	0	0	0	0	0.33	0	0.33	0	0	0	0	0	0	0	0	0	0	0	0.33	0	0
179	1piw;Q04894;A;stress	3	0	0	0.67	0.67	0	0	0.67	0	0	0.67	0	0.33	0	0	0	0.67	0.67	0	0	0.67	0	0.67	0	0	0	0	0	0.67	0	0.67	0.67	0	0.67	0	0	0	0	0	0.33	0	0	0	0	0	0.67	0	0
180	1piw;Q04894;B;normal	3	0	0	0.67	0.33	0	0	0.33	0	0	0.33	0	0.67	0	0	0	0.33	0	0	0	0	0	0.67	0	0	0	0	0	0	0	0	0.33	0	0.33	0	0	0	0	0	0	0	0	0	0	0	0.33	0	0
181	1piw;Q04894;B;stress	3	0	0	0.67	0.67	0	0	0.67	0	0	0.67	0	0.33	0	0	0	0.67	0.67	0	0	0.67	0	0.67	0	0	0	0	0	0.67	0	0.67	0.67	0	0.67	0	0	0	0	0	0.33	0	0	0	0	0	0.67	0	0
182	1plq;P15873;A;normal	2	1	1	1	0	1	1	1	1	0	1	1	1	1	1	1	1	1	0.5	1	1	1	1	1	1	1	1	1	1	1	1	1	1	0	1	1	1	1	0	1	1	1	1	1	1	0.5	1	1
183	1plq;P15873;B;normal	2	1	1	1	0	1	1	1	1	0	1	1	1	1	1	1	1	1	0.5	1	1	1	1	1	1	1	1	1	1	1	1	1	1	0	1	1	1	1	0	1	1	1	1	1	1	0.5	1	1
184	1plq;P15873;C;normal	2	1	1	1	0	1	1	1	1	0	1	1	1	1	1	1	1	1	0.5	1	1	1	1	1	1	1	1	1	1	1	1	1	1	0	1	1	1	1	0	1	1	1	1	1	1	0.5	1	1
185	1pvd;P06169;A;normal	26	0	0	0.23	0.27	0	0	0.31	0	0.23	0.42	0	0.42	0	0	0	0.23	0	0	0	0.5	0	0.77	0	0	0	0.31	0	0.15	0	0.69	0.31	0	0.27	0	0	0	0	0	0.35	0	0	0	0	0	0.38	0	0
186	1pvd;P06169;A;stress	6	0	0	0.17	0.33	0	0	0.33	0	0.33	0.17	0	0.17	0	0	0	0	0	0	0	0.5	0	0.83	0	0	0	0.5	0	0.5	0	0.83	0.33	0	0.17	0	0	0	0	0	0	0	0	0	0	0	0.17	0	0
187	1pvd;P06169;B;normal	26	0	0	0.23	0.27	0	0	0.31	0	0.23	0.42	0	0.42	0	0	0	0.23	0	0	0	0.5	0	0.77	0	0	0	0.31	0	0.15	0	0.69	0.31	0	0.27	0	0	0	0	0	0.35	0	0	0	0	0	0.38	0	0
188	1pvd;P06169;B;stress	6	0	0	0.17	0.33	0	0	0.33	0	0.33	0.17	0	0.17	0	0	0	0	0	0	0	0.5	0	0.83	0	0	0	0.5	0	0.5	0	0.83	0.33	0	0.17	0	0	0	0	0	0	0	0	0	0	0	0.17	0	0
189	1qb3;P20486;A;normal	2	0	1	1	0	1	1	0	1	1	1	0.5	1	1	1	1	0.5	1	0.5	0.5	1	1	1	1	1	0.5	1	1	1	1	1	1	0	1	1	1	1	1	0	0	1	1	1	0	1	1	0	1
190	1qb3;P20486;C;normal	2	0	1	1	0	1	1	0	1	1	1	0.5	1	1	1	1	0.5	1	0.5	0.5	1	1	1	1	1	0.5	1	1	1	1	1	1	0	1	1	1	1	1	0	0	1	1	1	0	1	1	0	1
191	1qhf;P00950;A;normal	21	0.67	0.57	0	0	0.57	0.43	0	0.57	0	0	0.38	0	0.62	0	0.52	0	0	0.38	0.67	0	0.62	0.81	0.67	0.57	0.19	0	0	0	0.52	0.67	0.48	0.62	0	0.57	0.52	0.57	0.33	0	0	0.57	0.57	0.62	0.57	0.76	0	0	0.57
192	1qhf;P00950;A;stress	5	0.4	0.4	0	0	0.4	0.4	0	0.4	0	0	0.4	0	0.4	0	0.4	0	0	0.4	0.4	0	0.4	0.8	0.4	0.4	0.2	0	0	0	0.4	0.8	0.2	0.4	0	0.4	0.4	0.4	0.4	0	0	0.4	0.4	0.4	0.4	0.4	0	0	0.4
193	1qhf;P00950;B;normal	21	0.67	0.57	0	0	0.57	0.43	0	0.57	0	0	0.38	0	0.62	0	0.52	0	0	0.38	0.67	0	0.62	0.81	0.67	0.57	0.19	0	0	0	0.52	0.67	0.48	0.62	0	0.57	0.52	0.57	0.33	0	0	0.57	0.57	0.62	0.57	0.76	0	0	0.57
194	1qhf;P00950;B;stress	5	0.4	0.4	0	0	0.4	0.4	0	0.4	0	0	0.4	0	0.4	0	0.4	0	0	0.4	0.4	0	0.4	0.8	0.4	0.4	0.2	0	0	0	0.4	0.8	0.2	0.4	0	0.4	0.4	0.4	0.4	0	0	0.4	0.4	0.4	0.4	0.4	0	0	0.4
195	1qhf;P00950;C;normal	21	0.67	0.57	0	0	0.57	0.43	0	0.57	0	0	0.38	0	0.62	0	0.52	0	0	0.38	0.67	0	0.62	0.81	0.67	0.57	0.19	0	0	0	0.52	0.67	0.48	0.62	0	0.57	0.52	0.57	0.33	0	0	0.57	0.57	0.62	0.57	0.76	0	0	0.57
196	1qhf;P00950;C;stress	5	0.4	0.4	0	0	0.4	0.4	0	0.4	0	0	0.4	0	0.4	0	0.4	0	0	0.4	0.4	0	0.4	0.8	0.4	0.4	0.2	0	0	0	0.4	0.8	0.2	0.4	0	0.4	0.4	0.4	0.4	0	0	0.4	0.4	0.4	0.4	0.4	0	0	0.4
197	1qhf;P00950;D;normal	21	0.67	0.57	0	0	0.57	0.43	0	0.57	0	0	0.38	0	0.62	0	0.52	0	0	0.38	0.67	0	0.62	0.81	0.67	0.57	0.19	0	0	0	0.52	0.67	0.48	0.62	0	0.57	0.52	0.57	0.33	0	0	0.57	0.57	0.62	0.57	0.76	0	0	0.57
198	1qhf;P00950;D;stress	5	0.4	0.4	0	0	0.4	0.4	0	0.4	0	0	0.4	0	0.4	0	0.4	0	0	0.4	0.4	0	0.4	0.8	0.4	0.4	0.2	0	0	0	0.4	0.8	0.2	0.4	0	0.4	0.4	0.4	0.4	0	0	0.4	0.4	0.4	0.4	0.4	0	0	0.4
199	1qsd;P48606;A;normal	4	0	0	0	0	0	0	0	0	0	0	0	0	0	0	0	0	0	0	0	0	0	0.5	0	0	0	0	0	0	0	0.5	0	0	0	0	0	0	0	0	0	0	0	0	0	0	0	0	0
200	1qsd;P48606;A;stress	1	0	0	0	0	0	0	0	0	0	0	0	0	0	0	0	0	0	0	0	0	0	0	0	0	0	0	0	0	0	0	0	0	0	0	0	0	0	0	0	0	0	0	0	0	0	0	0
201	1qsd;P48606;B;normal	4	0	0	0	0	0	0	0	0	0	0	0	0	0	0	0	0	0	0	0	0	0	0.5	0	0	0	0	0	0	0	0.5	0	0	0	0	0	0	0	0	0	0	0	0	0	0	0	0	0
202	1qsd;P48606;B;stress	1	0	0	0	0	0	0	0	0	0	0	0	0	0	0	0	0	0	0	0	0	0	0	0	0	0	0	0	0	0	0	0	0	0	0	0	0	0	0	0	0	0	0	0	0	0	0	0
203	1qup;P40202;A;normal	5	0	0	0	0	0	0	0.2	0	0	0	0	0	0	0	0	0	0	0	0.2	0	0	0.2	0	0	0	0	0.2	0	0	0.2	0.2	0	0	0	0	0	0	0	0	0	0	0	0	0	0	0	0
204	1qup;P40202;B;normal	5	0	0	0	0	0	0	0.2	0	0	0	0	0	0	0	0	0	0	0	0.2	0	0	0.2	0	0	0	0	0.2	0	0	0.2	0.2	0	0	0	0	0	0	0	0	0	0	0	0	0	0	0	0
205	1qvw;Q04432;A;normal	3	0	0	0	0	0	0	0	0	0	0	0	0	0	0	0	0	0	0	0	0	0	0	0	0	0	0	0	0.33	0	0.67	0	0	0	0	0	0	0	0	0	0	0	0	0	0	0	0	0
206	1qvw;Q04432;B;normal	3	0	0	0	0	0	0	0	0	0	0	0	0	0	0	0	0	0	0	0	0	0	0	0	0	0	0	0	0.33	0	0.67	0	0	0	0	0	0	0	0	0	0	0	0	0	0	0	0	0
207	1r53;P28777;A;normal	4	0	0	0.25	0	0	0	0.25	0	0	0.5	0	0.25	0	0	0	0.25	0	0	0	0.25	0	0.75	0	0	0	0.25	0	0.25	0	0.75	0.25	0	0.25	0	0	0	0	0	0	0	0	0	0	0	0	0	0
208	1r53;P28777;B;normal	4	0	0	0.25	0	0	0	0.25	0	0	0.5	0	0.25	0	0	0	0.25	0	0	0	0.25	0	0.75	0	0	0	0.25	0	0.25	0	0.75	0.25	0	0.25	0	0	0	0	0	0	0	0	0	0	0	0	0	0
209	1r53;P28777;C;normal	4	0	0	0.25	0	0	0	0.25	0	0	0.5	0	0.25	0	0	0	0.25	0	0	0	0.25	0	0.75	0	0	0	0.25	0	0.25	0	0.75	0.25	0	0.25	0	0	0	0	0	0	0	0	0	0	0	0	0	0
210	1r53;P28777;D;normal	4	0	0	0.25	0	0	0	0.25	0	0	0.5	0	0.25	0	0	0	0.25	0	0	0	0.25	0	0.75	0	0	0	0.25	0	0.25	0	0.75	0.25	0	0.25	0	0	0	0	0	0	0	0	0	0	0	0	0	0
211	1ry2;Q01574;A;normal	3	0.67	0	0.67	0.33	0	0.33	0.33	0	0	0.67	1	0.33	0.33	0	0.33	0.33	0.67	1	0.33	0.33	0.33	1	0.33	0	1	0.67	0.67	0.67	0.67	1	0.67	0.33	0.33	0.33	0.67	0	0.67	0	0.67	0.67	0	0	0.33	0.33	0.67	0.33	0.33
212	1ry2;Q01574;B;normal	3	0.67	0	0.67	0.33	0	0.33	0.33	0	0	0.67	1	0.33	0.33	0	0.33	0.33	0.67	1	0.33	0.33	0.33	1	0.33	0	1	0.67	0.67	0.67	0.67	1	0.67	0.33	0.33	0.33	0.67	0	0.67	0	0.67	0.67	0	0	0.33	0.33	0.67	0.33	0.33
213	1ry2;Q01574;C;normal	3	0.67	0	0.67	0.33	0	0.33	0.33	0	0	0.67	1	0.33	0.33	0	0.33	0.33	0.67	1	0.33	0.33	0.33	1	0.33	0	1	0.67	0.67	0.67	0.67	1	0.67	0.33	0.33	0.33	0.67	0	0.67	0	0.67	0.67	0	0	0.33	0.33	0.67	0.33	0.33
214	1ryp;P21242;G;normal	5	0.4	0.6	0.8	0.8	0.6	0.4	0.8	0.6	0	0.6	0.6	0.4	0	0.6	0.6	0.8	0.6	0	0.4	0.8	0.4	0.6	0.4	0.6	0.6	0.8	0.4	0.8	0.4	0.8	0.8	0.6	0.8	0.6	0.6	0.4	0.4	0	0.8	0.6	0.6	0.6	0.4	0.4	0.8	0.4	0.6
215	1ryp;P21242;U;normal	5	0.4	0.6	0.8	0.8	0.6	0.4	0.8	0.6	0	0.6	0.6	0.4	0	0.6	0.6	0.8	0.6	0	0.4	0.8	0.4	0.6	0.4	0.6	0.6	0.8	0.4	0.8	0.4	0.8	0.8	0.6	0.8	0.6	0.6	0.4	0.4	0	0.8	0.6	0.6	0.6	0.4	0.4	0.8	0.4	0.6
216	1ryp;P21243;A;normal	4	0.5	0.75	0.5	0.5	0.5	0.75	0.25	0.75	0.25	0.5	0.75	0.5	0.5	0.25	0	0.5	0.5	0.75	0.5	0.5	0.5	0	0.5	0.75	0.75	0.5	0.25	0.25	0.75	1	0.25	0.25	0.5	0.75	0.75	0.75	0.5	0	0.5	0.75	0.75	0.75	0.75	0.5	0.5	0	0.75
217	1ryp;P21243;A;stress	1	1	1	1	1	0	1	1	1	1	0	1	0	1	0	0	1	1	1	0	0	1	0	0	1	1	1	1	1	1	1	1	1	1	1	1	0	0	0	1	1	1	1	1	0	1	0	1
218	1ryp;P21243;O;normal	4	0.5	0.75	0.5	0.5	0.5	0.75	0.25	0.75	0.25	0.5	0.75	0.5	0.5	0.25	0	0.5	0.5	0.75	0.5	0.5	0.5	0	0.5	0.75	0.75	0.5	0.25	0.25	0.75	1	0.25	0.25	0.5	0.75	0.75	0.75	0.5	0	0.5	0.75	0.75	0.75	0.75	0.5	0.5	0	0.75
219	1ryp;P21243;O;stress	1	1	1	1	1	0	1	1	1	1	0	1	0	1	0	0	1	1	1	0	0	1	0	0	1	1	1	1	1	1	1	1	1	1	1	1	0	0	0	1	1	1	1	1	0	1	0	1
220	1ryp;P22141;K;normal	4	0.25	0.5	0.5	0.5	0.75	0.25	0	0.5	0.5	0.5	0.5	0.75	0.25	0.5	0.25	0.25	0.5	0.25	0.5	0.25	0.5	0.75	0.5	0.5	0.5	0.5	0.75	0.5	0.25	0.75	0.5	0.5	0.5	0.5	0.25	0.25	0.5	0	0.5	0.5	0.25	0.5	0.25	0.5	0.5	0.25	0.5
221	1ryp;P22141;K;stress	2	0	0.5	0	0	0	0.5	0	0.5	0.5	0.5	0.5	0	0.5	0.5	0.5	0	0.5	0.5	0.5	0.5	0	1	0.5	0.5	0.5	1	0.5	0.5	0.5	1	0.5	0.5	0.5	0.5	0.5	0	0.5	0	0.5	0.5	0.5	0.5	0.5	0.5	0.5	0.5	0.5
222	1ryp;P22141;Y;normal	4	0.25	0.5	0.5	0.5	0.75	0.25	0	0.5	0.5	0.5	0.5	0.75	0.25	0.5	0.25	0.25	0.5	0.25	0.5	0.25	0.5	0.75	0.5	0.5	0.5	0.5	0.75	0.5	0.25	0.75	0.5	0.5	0.5	0.5	0.25	0.25	0.5	0	0.5	0.5	0.25	0.5	0.25	0.5	0.5	0.25	0.5
223	1ryp;P22141;Y;stress	2	0	0.5	0	0	0	0.5	0	0.5	0.5	0.5	0.5	0	0.5	0.5	0.5	0	0.5	0.5	0.5	0.5	0	1	0.5	0.5	0.5	1	0.5	0.5	0.5	1	0.5	0.5	0.5	0.5	0.5	0	0.5	0	0.5	0.5	0.5	0.5	0.5	0.5	0.5	0.5	0.5
224	1ryp;P23638;C;normal	5	0	0.4	0.4	0.4	0.6	0.6	0.4	0.4	0.6	0.6	0.4	0.4	0.4	0.4	0.4	0.4	0.4	0.2	0.4	0.4	0.4	1	0.4	0.4	0.4	0.4	0.4	0.4	0.4	0.8	0.4	0.4	0.4	0.4	0.4	0.4	0.6	0.4	0.4	0.4	0.4	0.4	0.4	0.4	0.4	0.6	0.4
225	1ryp;P23638;Q;normal	5	0	0.4	0.4	0.4	0.6	0.6	0.4	0.4	0.6	0.6	0.4	0.4	0.4	0.4	0.4	0.4	0.4	0.2	0.4	0.4	0.4	1	0.4	0.4	0.4	0.4	0.4	0.4	0.4	0.8	0.4	0.4	0.4	0.4	0.4	0.4	0.6	0.4	0.4	0.4	0.4	0.4	0.4	0.4	0.4	0.6	0.4
226	1ryp;P23639;B;normal	3	0.33	0.33	0.67	0.67	0.33	0.33	0.67	0.33	0.67	1	0.33	1	0.33	0.33	0.67	0.67	0.67	0.33	0.33	0.67	0.33	1	0.33	0.33	0.33	0.67	0.33	0.67	0.33	1	0.67	0.33	0.67	0.33	0.33	0.33	0.33	0.67	0.67	0.33	0.33	0.33	0.33	0.33	0.67	0	0.33
227	1ryp;P23639;B;stress	2	1	1	1	1	1	1	1	1	1	1	1	1	1	1	1	0.5	1	1	1	1	1	1	1	1	1	1	1	1	1	1	1	1	1	1	1	1	1	1	1	1	1	1	0	1	0	0	1
228	1ryp;P23639;P;normal	3	0.33	0.33	0.67	0.67	0.33	0.33	0.67	0.33	0.67	1	0.33	1	0.33	0.33	0.67	0.67	0.67	0.33	0.33	0.67	0.33	1	0.33	0.33	0.33	0.67	0.33	0.67	0.33	1	0.67	0.33	0.67	0.33	0.33	0.33	0.33	0.67	0.67	0.33	0.33	0.33	0.33	0.33	0.67	0	0.33
229	1ryp;P23639;P;stress	2	1	1	1	1	1	1	1	1	1	1	1	1	1	1	1	0.5	1	1	1	1	1	1	1	1	1	1	1	1	1	1	1	1	1	1	1	1	1	1	1	1	1	1	0	1	0	0	1
230	1ryp;P23724;1;normal	4	0.25	0.5	0	0.75	0.5	0.5	0.5	0.5	0.5	0.5	0.5	0.75	0.25	0	0	0.75	0.5	0.5	0.25	0.5	0.5	1	0.25	0.5	0.5	0.75	0.5	0.5	0.5	0.75	0.5	0.5	0.75	0.5	0.5	0.25	0.5	0	0.75	0.5	0.25	0.5	0.5	0.25	0.75	0.25	0.5
231	1ryp;P23724;1;stress	1	0	1	0	0	1	1	1	1	1	1	0	1	1	0	1	0	1	0	0	0	1	1	0	1	1	0	0	1	0	1	1	1	0	1	1	1	0	0	0	1	1	1	1	0	0	0	1
232	1ryp;P23724;M;normal	4	0.25	0.5	0	0.75	0.5	0.5	0.5	0.5	0.5	0.5	0.5	0.75	0.25	0	0	0.75	0.5	0.5	0.25	0.5	0.5	1	0.25	0.5	0.5	0.75	0.5	0.5	0.5	0.75	0.5	0.5	0.75	0.5	0.5	0.25	0.5	0	0.75	0.5	0.25	0.5	0.5	0.25	0.75	0.25	0.5
233	1ryp;P23724;M;stress	1	0	1	0	0	1	1	1	1	1	1	0	1	1	0	1	0	1	0	0	0	1	1	0	1	1	0	0	1	0	1	1	1	0	1	1	1	0	0	0	1	1	1	1	0	0	0	1
234	1ryp;P25451;J;normal	2	0.5	0.5	0.5	0.5	0	0.5	0.5	0.5	0.5	0.5	0.5	0.5	0	0	0.5	0.5	0.5	0.5	0.5	0.5	0.5	0.5	0.5	0.5	0	0.5	0	0.5	0	0.5	0.5	0.5	0	0.5	0.5	0.5	0.5	0.5	0.5	0.5	0.5	0	0.5	0.5	0.5	0.5	0.5
235	1ryp;P25451;J;stress	2	0	0	0	0	0	0	0	0	0	0.5	0	0	0	0	0	0	0	0	0	0	0	1	0	0	0	0	0	0	0	1	0	0	0	0	0	0	0	0	0	0	0	0	0	0	0	0.5	0
236	1ryp;P25451;X;normal	2	0.5	0.5	0.5	0.5	0	0.5	0.5	0.5	0.5	0.5	0.5	0.5	0	0	0.5	0.5	0.5	0.5	0.5	0.5	0.5	0.5	0.5	0.5	0	0.5	0	0.5	0	0.5	0.5	0.5	0	0.5	0.5	0.5	0.5	0.5	0.5	0.5	0.5	0	0.5	0.5	0.5	0.5	0.5
237	1ryp;P25451;X;stress	2	0	0	0	0	0	0	0	0	0	0.5	0	0	0	0	0	0	0	0	0	0	0	1	0	0	0	0	0	0	0	1	0	0	0	0	0	0	0	0	0	0	0	0	0	0	0	0.5	0
238	1ryp;P30657;2;normal	2	0	0	0	0	0	0	0	0	0.5	0	0	0	0	0	0	0	0	0	0	0	0	1	0	0	0	0	0	0	0	0.5	0	0	0	0	0	0	0	0	0	0	0	0	0	0	0	0	0
239	1ryp;P30657;N;normal	2	0	0	0	0	0	0	0	0	0.5	0	0	0	0	0	0	0	0	0	0	0	0	1	0	0	0	0	0	0	0	0.5	0	0	0	0	0	0	0	0	0	0	0	0	0	0	0	0	0
240	1ryp;P32379;E;normal	7	0.57	0.71	0	0.71	0.71	0.71	0.71	0.71	0.71	0.57	0.71	0.57	0.71	0.71	0.43	0.71	0.71	0.71	0.71	0.57	0.71	0.86	0.71	0.71	0.57	0.71	0.57	0.71	0.57	0.86	0.71	0.71	0.71	0.71	0.71	0.43	0.57	0	0.71	0.71	0.71	0	0.71	0.71	0.71	0.71	0.71
241	1ryp;P32379;E;stress	4	0.75	1	0	0.75	1	1	1	1	1	0.75	1	0.75	1	1	0.75	1	1	1	1	0.75	1	1	1	1	0.75	1	1	1	1	1	1	1	1	1	1	0	0.75	0	1	1	1	0	1	1	1	0.75	1
242	1ryp;P32379;S;normal	7	0.57	0.71	0	0.71	0.71	0.71	0.71	0.71	0.71	0.57	0.71	0.57	0.71	0.71	0.43	0.71	0.71	0.71	0.71	0.57	0.71	0.86	0.71	0.71	0.57	0.71	0.57	0.71	0.57	0.86	0.71	0.71	0.71	0.71	0.71	0.43	0.57	0	0.71	0.71	0.71	0	0.71	0.71	0.71	0.71	0.71
243	1ryp;P32379;S;stress	4	0.75	1	0	0.75	1	1	1	1	1	0.75	1	0.75	1	1	0.75	1	1	1	1	0.75	1	1	1	1	0.75	1	1	1	1	1	1	1	1	1	1	0	0.75	0	1	1	1	0	1	1	1	0.75	1
244	1ryp;P38624;H;normal	3	0.67	0.67	0.33	0.33	0.67	0.67	1	0.67	0	0.67	0	1	0.67	0.67	1	0.33	0.67	0	1	0.67	1	1	1	0.67	0.33	0.67	1	0.67	0.67	1	1	0.33	0.33	0.67	0.67	0.67	0.67	0	0.67	0.67	0.67	0.67	0.67	0.67	0.67	0.67	0.67
245	1ryp;P38624;H;stress	1	0	0	0	0	0	1	0	0	0	0	0	1	0	0	0	0	0	0	0	0	0	1	0	0	0	0	0	0	0	0	0	0	0	0	0	0	0	0	0	0	0	0	0	0	0	1	0
246	1ryp;P38624;V;normal	3	0.67	0.67	0.33	0.33	0.67	0.67	1	0.67	0	0.67	0	1	0.67	0.67	1	0.33	0.67	0	1	0.67	1	1	1	0.67	0.33	0.67	1	0.67	0.67	1	1	0.33	0.33	0.67	0.67	0.67	0.67	0	0.67	0.67	0.67	0.67	0.67	0.67	0.67	0.67	0.67
247	1ryp;P38624;V;stress	1	0	0	0	0	0	1	0	0	0	0	0	1	0	0	0	0	0	0	0	0	0	1	0	0	0	0	0	0	0	0	0	0	0	0	0	0	0	0	0	0	0	0	0	0	0	1	0
248	1ryp;P40302;F;normal	3	0	0.67	0.33	0.33	0.67	0.33	0.67	0.67	0.67	0.67	0.67	0.33	0.67	0.67	0.67	0.33	0.67	0.67	0.67	0.67	0.67	0.67	0.67	0.67	0.67	0.33	0.33	0.67	0.33	0.67	0.67	0.67	0.33	0.67	0.67	0.33	1	0	0.33	0.67	0.67	0.67	0.67	0.67	0.33	0.33	0.67
249	1ryp;P40302;F;stress	2	0	0.5	0.5	0.5	0.5	0	0.5	0.5	0.5	0.5	0.5	0.5	0.5	0.5	0.5	0.5	0.5	0.5	0.5	0.5	0.5	1	0.5	0.5	0.5	0.5	0.5	0.5	0	1	0.5	0.5	0.5	0.5	0.5	0.5	0.5	0	0.5	0.5	0.5	0.5	0.5	0.5	0.5	0	0.5
250	1ryp;P40302;T;normal	3	0	0.67	0.33	0.33	0.67	0.33	0.67	0.67	0.67	0.67	0.67	0.33	0.67	0.67	0.67	0.33	0.67	0.67	0.67	0.67	0.67	0.67	0.67	0.67	0.67	0.33	0.33	0.67	0.33	0.67	0.67	0.67	0.33	0.67	0.67	0.33	1	0	0.33	0.67	0.67	0.67	0.67	0.67	0.33	0.33	0.67
251	1ryp;P40302;T;stress	2	0	0.5	0.5	0.5	0.5	0	0.5	0.5	0.5	0.5	0.5	0.5	0.5	0.5	0.5	0.5	0.5	0.5	0.5	0.5	0.5	1	0.5	0.5	0.5	0.5	0.5	0.5	0	1	0.5	0.5	0.5	0.5	0.5	0.5	0.5	0	0.5	0.5	0.5	0.5	0.5	0.5	0.5	0	0.5
252	1ryp;P40303;D;normal	4	0.5	0.75	0	0.75	0.75	0	0.75	0.75	0	0.75	0.75	0.75	0.5	0	0	0.75	0.75	0.75	0.75	0.75	0.75	1	0.75	0.75	0.75	0.75	0.75	0.75	0.25	1	0.75	0.75	0.75	0.75	0.75	0.75	0.5	0	0.75	0.75	0.75	0.75	0.75	0.25	0.75	0.5	0.75
253	1ryp;P40303;D;stress	1	0	0	0	0	0	0	0	0	0	0	0	0	0	0	0	0	0	0	1	0	0	1	0	0	0	0	0	0	0	0	0	0	0	0	0	0	0	0	1	0	0	0	0	0	1	0	0
254	1ryp;P40303;R;normal	4	0.5	0.75	0	0.75	0.75	0	0.75	0.75	0	0.75	0.75	0.75	0.5	0	0	0.75	0.75	0.75	0.75	0.75	0.75	1	0.75	0.75	0.75	0.75	0.75	0.75	0.25	1	0.75	0.75	0.75	0.75	0.75	0.75	0.5	0	0.75	0.75	0.75	0.75	0.75	0.25	0.75	0.5	0.75
255	1ryp;P40303;R;stress	1	0	0	0	0	0	0	0	0	0	0	0	0	0	0	0	0	0	0	1	0	0	1	0	0	0	0	0	0	0	0	0	0	0	0	0	0	0	0	1	0	0	0	0	0	1	0	0
256	1s4n;P27809;A;normal	5	0	0	0.4	0.4	0	0	0	0	0.6	0	0	0.2	0	0	0	0.4	0.6	0	0	0.4	0	0.8	0	0	0	0.6	0	0.6	0	0.6	0.4	0	0.2	0	0	0	0	0	0.6	0	0	0	0	0	0.6	0.6	0
257	1s4n;P27809;B;normal	5	0	0	0.4	0.4	0	0	0	0	0.6	0	0	0.2	0	0	0	0.4	0.6	0	0	0.4	0	0.8	0	0	0	0.6	0	0.6	0	0.6	0.4	0	0.2	0	0	0	0	0	0.6	0	0	0	0	0	0.6	0.6	0
258	1sxj;P15873;F;normal	2	1	1	1	0	1	1	1	1	0	1	1	1	1	1	1	1	1	0.5	1	1	1	1	1	1	1	1	1	1	1	1	1	1	0	1	1	1	1	0	1	1	1	1	1	1	0.5	1	1
259	1sxj;P15873;G;normal	2	1	1	1	0	1	1	1	1	0	1	1	1	1	1	1	1	1	0.5	1	1	1	1	1	1	1	1	1	1	1	1	1	1	0	1	1	1	1	0	1	1	1	1	1	1	0.5	1	1
260	1sxj;P15873;H;normal	2	1	1	1	0	1	1	1	1	0	1	1	1	1	1	1	1	1	0.5	1	1	1	1	1	1	1	1	1	1	1	1	1	1	0	1	1	1	1	0	1	1	1	1	1	1	0.5	1	1
261	1sxj;P38251;E;normal	2	0	0	0	0	0	0	0	0	0	0.5	0	0.5	0	0	0	0	0.5	0	0	0.5	0	0	0	0	0	0	0	0.5	0	0	0	0	0	0	0	0	0	0	0	0	0	0.5	0	0	0	0.5	0
262	1sxj;P38629;C;normal	3	0.67	1	0	0	0.67	0.67	0.33	0	0.33	0.67	0	0.33	1	0	0.67	0.33	0.33	0.33	0.33	0.67	0.67	0.67	0.33	1	0.33	0	0	0.33	0.33	0.33	0.33	0.67	0	0.67	1	1	0.67	0	0.67	0.33	1	0.67	0.33	0.33	0.67	0.67	0.67
263	1sxj;P38630;A;normal	3	0	0	0	0	0	0.33	0	0	0	0	0	0	0	0	0	0	0	0	0.33	0	0	1	0	0	0	0	0	0	0	0.67	0	0.33	0	0.33	0	0	0	0	0	0	0	0	0	0	0.67	0	0
264	1sxj;P40339;B;normal	2	0.5	1	0	0	0	1	0.5	1	0	0.5	1	0.5	1	1	1	0	0.5	1	0.5	0.5	0	0	0.5	1	1	0	0.5	0.5	1	1	0.5	1	0	1	1	1	0.5	0	0	1	1	1	1	0.5	0	0	1
265	1sxj;P40348;D;normal	4	0.5	0.5	0.5	0	0.5	0.5	0.5	0.5	0	0.5	0.5	0.5	0.5	0.5	0.5	0.5	0.75	0.5	0.5	0.25	0.75	0.75	0.75	0.5	0.5	0.5	0.75	0.75	0.5	0.5	0.75	1	0.5	0.5	0.25	0.5	0.25	0	0.75	0.5	0.5	0.5	0.5	0.75	0	0	0.5
266	1tkb;P23254;A;normal	23	0	0.48	0.43	0.57	0.22	0.26	0.52	0.48	0	0.48	0.43	0.57	0.43	0.3	0.13	0.52	0.52	0.43	0.26	0.57	0.17	0.74	0.22	0.48	0.3	0.48	0.26	0.52	0.26	0.61	0.52	0.26	0.65	0.48	0.35	0.48	0.35	0	0.65	0.48	0.48	0.48	0.43	0.26	0.65	0.3	0.39
267	1tkb;P23254;A;stress	4	0	0.5	0.25	0.25	0.25	0.25	0.75	0.5	0	0.5	0.25	0.5	0.25	0.5	0	0.5	0.5	0.25	0.5	0.5	0.5	0.5	0.5	0.5	0.25	0.75	0.5	0.5	0.5	0.5	0.75	0.5	0.5	0.25	0.5	0.5	0.75	0	0.5	0.25	0.5	0.5	0.25	0.5	0.5	0.25	0.25
268	1tkb;P23254;B;normal	23	0	0.48	0.43	0.57	0.22	0.26	0.52	0.48	0	0.48	0.43	0.57	0.43	0.3	0.13	0.52	0.52	0.43	0.26	0.57	0.17	0.74	0.22	0.48	0.3	0.48	0.26	0.52	0.26	0.61	0.52	0.26	0.65	0.48	0.35	0.48	0.35	0	0.65	0.48	0.48	0.48	0.43	0.26	0.65	0.3	0.39
269	1tkb;P23254;B;stress	4	0	0.5	0.25	0.25	0.25	0.25	0.75	0.5	0	0.5	0.25	0.5	0.25	0.5	0	0.5	0.5	0.25	0.5	0.5	0.5	0.5	0.5	0.5	0.25	0.75	0.5	0.5	0.5	0.5	0.75	0.5	0.5	0.25	0.5	0.5	0.75	0	0.5	0.25	0.5	0.5	0.25	0.5	0.5	0.25	0.25
270	1tkl;P11353;A;normal	4	0	0.25	0.25	0	0.25	0.25	0	0.25	0	0.25	0.5	0.25	0	0	0.5	0.25	0	0.5	0	0.25	0	0.25	0.5	0.25	0.5	0.25	0.25	0.25	0.25	0.5	0	0.25	0.25	0.25	0	0	0.5	0	0.25	0.5	0.25	0.25	0.25	0.25	0.25	0	0.5
271	1tkl;P11353;B;normal	4	0	0.25	0.25	0	0.25	0.25	0	0.25	0	0.25	0.5	0.25	0	0	0.5	0.25	0	0.5	0	0.25	0	0.25	0.5	0.25	0.5	0.25	0.25	0.25	0.25	0.5	0	0.25	0.25	0.25	0	0	0.5	0	0.25	0.5	0.25	0.25	0.25	0.25	0.25	0	0.5
272	1twf;P04050;A;normal	13	0.69	0.54	0.54	0	0.69	0.62	0.54	0.77	0.69	0.46	0.31	0.38	0.62	0.54	0.46	0.46	0.69	0.31	0.62	0.46	0.69	0.85	0.62	0.77	0.31	0.46	0.69	0.69	0.62	0.85	0.69	0.62	0.62	0.77	0.77	0.77	0.46	0	0.46	0.77	0.77	0.77	0.77	0.62	0.54	0.31	0.77
273	1twf;P04050;A;stress	1	1	1	1	0	1	1	1	1	0	1	1	0	1	1	0	1	0	0	1	1	1	1	1	1	1	1	1	0	1	1	0	1	0	1	1	1	1	0	0	1	1	1	1	1	0	0	1
274	1twf;P08518;B;normal	15	0.4	0.53	0.4	0.4	0.33	0.33	0	0.53	0.53	0.47	0.53	0.4	0.27	0.33	0	0.4	0	0	0.4	0.6	0.4	0.93	0.4	0.53	0.53	0.53	0.47	0.53	0.4	0.73	0.53	0.33	0.33	0.47	0.53	0.47	0.47	0	0.53	0.53	0.33	0.53	0.53	0.4	0.53	0.4	0.47
275	1twf;P08518;B;stress	3	0.33	0.33	0.33	0.33	0.33	0.33	0	0.33	0.67	0.33	0.33	0.33	0.33	0.33	0	0.33	0	0	0.33	0.33	0.33	1	0.33	0.33	0.33	0.33	0.33	0.33	0.33	0.67	0.33	0.33	0.33	0.33	0.33	0.33	0.33	0	0.33	0.33	0.33	0.33	0.33	0.33	0.33	0.33	0.33
276	1twf;P16370;C;normal	2	0	0	0.5	0	0	0	0	0	0	0.5	0	0	0	0	0.5	0.5	0.5	0	0	0	0	1	0	0	0	0.5	0	0.5	0	0	0	0	0.5	0	0	0	0	0	0.5	0	0	0	0	0	0	0	0
277	1twf;P20434;E;normal	1	1	1	0	0	1	1	1	1	1	0	1	0	1	0	1	0	1	1	1	0	1	1	1	1	0	0	1	1	0	1	1	1	0	1	1	0	0	0	0	1	1	1	1	1	0	0	1
278	1twf;P20435;F;stress	1	0	1	0	1	1	1	1	1	1	1	1	1	0	1	1	1	1	1	1	1	1	1	1	1	1	1	1	1	0	1	1	1	1	1	1	1	1	0	1	1	1	1	1	1	1	0	1
279	1twf;P20436;H;normal	1	0	0	0	0	0	0	0	0	0	0	0	0	0	0	1	0	0	0	0	0	0	1	0	0	0	0	0	0	0	1	0	0	0	0	0	0	0	0	0	0	0	0	0	0	0	0	0
280	1twf;P22139;J;normal	1	0	1	0	0	1	0	0	1	1	1	1	0	1	1	0	1	1	1	1	1	1	0	1	1	1	1	1	1	1	1	1	1	1	1	0	0	1	0	1	0	1	1	0	1	1	1	1
281	1twf;P27999;I;stress	3	0	0.33	0	0	0.67	0.33	0	0.33	0.67	0.67	0.67	0.33	0.33	0	0.33	0	0	0.67	0.67	0.33	0.67	1	0.67	0.33	0	0	0.33	0.67	0.33	0.67	0	0.33	0	0.33	0	0.33	0.33	0	0.67	0.33	0.33	0	0.33	0.67	0.67	0.33	0.33
282	1twf;P38902;K;normal	2	0	0.5	1	0	0.5	0.5	0.5	0.5	0	0.5	0.5	0.5	0.5	0.5	0.5	1	0.5	0.5	0.5	0.5	0.5	1	0.5	0.5	0.5	1	0.5	0.5	0	1	0.5	0.5	1	0.5	0.5	0.5	0.5	0	1	0.5	0.5	0	0.5	0.5	1	0	0.5
283	1twf;P40422;L;normal	1	0	0	0	0	0	0	0	0	0	0	0	0	0	0	0	0	0	0	0	0	0	1	0	0	0	0	0	0	0	1	0	0	0	0	0	0	0	0	0	0	0	0	0	0	0	0	0
284	1ukv;P01123;Y;normal	3	0	1	1	0.67	0	1	1	1	1	1	1	1	1	0.67	0	0.67	1	1	0.67	1	0.67	0	0.67	1	1	1	1	1	1	1	1	1	1	1	1	0.67	1	0	1	1	1	1	1	0.67	1	0.67	1
285	1ukv;P01123;Y;stress	3	0	0.33	0.33	0	0	0.33	0.33	0.33	0.33	0.33	0.33	0.33	0.33	0.33	0	0	0.33	0.33	0.33	0.33	0.33	0	0.33	0.33	0.33	0.33	0.33	0.33	0.33	0.67	0.33	0.33	0.33	0.33	0.33	0	0.67	0	0.33	0.33	0.33	0.33	0.33	0.33	0.33	0.33	0.33
286	1ukv;P39958;G;normal	5	0.8	0.6	0.8	0.8	0.8	0.6	0.8	0.6	0	0.8	0.6	0.4	0.4	0.6	0.8	0.8	0.6	0.6	0.8	0.8	0.8	0.8	0.8	0.6	0.6	0.6	0.6	0.8	0.6	1	0.8	0.6	0.8	0.8	0.6	0.6	0.8	0	0.8	0.8	0.8	0.6	0.8	0.8	0.8	0.4	0.8
287	1ukv;P39958;G;stress	2	0.5	0.5	0.5	0.5	0.5	1	0.5	0.5	0	1	0.5	1	0.5	0.5	1	0.5	0.5	0.5	0.5	1	0.5	1	0.5	0.5	0.5	0.5	0.5	0.5	0.5	1	0.5	0.5	0.5	0.5	0.5	0.5	0.5	0	0.5	0.5	0.5	0.5	0.5	0.5	0.5	1	0.5
288	1v59;P09624;A;normal	18	0.44	0.61	0.5	0.5	0.67	0.61	0.56	0.61	0.56	0.61	0.67	0.78	0.39	0.5	0.5	0.56	0.56	0.67	0.56	0.61	0.5	0.72	0.56	0.61	0.67	0.56	0.56	0.56	0.61	0.78	0.5	0.61	0	0.56	0.67	0	0.61	0	0.56	0.61	0.61	0.67	0.56	0.56	0.56	0	0.61
289	1v59;P09624;B;normal	18	0.44	0.61	0.5	0.5	0.67	0.61	0.56	0.61	0.56	0.61	0.67	0.78	0.39	0.5	0.5	0.56	0.56	0.67	0.56	0.61	0.5	0.72	0.56	0.61	0.67	0.56	0.56	0.56	0.61	0.78	0.5	0.61	0	0.56	0.67	0	0.61	0	0.56	0.61	0.61	0.67	0.56	0.56	0.56	0	0.61
290	1vkh;Q04066;A;normal	2	0	0	0	0	0	0	0	0	0	0	0	0	0	0	0	0	0	0	0	0.5	0	0	0	0	0	0	0	0	0	0	0	0	0	0	0	0	0	0	0	0	0	0	0	0	0	0	0
291	1vkh;Q04066;A;stress	1	0	0	0	0	0	0	0	0	0	0	0	0	0	0	0	0	0	0	0	0	0	0	0	0	0	0	0	0	0	0	0	0	0	0	0	0	0	0	0	0	0	0	0	0	0	0	0
292	1vkh;Q04066;B;normal	1	0	0	0	0	0	0	0	0	0	0	0	0	0	0	0	0	0	0	0	1	0	0	0	0	0	0	0	0	0	0	0	0	0	0	0	0	0	0	0	0	0	0	0	0	0	0	0
293	1vlu;P54885;A;normal	12	0.17	0.17	0.42	0.33	0.17	0.08	0.33	0.17	0	0.25	0.25	0.17	0.17	0.33	0	0.33	0.17	0.17	0.17	0.25	0.08	0.75	0.17	0.17	0.17	0.33	0.33	0.25	0.17	0.83	0.25	0.17	0.33	0.33	0.17	0.17	0.33	0	0.25	0.25	0.17	0.17	0.33	0.08	0.25	0	0.17
294	1vlu;P54885;B;normal	12	0.17	0.17	0.42	0.33	0.17	0.08	0.33	0.17	0	0.25	0.25	0.17	0.17	0.33	0	0.33	0.17	0.17	0.17	0.25	0.08	0.75	0.17	0.17	0.17	0.33	0.33	0.25	0.17	0.83	0.25	0.17	0.33	0.33	0.17	0.17	0.33	0	0.25	0.25	0.17	0.17	0.33	0.08	0.25	0	0.17
295	1wpx;P00729;A;normal	3	0	0.33	0	0	0.33	0	0	0	0	0.67	0	0.33	0	1	0.33	0	0	0	0	0.67	0	0	0	0	0	0	0.33	0.33	0	0.33	0	0	0	0.33	0	0	0	0	0.33	0.33	0.33	0.33	0.33	0	0	0	0
296	1wpx;P14306;B;normal	3	0	0	0	0	0	0	0	0	0.33	0	0	0	0	0	0	0	0.33	0	1	0.33	0.67	1	0.67	0	0	0	0	0	0	0	0	0	0	0	0	0	0	0	0	0	0	0	0	0.67	0	0	0
297	1wpx;P14306;B;stress	3	0	0	0	0	0	0	0	0	0.33	0	0	0	0	0	0.33	0	0.33	0	0.67	0	0	0.33	0	0	0	0	0	0	0	0	0	0	0	0	0	0	0	0	0	0	0	0	0	0.33	0	0	0
298	1xe8;Q03629;A;normal	1	0	0	0	0	0	0	1	0	0	0	0	0	0	0	0	0	0	0	0	0	0	0	0	0	0	0	0	0	0	0	0	0	0	0	0	0	0	0	0	0	0	0	0	0	0	0	0
299	1xe8;Q03629;A;stress	1	0	0	1	1	0	0	0	0	0	0	0	1	0	0	0	1	1	0	0	0	0	1	0	0	0	0	0	0	0	0	0	0	1	0	0	0	0	0	0	0	0	0	0	0	1	0	0
300	1xe8;Q03629;B;normal	1	0	0	0	0	0	0	1	0	0	0	0	0	0	0	0	0	0	0	0	0	0	0	0	0	0	0	0	0	0	0	0	0	0	0	0	0	0	0	0	0	0	0	0	0	0	0	0
301	1xe8;Q03629;B;stress	1	0	0	1	1	0	0	0	0	0	0	0	1	0	0	0	1	1	0	0	0	0	1	0	0	0	0	0	0	0	0	0	0	1	0	0	0	0	0	0	0	0	0	0	0	1	0	0
302	1xly;P36068;A;stress	1	0	0	0	0	0	0	0	0	0	0	0	0	0	0	0	0	0	0	0	0	0	0	0	0	0	0	0	0	0	0	0	0	0	0	0	0	0	0	0	0	0	0	0	0	0	0	0
303	1xly;P36068;B;stress	1	0	0	0	0	0	0	0	0	0	0	0	0	0	0	0	0	0	0	0	0	0	0	0	0	0	0	0	0	0	0	0	0	0	0	0	0	0	0	0	0	0	0	0	0	0	0	0
304	1xtz;Q12189;A;normal	4	0.25	0.25	0.25	0.25	0.25	0	0.5	0.25	0.25	0.25	0.25	0.25	0.25	0.25	0.25	0.25	0.25	0	0.25	0.5	0.25	0.75	0.25	0.25	0	0.25	0.5	0.25	0.25	0.75	0.25	0.25	0.25	0.25	0	0	0.5	0	0.25	0.5	0.25	0.25	0.5	0.25	0.25	0.5	0.5
305	1xtz;Q12189;B;normal	4	0.25	0.25	0.25	0.25	0.25	0	0.5	0.25	0.25	0.25	0.25	0.25	0.25	0.25	0.25	0.25	0.25	0	0.25	0.5	0.25	0.75	0.25	0.25	0	0.25	0.5	0.25	0.25	0.75	0.25	0.25	0.25	0.25	0	0	0.5	0	0.25	0.5	0.25	0.25	0.5	0.25	0.25	0.5	0.5
306	1xtz;Q12189;C;normal	4	0.25	0.25	0.25	0.25	0.25	0	0.5	0.25	0.25	0.25	0.25	0.25	0.25	0.25	0.25	0.25	0.25	0	0.25	0.5	0.25	0.75	0.25	0.25	0	0.25	0.5	0.25	0.25	0.75	0.25	0.25	0.25	0.25	0	0	0.5	0	0.25	0.5	0.25	0.25	0.5	0.25	0.25	0.5	0.5
307	1xtz;Q12189;D;normal	4	0.25	0.25	0.25	0.25	0.25	0	0.5	0.25	0.25	0.25	0.25	0.25	0.25	0.25	0.25	0.25	0.25	0	0.25	0.5	0.25	0.75	0.25	0.25	0	0.25	0.5	0.25	0.25	0.75	0.25	0.25	0.25	0.25	0	0	0.5	0	0.25	0.5	0.25	0.25	0.5	0.25	0.25	0.5	0.5
308	1y14;P34087;B;normal	1	0	0	1	1	0	0	0	0	0	0	0	0	0	0	0	1	0	0	0	0	0	1	0	0	0	1	0	0	0	0	0	0	1	0	0	0	1	0	0	0	0	0	0	0	0	0	0
309	1y14;P34087;D;normal	1	0	0	1	1	0	0	0	0	0	0	0	0	0	0	0	1	0	0	0	0	0	1	0	0	0	1	0	0	0	0	0	0	1	0	0	0	1	0	0	0	0	0	0	0	0	0	0
310	1yaa;P23542;A;normal	11	0.45	0.55	0.36	0.45	0.55	0.36	0.64	0.64	0.55	0.64	0.45	0.45	0.45	0.64	0.73	0.64	0.55	0.45	0.73	0.73	0.45	0.82	0.82	0.55	0.45	0.55	0.55	0.55	0.36	0.82	0.64	0.64	0.55	0.73	0.64	0.45	0.45	0	0.73	0.64	0.55	0.55	0.73	0.64	0.36	0	0.45
311	1yaa;P23542;B;normal	11	0.45	0.55	0.36	0.45	0.55	0.36	0.64	0.64	0.55	0.64	0.45	0.45	0.45	0.64	0.73	0.64	0.55	0.45	0.73	0.73	0.45	0.82	0.82	0.55	0.45	0.55	0.55	0.55	0.36	0.82	0.64	0.64	0.55	0.73	0.64	0.45	0.45	0	0.73	0.64	0.55	0.55	0.73	0.64	0.36	0	0.45
312	1yfm;P08417;A;normal	9	0.33	0.44	0.44	0.44	0.33	0.33	0.44	0.44	0	0.33	0.56	0.44	0.56	0.33	0	0.44	0.67	0.56	0.33	0.33	0.33	0.67	0.33	0	0.44	0.33	0.11	0.67	0.22	0.67	0.33	0.33	0.44	0.44	0.56	0.33	0.22	0	0.67	0.44	0.44	0.44	0	0.33	0.56	0	0.44
313	1yfm;P08417;B;normal	9	0.33	0.44	0.44	0.44	0.33	0.33	0.44	0.44	0	0.33	0.56	0.44	0.56	0.33	0	0.44	0.67	0.56	0.33	0.33	0.33	0.67	0.33	0	0.44	0.33	0.11	0.67	0.22	0.67	0.33	0.33	0.44	0.44	0.56	0.33	0.22	0	0.67	0.44	0.44	0.44	0	0.33	0.56	0	0.44
314	1yfm;P08417;C;normal	9	0.33	0.44	0.44	0.44	0.33	0.33	0.44	0.44	0	0.33	0.56	0.44	0.56	0.33	0	0.44	0.67	0.56	0.33	0.33	0.33	0.67	0.33	0	0.44	0.33	0.11	0.67	0.22	0.67	0.33	0.33	0.44	0.44	0.56	0.33	0.22	0	0.67	0.44	0.44	0.44	0	0.33	0.56	0	0.44
315	1yfm;P08417;D;normal	9	0.33	0.44	0.44	0.44	0.33	0.33	0.44	0.44	0	0.33	0.56	0.44	0.56	0.33	0	0.44	0.67	0.56	0.33	0.33	0.33	0.67	0.33	0	0.44	0.33	0.11	0.67	0.22	0.67	0.33	0.33	0.44	0.44	0.56	0.33	0.22	0	0.67	0.44	0.44	0.44	0	0.33	0.56	0	0.44
316	1ygp;P06738;A;normal	11	0.18	0.27	0.27	0	0.09	0.18	0.64	0.27	0.55	0.18	0.18	0.18	0.18	0.18	0	0.73	0.64	0.09	0.18	0.18	0.27	0.73	0.18	0.27	0.27	0.45	0.27	0.55	0.18	0.55	0.36	0.27	0.45	0.18	0.27	0.18	0.27	0.73	0.64	0.27	0.27	0.27	0.18	0.18	0.64	0	0.18
317	1ygp;P06738;A;stress	2	0	0	0.5	0	0	0	1	0	0.5	0	0	0.5	0	0	0	1	1	0	0	0.5	0	1	0	0	0	1	0	1	0	1	0.5	0	1	0	0	0	0	1	1	0	0	0	0	0	1	0	0
318	1ygp;P06738;B;normal	11	0.18	0.27	0.27	0	0.09	0.18	0.64	0.27	0.55	0.18	0.18	0.18	0.18	0.18	0	0.73	0.64	0.09	0.18	0.18	0.27	0.73	0.18	0.27	0.27	0.45	0.27	0.55	0.18	0.55	0.36	0.27	0.45	0.18	0.27	0.18	0.27	0.73	0.64	0.27	0.27	0.27	0.18	0.18	0.64	0	0.18
319	1ygp;P06738;B;stress	2	0	0	0.5	0	0	0	1	0	0.5	0	0	0.5	0	0	0	1	1	0	0	0.5	0	1	0	0	0	1	0	1	0	1	0.5	0	1	0	0	0	0	1	1	0	0	0	0	0	1	0	0
320	1ym5;P38765;A;normal	2	0	0	0	0	0	0	0	0	0	0	0	0	0	0	0	0	0	0	0	0	0	1	0	0	0	0	0	0	0	0	0	0	0	0	0	0	0	0	0	0	0	0	0	0	0	0	0
321	1ym5;P38765;B;normal	2	0	0	0	0	0	0	0	0	0	0	0	0	0	0	0	0	0	0	0	0	0	1	0	0	0	0	0	0	0	0	0	0	0	0	0	0	0	0	0	0	0	0	0	0	0	0	0
322	1zvf;P47096;A;normal	3	0	0	0	0	0	0	0.33	0	0	0	0.33	0	0	0.67	0	0	0	0.33	0	0	0	0	0	0	0.33	0	0.33	0.33	0	0	0.33	0	0	0.33	0.33	0	0	0	0.33	0.33	0	0	0.33	0	0	0	0
323	1zvf;P47096;B;normal	3	0	0	0	0	0	0	0.33	0	0	0	0.33	0	0	0.67	0	0	0	0.33	0	0	0	0	0	0	0.33	0	0.33	0.33	0	0	0.33	0	0	0.33	0.33	0	0	0	0.33	0.33	0	0	0.33	0	0	0	0
324	2axq;P38999;A;normal	5	0	0	0.4	0.6	0	0	0.2	0	0.4	0	0	0.6	0	0	0.4	0.4	0.4	0	0	0	0	0.8	0	0	0	0.6	0	0.2	0	0.8	0.2	0	0.4	0	0	0	0	0	0.8	0	0	0	0	0	0.6	0	0
325	2axq;P38999;B;normal	5	0	0	0.4	0.6	0	0	0.2	0	0.4	0	0	0.6	0	0	0.4	0.4	0.4	0	0	0	0	0.8	0	0	0	0.6	0	0.2	0	0.8	0.2	0	0.4	0	0	0	0	0	0.8	0	0	0	0	0	0.6	0	0
326	2b0z;P00044;B;normal	1	0	1	1	0	0	0	1	0	1	1	1	1	1	0	1	1	1	1	0	1	0	1	0	0	1	1	0	1	1	1	1	0	0	1	0	1	0	0	1	1	1	1	1	0	1	0	1
327	2b0z;P00431;A;normal	12	0	0	0.5	0.42	0	0	0.42	0	0	0.42	0	0.5	0	0	0.58	0.5	0.33	0	0	0.33	0	0.67	0	0	0	0.42	0.08	0.33	0	0.58	0.42	0	0.42	0	0	0	0	0	0.33	0	0	0	0	0	0.33	0	0
328	2b0z;P00431;A;stress	1	0	0	0	0	0	0	0	0	0	0	0	0	0	0	0	0	0	0	0	0	0	1	0	0	0	0	0	0	0	1	0	0	0	0	0	0	0	0	0	0	0	0	0	0	0	0	0
329	2b9h;P16892;A;normal	4	0.5	0.75	0.75	0.75	0	0.75	0.75	0.75	0	0.75	0.75	0.75	0.75	0.75	0.75	0.75	0.75	0.75	0.5	0.75	0.75	1	0.5	0.75	0.75	0.75	0.75	0.75	0.75	1	0.75	0.75	0.75	1	0.75	0.75	0.75	0.75	0.75	1	0.75	0.75	1	0.75	0.75	0.25	0.75
330	2b9h;P16892;A;stress	2	1	1	1	1	0	1	1	1	0	1	1	1	1	1	1	1	1	1	1	1	1	1	1	1	1	1	1	1	1	1	1	1	1	1	1	1	1	1	1	1	1	1	1	1	1	0.5	1
331	2bcn;P00044;B;normal	1	0	1	1	0	0	0	1	0	1	1	1	1	1	0	1	1	1	1	0	1	0	1	0	0	1	1	0	1	1	1	1	0	0	1	0	1	0	0	1	1	1	1	1	0	1	0	1
332	2bcn;P00431;A;normal	12	0	0	0.5	0.42	0	0	0.42	0	0	0.42	0	0.5	0	0	0.58	0.5	0.33	0	0	0.33	0	0.67	0	0	0	0.42	0.08	0.33	0	0.58	0.42	0	0.42	0	0	0	0	0	0.33	0	0	0	0	0	0.33	0	0
333	2bcn;P00431;A;stress	1	0	0	0	0	0	0	0	0	0	0	0	0	0	0	0	0	0	0	0	0	0	1	0	0	0	0	0	0	0	1	0	0	0	0	0	0	0	0	0	0	0	0	0	0	0	0	0
334	2bcn;P00431;C;normal	12	0	0	0.5	0.42	0	0	0.42	0	0	0.42	0	0.5	0	0	0.58	0.5	0.33	0	0	0.33	0	0.67	0	0	0	0.42	0.08	0.33	0	0.58	0.42	0	0.42	0	0	0	0	0	0.33	0	0	0	0	0	0.33	0	0
335	2bcn;P00431;C;stress	1	0	0	0	0	0	0	0	0	0	0	0	0	0	0	0	0	0	0	0	0	0	1	0	0	0	0	0	0	0	1	0	0	0	0	0	0	0	0	0	0	0	0	0	0	0	0	0
336	2cvx;P21524;A;normal	1	1	1	1	1	1	1	1	1	1	0	1	0	1	0	0	1	1	1	1	0	1	1	1	1	1	1	1	1	1	1	0	1	1	1	1	1	1	0	1	1	1	1	1	1	1	0	1
337	2cvx;P21524;A;stress	1	1	1	1	1	1	1	1	1	1	1	1	1	1	1	1	1	1	1	1	1	1	1	1	1	1	1	1	1	1	1	1	0	1	1	1	0	1	0	1	1	1	1	1	1	1	1	1
338	2cvx;P21524;B;normal	1	1	1	1	1	1	1	1	1	1	0	1	0	1	0	0	1	1	1	1	0	1	1	1	1	1	1	1	1	1	1	0	1	1	1	1	1	1	0	1	1	1	1	1	1	1	0	1
339	2cvx;P21524;B;stress	1	1	1	1	1	1	1	1	1	1	1	1	1	1	1	1	1	1	1	1	1	1	1	1	1	1	1	1	1	1	1	1	0	1	1	1	0	1	0	1	1	1	1	1	1	1	1	1
340	2dh4;Q12051;A;normal	1	1	0	0	0	1	0	0	1	0	0	1	0	0	0	0	0	0	1	1	0	0	0	1	1	0	0	0	0	0	0	0	0	0	0	0	0	0	0	0	0	0	0	0	1	0	0	0
341	2dh4;Q12051;B;normal	1	1	0	0	0	1	0	0	1	0	0	1	0	0	0	0	0	0	1	1	0	0	0	1	1	0	0	0	0	0	0	0	0	0	0	0	0	0	0	0	0	0	0	0	1	0	0	0
342	2dlc;P36421;X;normal	14	0	0.57	0	0.57	0.43	0.43	0.43	0.64	0	0.57	0.57	0.71	0.57	0.29	0.29	0.5	0.57	0.57	0.36	0.64	0.57	0.93	0.57	0.64	0.57	0.5	0.64	0.43	0	0.93	0.5	0.5	0.5	0.71	0.64	0.29	0.36	0	0.43	0.71	0.64	0.64	0.71	0.64	0.57	0.64	0.64
343	2dlc;P36421;X;stress	1	0	1	0	1	1	1	1	1	0	1	1	1	1	1	1	1	1	1	1	1	1	1	1	1	1	1	1	1	0	1	1	1	1	1	1	0	1	0	1	1	1	1	1	1	1	1	1
344	2dlc;P36421;Y;normal	14	0	0.57	0	0.57	0.43	0.43	0.43	0.64	0	0.57	0.57	0.71	0.57	0.29	0.29	0.5	0.57	0.57	0.36	0.64	0.57	0.93	0.57	0.64	0.57	0.5	0.64	0.43	0	0.93	0.5	0.5	0.5	0.71	0.64	0.29	0.36	0	0.43	0.71	0.64	0.64	0.71	0.64	0.57	0.64	0.64
345	2dlc;P36421;Y;stress	1	0	1	0	1	1	1	1	1	0	1	1	1	1	1	1	1	1	1	1	1	1	1	1	1	1	1	1	1	0	1	1	1	1	1	1	0	1	0	1	1	1	1	1	1	1	1	1
346	2eke;P50623;A;normal	2	0	0	1	1	0	0	1	0	0.5	0.5	0	0	0	0	0	1	0.5	0	0	0.5	0	1	0	0	0	1	0.5	1	0	1	1	0	1	0	0	0	0.5	0	1	0	0	0	0	0	1	0	0
347	2eke;Q12306;C;normal	3	0	0.33	0	0	0	0	0.67	0	0.67	1	0	0.33	0	0	0.33	0.67	0.67	0	0	1	0	1	0	0	0	0.67	0	0.67	0	1	0.67	0	0.67	0	0	0	0	0	0.67	0	0	0	0	0	0.67	0	0.33
348	2eke;Q12306;C;stress	2	0	1	0	0	0	0	0	0	0	0	0	0	0	0	0.5	0	0	0	0	0	0	1	0	0	0	0	0	0	0	1	0	0	0	0	0	0	0	0	0	0	0	0	0	0	0	0	0.5
349	2gjd;P50623;A;normal	2	0	0	1	1	0	0	1	0	0.5	0.5	0	0	0	0	0	1	0.5	0	0	0.5	0	1	0	0	0	1	0.5	1	0	1	1	0	1	0	0	0	0.5	0	1	0	0	0	0	0	1	0	0
350	2gjd;P50623;B;normal	2	0	0	1	1	0	0	1	0	0.5	0.5	0	0	0	0	0	1	0.5	0	0	0.5	0	1	0	0	0	1	0.5	1	0	1	1	0	1	0	0	0	0.5	0	1	0	0	0	0	0	1	0	0
351	2gjd;P50623;C;normal	2	0	0	1	1	0	0	1	0	0.5	0.5	0	0	0	0	0	1	0.5	0	0	0.5	0	1	0	0	0	1	0.5	1	0	1	1	0	1	0	0	0	0.5	0	1	0	0	0	0	0	1	0	0
352	2gjd;P50623;D;normal	2	0	0	1	1	0	0	1	0	0.5	0.5	0	0	0	0	0	1	0.5	0	0	0.5	0	1	0	0	0	1	0.5	1	0	1	1	0	1	0	0	0	0.5	0	1	0	0	0	0	0	1	0	0
353	2gw1;P07213;A;normal	20	0.2	0.4	0.5	0.5	0.2	0.35	0.5	0.4	0.4	0.3	0.35	0.35	0.3	0.45	0.35	0.5	0.55	0.35	0.3	0	0.2	0.8	0.3	0.4	0.35	0.35	0.2	0.45	0.35	0.6	0.5	0.3	0.5	0.35	0.35	0.25	0.1	0	0.5	0.35	0.4	0	0.35	0.35	0.5	0	0.35
354	2gw1;P07213;A;stress	1	0	0	0	0	0	0	1	0	0	0	0	1	0	0	1	0	0	0	0	0	0	0	0	0	0	0	0	1	0	1	1	0	0	0	0	0	0	0	0	0	0	0	0	0	0	0	0
355	2gw1;P07213;B;normal	20	0.2	0.4	0.5	0.5	0.2	0.35	0.5	0.4	0.4	0.3	0.35	0.35	0.3	0.45	0.35	0.5	0.55	0.35	0.3	0	0.2	0.8	0.3	0.4	0.35	0.35	0.2	0.45	0.35	0.6	0.5	0.3	0.5	0.35	0.35	0.25	0.1	0	0.5	0.35	0.4	0	0.35	0.35	0.5	0	0.35
356	2gw1;P07213;B;stress	1	0	0	0	0	0	0	1	0	0	0	0	1	0	0	1	0	0	0	0	0	0	0	0	0	0	0	0	1	0	1	1	0	0	0	0	0	0	0	0	0	0	0	0	0	0	0	0
357	2hld;P00830;D;normal	12	0.17	0.33	0.58	0	0.17	0.25	0.58	0.33	0	0.5	0.17	0.58	0.33	0.08	0.58	0.58	0.67	0.33	0.25	0.5	0.17	0.83	0.25	0.25	0.33	0.58	0.33	0.58	0.33	0.75	0.58	0.25	0.58	0.25	0.33	0.33	0.33	0	0.67	0.33	0.33	0.33	0.25	0.17	0.42	0	0.33
358	2hld;P00830;E;normal	12	0.17	0.33	0.58	0	0.17	0.25	0.58	0.33	0	0.5	0.17	0.58	0.33	0.08	0.58	0.58	0.67	0.33	0.25	0.5	0.17	0.83	0.25	0.25	0.33	0.58	0.33	0.58	0.33	0.75	0.58	0.25	0.58	0.25	0.33	0.33	0.33	0	0.67	0.33	0.33	0.33	0.25	0.17	0.42	0	0.33
359	2hld;P00830;F;normal	12	0.17	0.33	0.58	0	0.17	0.25	0.58	0.33	0	0.5	0.17	0.58	0.33	0.08	0.58	0.58	0.67	0.33	0.25	0.5	0.17	0.83	0.25	0.25	0.33	0.58	0.33	0.58	0.33	0.75	0.58	0.25	0.58	0.25	0.33	0.33	0.33	0	0.67	0.33	0.33	0.33	0.25	0.17	0.42	0	0.33
360	2hld;P07251;A;normal	11	0.73	0.64	1	1	0.73	0.73	0	0.64	0	0.73	0.64	0.82	0.55	0.73	0.73	1	1	0	0.82	0.73	0.64	1	0.82	0.64	0.64	1	0.73	1	0	1	0.82	0.82	1	0.64	0.64	0.45	0.73	0	0.91	0.64	0.64	0.64	0.64	0.82	0.36	0	0.64
361	2hld;P07251;B;normal	11	0.73	0.64	1	1	0.73	0.73	0	0.64	0	0.73	0.64	0.82	0.55	0.73	0.73	1	1	0	0.82	0.73	0.64	1	0.82	0.64	0.64	1	0.73	1	0	1	0.82	0.82	1	0.64	0.64	0.45	0.73	0	0.91	0.64	0.64	0.64	0.64	0.82	0.36	0	0.64
362	2hld;P07251;C;normal	11	0.73	0.64	1	1	0.73	0.73	0	0.64	0	0.73	0.64	0.82	0.55	0.73	0.73	1	1	0	0.82	0.73	0.64	1	0.82	0.64	0.64	1	0.73	1	0	1	0.82	0.82	1	0.64	0.64	0.45	0.73	0	0.91	0.64	0.64	0.64	0.64	0.82	0.36	0	0.64
363	2hld;P21306;I;normal	1	0	0	0	0	0	0	0	0	0	0	0	0	0	0	0	0	0	0	0	0	0	1	0	0	0	0	0	0	0	0	0	0	0	0	0	0	0	0	0	0	0	0	0	0	0	0	0
364	2hld;P38077;G;normal	7	0.43	0.43	0.57	0.43	0.43	0.29	0.43	0.43	0.29	0.43	0.43	0.57	0.43	0.29	0.14	0.43	0.43	0.43	0.29	0.57	0.43	0.57	0.29	0.43	0.43	0.43	0.29	0.43	0.43	0.71	0.43	0.29	0.43	0.43	0.43	0.43	0.29	0.43	0.43	0.57	0.43	0.57	0.43	0.29	0.43	0	0.43
365	2hqm;P41921;A;normal	7	0.14	0.43	0.43	0.43	0.29	0.29	0.57	0.57	0.57	0.86	0.43	0.57	0.57	0.71	0.43	0.43	0.43	0.43	0.14	0.57	0.43	0.86	0.14	0.57	0.43	0.57	0.43	0.57	0.57	0.71	0.57	0.43	0.71	0.57	0.57	0.71	0.43	0	0.43	0.57	0.57	0.43	0.57	0.14	0.43	0	0.71
366	2hqm;P41921;A;stress	1	0	0	1	1	0	0	0	1	0	1	1	1	1	1	1	1	0	1	1	1	0	1	1	1	1	1	1	0	0	1	0	1	1	1	1	1	0	0	0	1	1	1	1	1	0	0	1
367	2hqm;P41921;B;normal	7	0.14	0.43	0.43	0.43	0.29	0.29	0.57	0.57	0.57	0.86	0.43	0.57	0.57	0.71	0.43	0.43	0.43	0.43	0.14	0.57	0.43	0.86	0.14	0.57	0.43	0.57	0.43	0.57	0.57	0.71	0.57	0.43	0.71	0.57	0.57	0.71	0.43	0	0.43	0.57	0.57	0.43	0.57	0.14	0.43	0	0.71
368	2hqm;P41921;B;stress	1	0	0	1	1	0	0	0	1	0	1	1	1	1	1	1	1	0	1	1	1	0	1	1	1	1	1	1	0	0	1	0	1	1	1	1	1	0	0	0	1	1	1	1	1	0	0	1
369	2iwh;P16521;A;normal	30	0	0	0.67	0.7	0	0	0.67	0	0	0.5	0	0.43	0	0	0.47	0.77	0.67	0	0	0.47	0	0.77	0	0	0	0.73	0	0.7	0	0.9	0.67	0	0.47	0	0	0	0	0.03	0.77	0	0	0	0	0	0.73	0	0
370	2iwh;P16521;A;stress	3	0	0	0.67	0.33	0	0	0.67	0	0	0	0	0	0	0	0.33	1	0.67	0	0	0	0	0.67	0	0	0	0.33	0	0.67	0	0.67	0.67	0	0.67	0	0	0	0	0.33	0.67	0	0	0	0	0	1	0	0
371	2iwh;P16521;B;normal	30	0	0	0.67	0.7	0	0	0.67	0	0	0.5	0	0.43	0	0	0.47	0.77	0.67	0	0	0.47	0	0.77	0	0	0	0.73	0	0.7	0	0.9	0.67	0	0.47	0	0	0	0	0.03	0.77	0	0	0	0	0	0.73	0	0
372	2iwh;P16521;B;stress	3	0	0	0.67	0.33	0	0	0.67	0	0	0	0	0	0	0	0.33	1	0.67	0	0	0	0	0.67	0	0	0	0.33	0	0.67	0	0.67	0.67	0	0.67	0	0	0	0	0.33	0.67	0	0	0	0	0	1	0	0
373	2ja9;Q08285;A;normal	2	0	0	0	0	0	0	0	0	0	0	0	0	0	0	0	0	0	0	0	0	0	0	0	0	0	0	0	0	0	0	0	0	0	0	0	0	0	0	0	0	0	0	0	0	0	0	0
374	2ja9;Q08285;B;normal	2	0	0	0	0	0	0	0	0	0	0	0	0	0	0	0	0	0	0	0	0	0	0	0	0	0	0	0	0	0	0	0	0	0	0	0	0	0	0	0	0	0	0	0	0	0	0	0
375	2jky;Q04178;A;normal	6	0	0	0.5	0.5	0	0	0.5	0	0.33	0.33	0	0.17	0	0	0.33	0.5	0.5	0	0	0.17	0	1	0	0	0	0.5	0	0.5	0	0.83	0.5	0	0.5	0	0	0	0	0	0.5	0	0	0	0	0	0.33	0	0
376	2jky;Q04178;B;normal	6	0	0	0.5	0.5	0	0	0.5	0	0.33	0.33	0	0.17	0	0	0.33	0.5	0.5	0	0	0.17	0	1	0	0	0	0.5	0	0.5	0	0.83	0.5	0	0.5	0	0	0	0	0	0.5	0	0	0	0	0	0.33	0	0
377	2oe0;P25372;A;normal	4	0	0	0.75	0.5	0.75	0.75	0.25	0	0.75	0.5	0.25	0.75	0.25	1	0	0.5	0.75	0.25	0.75	1	0.5	0.75	0.75	0	0.25	0.5	0.5	0.75	0.25	1	1	0.75	0.5	0.75	0	0	0.75	0.5	0.5	1	0	0	1	0.75	0.5	0	1
378	2oe0;P25372;B;normal	4	0	0	0.75	0.5	0.75	0.75	0.25	0	0.75	0.5	0.25	0.75	0.25	1	0	0.5	0.75	0.25	0.75	1	0.5	0.75	0.75	0	0.25	0.5	0.5	0.75	0.25	1	1	0.75	0.5	0.75	0	0	0.75	0.5	0.5	1	0	0	1	0.75	0.5	0	1
379	2oq2;P18408;A;normal	1	0	0	1	0	0	0	1	0	1	1	0	1	0	0	0	1	1	0	0	1	0	0	0	0	0	1	0	1	0	1	1	0	1	0	0	0	0	1	1	0	0	0	0	0	1	0	0
380	2oq2;P18408;B;normal	1	0	0	1	0	0	0	1	0	1	1	0	1	0	0	0	1	1	0	0	1	0	0	0	0	0	1	0	1	0	1	1	0	1	0	0	0	0	1	1	0	0	0	0	0	1	0	0
381	2p4q;P38720;A;normal	14	0.14	0.64	0	0	0.43	0.5	0.64	0.57	0.36	0.64	0.64	0.64	0.71	0.36	0.64	0.5	0.64	0.71	0.64	0.71	0.5	1	0.5	0.43	0.36	0.5	0.57	0.57	0.43	0.79	0.64	0.43	0.5	0.64	0.57	0.57	0.29	0	0.64	0.71	0.57	0	0.5	0.5	0.64	0.36	0.64
382	2p4q;P38720;A;stress	1	0	1	0	0	1	1	1	1	1	1	1	1	1	0	1	1	1	1	1	1	1	1	1	1	0	1	1	1	1	1	1	1	1	1	1	1	1	0	1	1	1	0	1	1	1	1	1
383	2p4q;P38720;B;normal	14	0.14	0.64	0	0	0.43	0.5	0.64	0.57	0.36	0.64	0.64	0.64	0.71	0.36	0.64	0.5	0.64	0.71	0.64	0.71	0.5	1	0.5	0.43	0.36	0.5	0.57	0.57	0.43	0.79	0.64	0.43	0.5	0.64	0.57	0.57	0.29	0	0.64	0.71	0.57	0	0.5	0.5	0.64	0.36	0.64
384	2p4q;P38720;B;stress	1	0	1	0	0	1	1	1	1	1	1	1	1	1	0	1	1	1	1	1	1	1	1	1	1	0	1	1	1	1	1	1	1	1	1	1	1	1	0	1	1	1	0	1	1	1	1	1
385	2pmi;P17157;A;normal	2	0.5	0.5	0.5	0.5	0.5	0.5	0.5	0.5	0.5	0.5	0.5	0.5	0	1	0	0.5	0.5	0.5	0.5	0.5	0.5	1	0.5	0.5	1	0.5	0.5	0.5	0	0.5	0.5	0.5	0.5	0.5	0.5	0	0	0	0	0.5	0.5	0	0.5	0.5	0	0	0.5
386	2pmi;P20052;B;normal	1	0	0	0	0	0	0	0	0	0	0	0	0	0	0	0	0	0	0	0	0	0	1	0	0	0	0	0	0	0	1	0	0	0	0	0	0	0	0	0	0	0	0	0	0	0	0	0
387	2ps1;P13298;A;normal	6	0	0	0.33	0.33	0	0	0.5	0	0.5	0.33	0	0.5	0	0	0.5	0.33	0.67	0	0	0.33	0	0.83	0	0	0	0.5	0	0.5	0	0.67	0.5	0	0.33	0	0	0	0	0	0.83	0	0	0	0	0	0.67	0	0
388	2ps1;P13298;B;normal	6	0	0	0.33	0.33	0	0	0.5	0	0.5	0.33	0	0.5	0	0	0.5	0.33	0.67	0	0	0.33	0	0.83	0	0	0	0.5	0	0.5	0	0.67	0.5	0	0.33	0	0	0	0	0	0.83	0	0	0	0	0	0.67	0	0
389	2qfy;P21954;E;normal	18	0.5	0.56	0.56	0	0.56	0.5	0.5	0.56	0.56	0.72	0.5	0.5	0.5	0.67	0.5	0.61	0.44	0.61	0.56	0.5	0.56	0.78	0.61	0.56	0.5	0.5	0.44	0.5	0.56	0.83	0.5	0.44	0.67	0.61	0.61	0.33	0.67	0	0.56	0.56	0.56	0.61	0.5	0.61	0.56	0	0.78
390	2qfy;P21954;F;normal	18	0.5	0.56	0.56	0	0.56	0.5	0.5	0.56	0.56	0.72	0.5	0.5	0.5	0.67	0.5	0.61	0.44	0.61	0.56	0.5	0.56	0.78	0.61	0.56	0.5	0.5	0.44	0.5	0.56	0.83	0.5	0.44	0.67	0.61	0.61	0.33	0.67	0	0.56	0.56	0.56	0.61	0.5	0.61	0.56	0	0.78
391	2qxl;P32589;A;normal	32	0.41	0.59	0	0.62	0.38	0.41	0.59	0.56	0	0.59	0.59	0.53	0.53	0.31	0.53	0.66	0.59	0.59	0.41	0.59	0.44	0.97	0.44	0.56	0.59	0.62	0.69	0.53	0.34	0.97	0.59	0.38	0.59	0.53	0.53	0.53	0.41	0	0.66	0.56	0.59	0.56	0.59	0.44	0.62	0	0.56
392	2qxl;P32589;A;stress	1	0	0	0	1	0	0	1	0	0	1	0	1	0	0	1	1	1	0	0	1	0	1	0	0	0	1	0	1	0	1	1	0	1	0	0	0	0	0	1	0	0	0	0	0	0	0	0
393	2qxl;P32589;B;normal	31	0.42	0.61	0	0.61	0.39	0.42	0.58	0.58	0	0.61	0.61	0.55	0.55	0.32	0.55	0.65	0.58	0.61	0.39	0.61	0.45	0.97	0.42	0.58	0.61	0.61	0.71	0.55	0.35	0.97	0.58	0.39	0.58	0.55	0.55	0.55	0.42	0	0.65	0.58	0.61	0.58	0.61	0.42	0.61	0	0.58
394	2qxl;P32589;B;stress	1	0	0	0	1	0	0	1	0	0	1	0	1	0	0	1	1	1	0	0	1	0	1	0	0	0	1	0	1	0	1	1	0	1	0	0	0	0	0	1	0	0	0	0	0	0	0	0
395	2vdu;Q12009;E;normal	4	0.75	0.5	0	0.25	0.5	0.5	0	0.5	0.5	0.75	0	0.75	0	0.5	1	0.25	0.5	0	0.5	0.75	0.75	1	0.5	0.5	0	0.25	0.5	0	0.5	1	0.5	0.75	0.25	0	0.5	0.5	0.5	0	0.75	0.75	0.5	0.5	0.75	0.5	0.5	0	0.5
396	2vdu;Q12009;F;normal	4	0.75	0.5	0	0.25	0.5	0.5	0	0.5	0.5	0.75	0	0.75	0	0.5	1	0.25	0.5	0	0.5	0.75	0.75	1	0.5	0.5	0	0.25	0.5	0	0.5	1	0.5	0.75	0.25	0	0.5	0.5	0.5	0	0.75	0.75	0.5	0.5	0.75	0.5	0.5	0	0.5
397	2z5b;Q12245;A;normal	1	0	0	0	0	0	0	0	0	0	0	0	0	0	0	0	0	0	0	0	0	0	0	0	0	0	0	0	0	0	0	0	0	0	0	0	0	0	0	0	0	0	0	0	0	0	0	0
398	2z5c;P32379;C;normal	4	0.5	0.5	0	0.5	0.5	0.5	0.5	0.5	0.5	0.5	0.5	0.5	0.5	0.5	0.25	0.5	0.5	0.5	0.5	0.5	0.5	0.75	0.5	0.5	0.5	0.5	0.25	0.5	0.5	0.75	0.5	0.5	0.5	0.5	0.5	0.5	0.5	0	0.5	0.5	0.5	0	0.5	0.5	0.5	0.75	0.5
399	2z5c;P32379;C;stress	2	0.5	1	0	0.5	1	1	1	1	1	1	1	1	1	1	1	1	1	1	1	1	1	1	1	1	0.5	1	1	1	1	1	1	1	1	1	1	0	1	0	1	1	1	0	1	1	1	1	1
400	2z5c;Q12245;A;normal	1	0	0	0	0	0	0	0	0	0	0	0	0	0	0	0	0	0	0	0	0	0	0	0	0	0	0	0	0	0	0	0	0	0	0	0	0	0	0	0	0	0	0	0	0	0	0	0
401	2zd7;P53853;A;normal	2	0	0	0	0	0	0	0	0	0	0	0	0	0	0	0	0	0	0	0	0	0	1	0	0	0	0	0	0	0	1	0	0	0	0	0	0	0	0	0	0	0	0	0	0	0	0	0
402	2zd7;P53853;B;normal	2	0	0	0	0	0	0	0	0	0	0	0	0	0	0	0	0	0	0	0	0	0	1	0	0	0	0	0	0	0	1	0	0	0	0	0	0	0	0	0	0	0	0	0	0	0	0	0
403	3afo;Q06892;A;normal	2	0	0	0	0	0	0	0	0	0	0	0	0	0	0	0	0	0	0	0	0	0	0.5	0	0	0	0.5	0	0.5	0	0.5	0	0	0	0	0	0	0	0	0	0	0	0	0	0	0	0	0
404	3afo;Q06892;B;normal	1	0	0	0	0	0	0	0	0	0	0	0	0	0	0	0	0	0	0	0	0	0	0	0	0	0	1	0	1	0	0	0	0	0	0	0	0	0	0	0	0	0	0	0	0	0	0	0
405	3afo;Q06892;C;normal	2	0	0	0	0	0	0	0	0	0	0	0	0	0	0	0	0	0	0	0	0	0	0.5	0	0	0	0.5	0	0.5	0	0.5	0	0	0	0	0	0	0	0	0	0	0	0	0	0	0	0	0
406	3afo;Q06892;D;normal	1	0	0	0	0	0	0	0	0	0	0	0	0	0	0	0	0	0	0	0	0	0	0	0	0	0	1	0	1	0	0	0	0	0	0	0	0	0	0	0	0	0	0	0	0	0	0	0
407	3b46;P47039;A;normal	4	0	0.5	0.5	0.5	0.25	0.25	0.5	0.5	0.25	0	0.5	0.25	0.25	0	0	0.5	0.25	0.25	0.5	0	0.75	0	0.5	0.5	0.5	0.5	0	0	0.25	0.75	0.25	0.25	0.25	0.5	0.25	0.5	0	0	0.5	0.75	0.5	0.25	0.75	0.5	0.25	0	0.75
408	3b46;P47039;A;stress	1	0	1	0	0	0	0	0	0	0	0	1	0	1	0	0	0	0	0	0	0	0	0	0	1	1	0	0	0	0	1	0	0	0	0	1	0	0	0	0	1	1	1	0	0	0	0	1
409	3b46;P47039;B;normal	4	0	0.5	0.5	0.5	0.25	0.25	0.5	0.5	0.25	0	0.5	0.25	0.25	0	0	0.5	0.25	0.25	0.5	0	0.75	0	0.5	0.5	0.5	0.5	0	0	0.25	0.75	0.25	0.25	0.25	0.5	0.25	0.5	0	0	0.5	0.75	0.5	0.25	0.75	0.5	0.25	0	0.75
410	3b46;P47039;B;stress	1	0	1	0	0	0	0	0	0	0	0	1	0	1	0	0	0	0	0	0	0	0	0	0	1	1	0	0	0	0	1	0	0	0	0	1	0	0	0	0	1	1	1	0	0	0	0	1
411	3bfr;P00447;A;normal	5	0.4	0.2	0.6	0.8	0	0.4	0	0.4	0.8	0.6	0.2	0.2	0.2	0.6	0.2	0.6	0.6	0.2	0.2	0.6	0.4	0.8	0.2	0.2	0.2	0.6	0.2	0	0.2	0.6	0	0.2	0.4	0.2	0.2	0	0.4	0	0.6	0.2	0.2	0.2	0.2	0.4	0.6	0.2	0.2
412	3bfr;P00447;B;normal	5	0.4	0.2	0.6	0.8	0	0.4	0	0.4	0.8	0.6	0.2	0.2	0.2	0.6	0.2	0.6	0.6	0.2	0.2	0.6	0.4	0.8	0.2	0.2	0.2	0.6	0.2	0	0.2	0.6	0	0.2	0.4	0.2	0.2	0	0.4	0	0.6	0.2	0.2	0.2	0.2	0.4	0.6	0.2	0.2
413	3bfr;P00447;C;normal	5	0.4	0.2	0.6	0.8	0	0.4	0	0.4	0.8	0.6	0.2	0.2	0.2	0.6	0.2	0.6	0.6	0.2	0.2	0.6	0.4	0.8	0.2	0.2	0.2	0.6	0.2	0	0.2	0.6	0	0.2	0.4	0.2	0.2	0	0.4	0	0.6	0.2	0.2	0.2	0.2	0.4	0.6	0.2	0.2
414	3bfr;P00447;D;normal	5	0.4	0.2	0.6	0.8	0	0.4	0	0.4	0.8	0.6	0.2	0.2	0.2	0.6	0.2	0.6	0.6	0.2	0.2	0.6	0.4	0.8	0.2	0.2	0.2	0.6	0.2	0	0.2	0.6	0	0.2	0.4	0.2	0.2	0	0.4	0	0.6	0.2	0.2	0.2	0.2	0.4	0.6	0.2	0.2
415	3blx;P28241;B;normal	8	0.25	0.25	0.5	0.5	0.38	0.25	0.38	0.12	0.5	0.5	0.25	0.5	0.25	0.12	0.38	0.5	0.38	0.25	0.38	0.5	0.25	0.75	0.38	0.25	0.25	0.5	0.62	0.38	0.25	0.88	0.38	0.25	0.5	0.38	0.25	0.12	0.5	0	0.5	0.5	0.25	0.25	0.38	0.38	0.5	0	0.25
416	3blx;P28241;B;stress	3	0.67	0.67	0.67	0.67	0.67	0.67	0.67	0.67	0.67	0.67	0.67	0.67	0.67	0.67	0.67	0.67	0.67	0.67	0.67	0.67	0.67	1	0.67	0.67	0.67	0.67	1	0.67	0.67	1	0.67	0.67	0.67	0.67	0.67	0.67	0.67	0	0.67	0.67	0.67	0.67	0.67	0.67	0.67	0	0.67
417	3blx;P28241;D;normal	8	0.25	0.25	0.5	0.5	0.38	0.25	0.38	0.12	0.5	0.5	0.25	0.5	0.25	0.12	0.38	0.5	0.38	0.25	0.38	0.5	0.25	0.75	0.38	0.25	0.25	0.5	0.62	0.38	0.25	0.88	0.38	0.25	0.5	0.38	0.25	0.12	0.5	0	0.5	0.5	0.25	0.25	0.38	0.38	0.5	0	0.25
418	3blx;P28241;D;stress	3	0.67	0.67	0.67	0.67	0.67	0.67	0.67	0.67	0.67	0.67	0.67	0.67	0.67	0.67	0.67	0.67	0.67	0.67	0.67	0.67	0.67	1	0.67	0.67	0.67	0.67	1	0.67	0.67	1	0.67	0.67	0.67	0.67	0.67	0.67	0.67	0	0.67	0.67	0.67	0.67	0.67	0.67	0.67	0	0.67
419	3blx;P28241;F;normal	8	0.25	0.25	0.5	0.5	0.38	0.25	0.38	0.12	0.5	0.5	0.25	0.5	0.25	0.12	0.38	0.5	0.38	0.25	0.38	0.5	0.25	0.75	0.38	0.25	0.25	0.5	0.62	0.38	0.25	0.88	0.38	0.25	0.5	0.38	0.25	0.12	0.5	0	0.5	0.5	0.25	0.25	0.38	0.38	0.5	0	0.25
420	3blx;P28241;F;stress	3	0.67	0.67	0.67	0.67	0.67	0.67	0.67	0.67	0.67	0.67	0.67	0.67	0.67	0.67	0.67	0.67	0.67	0.67	0.67	0.67	0.67	1	0.67	0.67	0.67	0.67	1	0.67	0.67	1	0.67	0.67	0.67	0.67	0.67	0.67	0.67	0	0.67	0.67	0.67	0.67	0.67	0.67	0.67	0	0.67
421	3blx;P28241;H;normal	8	0.25	0.25	0.5	0.5	0.38	0.25	0.38	0.12	0.5	0.5	0.25	0.5	0.25	0.12	0.38	0.5	0.38	0.25	0.38	0.5	0.25	0.75	0.38	0.25	0.25	0.5	0.62	0.38	0.25	0.88	0.38	0.25	0.5	0.38	0.25	0.12	0.5	0	0.5	0.5	0.25	0.25	0.38	0.38	0.5	0	0.25
422	3blx;P28241;H;stress	3	0.67	0.67	0.67	0.67	0.67	0.67	0.67	0.67	0.67	0.67	0.67	0.67	0.67	0.67	0.67	0.67	0.67	0.67	0.67	0.67	0.67	1	0.67	0.67	0.67	0.67	1	0.67	0.67	1	0.67	0.67	0.67	0.67	0.67	0.67	0.67	0	0.67	0.67	0.67	0.67	0.67	0.67	0.67	0	0.67
423	3blx;P28834;A;normal	8	0.5	0.62	0.38	0.38	0.5	0.38	0.5	0.62	0.25	0.5	0.5	0.5	0.5	0.38	0.5	0.38	0.25	0.38	0.5	0.5	0.5	0.75	0.5	0.62	0.25	0.25	0.38	0.5	0.25	0.75	0.5	0.5	0.38	0.5	0.62	0.62	0.38	0	0.25	0.62	0.62	0.62	0.38	0.5	0.25	0	0.5
424	3blx;P28834;C;normal	8	0.5	0.62	0.38	0.38	0.5	0.38	0.5	0.62	0.25	0.5	0.5	0.5	0.5	0.38	0.5	0.38	0.25	0.38	0.5	0.5	0.5	0.75	0.5	0.62	0.25	0.25	0.38	0.5	0.25	0.75	0.5	0.5	0.38	0.5	0.62	0.62	0.38	0	0.25	0.62	0.62	0.62	0.38	0.5	0.25	0	0.5
425	3blx;P28834;E;normal	8	0.5	0.62	0.38	0.38	0.5	0.38	0.5	0.62	0.25	0.5	0.5	0.5	0.5	0.38	0.5	0.38	0.25	0.38	0.5	0.5	0.5	0.75	0.5	0.62	0.25	0.25	0.38	0.5	0.25	0.75	0.5	0.5	0.38	0.5	0.62	0.62	0.38	0	0.25	0.62	0.62	0.62	0.38	0.5	0.25	0	0.5
426	3blx;P28834;G;normal	8	0.5	0.62	0.38	0.38	0.5	0.38	0.5	0.62	0.25	0.5	0.5	0.5	0.5	0.38	0.5	0.38	0.25	0.38	0.5	0.5	0.5	0.75	0.5	0.62	0.25	0.25	0.38	0.5	0.25	0.75	0.5	0.5	0.38	0.5	0.62	0.62	0.38	0	0.25	0.62	0.62	0.62	0.38	0.5	0.25	0	0.5
427	3bq3;Q12395;A;stress	1	0	0	0	0	0	0	0	0	0	0	0	0	0	0	0	0	0	0	0	0	0	0	0	0	0	0	0	0	0	0	0	0	0	0	0	0	0	0	0	0	0	0	0	0	0	0	0
428	3bq3;Q12395;B;stress	1	0	0	0	0	0	0	0	0	0	0	0	0	0	0	0	0	0	0	0	0	0	0	0	0	0	0	0	0	0	0	0	0	0	0	0	0	0	0	0	0	0	0	0	0	0	0	0
429	3c2v;P43619;A;normal	1	0	0	0	0	0	0	1	0	0	1	0	1	0	0	0	1	1	0	0	1	0	1	0	0	0	0	0	1	0	0	1	0	1	0	0	0	0	0	0	0	0	0	0	0	0	0	0
430	3c2v;P43619;B;normal	1	0	0	0	0	0	0	1	0	0	1	0	1	0	0	0	1	1	0	0	1	0	1	0	0	0	0	0	1	0	0	1	0	1	0	0	0	0	0	0	0	0	0	0	0	0	0	0
431	3c2v;P43619;C;normal	1	0	0	0	0	0	0	1	0	0	1	0	1	0	0	0	1	1	0	0	1	0	1	0	0	0	0	0	1	0	0	1	0	1	0	0	0	0	0	0	0	0	0	0	0	0	0	0
432	3c2v;P43619;D;normal	1	0	0	0	0	0	0	1	0	0	1	0	1	0	0	0	1	1	0	0	1	0	1	0	0	0	0	0	1	0	0	1	0	1	0	0	0	0	0	0	0	0	0	0	0	0	0	0
433	3c2v;P43619;E;normal	1	0	0	0	0	0	0	1	0	0	1	0	1	0	0	0	1	1	0	0	1	0	1	0	0	0	0	0	1	0	0	1	0	1	0	0	0	0	0	0	0	0	0	0	0	0	0	0
434	3c2v;P43619;F;normal	1	0	0	0	0	0	0	1	0	0	1	0	1	0	0	0	1	1	0	0	1	0	1	0	0	0	0	0	1	0	0	1	0	1	0	0	0	0	0	0	0	0	0	0	0	0	0	0
435	3cph;P07560;A;normal	6	0	0.83	0.5	0.5	0.67	0.67	0.5	0.83	0	0.5	0.67	0.33	0.83	0.67	0.33	0.5	0.5	0.67	0.67	0.33	0.67	0	0.67	1	0.67	0.5	0.5	0.5	0.67	0.67	0.5	0.67	0.5	1	0.83	0.83	0.5	0.5	0.5	1	0.83	0.83	1	0.67	0	0	1
436	3cph;P39958;G;normal	5	0.8	0.6	0.8	0.8	0.8	0.6	0.8	0.6	0	0.8	0.6	0.4	0.4	0.6	0.8	0.8	0.6	0.6	0.8	0.8	0.8	0.8	0.8	0.6	0.6	0.6	0.6	0.8	0.6	1	0.8	0.6	0.8	0.8	0.6	0.6	0.8	0	0.8	0.8	0.8	0.6	0.8	0.8	0.8	0.4	0.8
437	3cph;P39958;G;stress	2	0.5	0.5	0.5	0.5	0.5	1	0.5	0.5	0	1	0.5	1	0.5	0.5	1	0.5	0.5	0.5	0.5	1	0.5	1	0.5	0.5	0.5	0.5	0.5	0.5	0.5	1	0.5	0.5	0.5	0.5	0.5	0.5	0.5	0	0.5	0.5	0.5	0.5	0.5	0.5	0.5	1	0.5
438	3cpj;P38555;B;normal	2	0	0	0	0	0	0	0	0	0	0	0	0	0	0.5	0	0	0.5	0	0	0	0	0	0	0	0	0	0	0	0	0	0	0	0	0	0	0	0	0	0	0	0	0	0	0	0	0.5	0
439	3cpj;P39958;G;normal	5	0.8	0.6	0.8	0.8	0.8	0.6	0.8	0.6	0	0.8	0.6	0.4	0.4	0.6	0.8	0.8	0.6	0.6	0.8	0.8	0.8	0.8	0.8	0.6	0.6	0.6	0.6	0.8	0.6	1	0.8	0.6	0.8	0.8	0.6	0.6	0.8	0	0.8	0.8	0.8	0.6	0.8	0.8	0.8	0.4	0.8
440	3cpj;P39958;G;stress	2	0.5	0.5	0.5	0.5	0.5	1	0.5	0.5	0	1	0.5	1	0.5	0.5	1	0.5	0.5	0.5	0.5	1	0.5	1	0.5	0.5	0.5	0.5	0.5	0.5	0.5	1	0.5	0.5	0.5	0.5	0.5	0.5	0.5	0	0.5	0.5	0.5	0.5	0.5	0.5	0.5	1	0.5
441	3cq0;P53228;A;normal	1	0	0	0	1	0	0	0	0	0	0	0	0	0	0	0	1	1	0	0	0	0	1	0	0	0	0	0	0	0	1	0	0	1	0	0	0	0	0	0	0	0	0	0	0	0	0	0
442	3cq0;P53228;A;stress	1	0	0	0	1	0	0	1	0	1	0	0	0	0	1	0	1	1	0	1	0	0	1	1	0	0	1	0	1	0	0	1	0	1	0	0	0	0	0	1	0	0	0	0	1	1	0	0
443	3cq0;P53228;B;normal	1	0	0	0	1	0	0	0	0	0	0	0	0	0	0	0	1	1	0	0	0	0	1	0	0	0	0	0	0	0	1	0	0	1	0	0	0	0	0	0	0	0	0	0	0	0	0	0
444	3cq0;P53228;B;stress	1	0	0	0	1	0	0	1	0	1	0	0	0	0	1	0	1	1	0	1	0	0	1	1	0	0	1	0	1	0	0	1	0	1	0	0	0	0	0	1	0	0	0	0	1	1	0	0
445	3dxr;P87108;B;normal	2	1	1	0	1	1	1	1	1	1	1	1	1	1	1	0	1	1	1	1	1	1	0	1	1	1	1	1	1	1	1	1	1	1	1	0	1	1	1	1	1	1	0	1	1	1	0	1
446	3dxr;P87108;D;normal	2	1	1	0	1	1	1	1	1	1	1	1	1	1	1	0	1	1	1	1	1	1	0	1	1	1	1	1	1	1	1	1	1	1	1	0	1	1	1	1	1	1	0	1	1	1	0	1
447	3dxr;P87108;F;normal	2	1	1	0	1	1	1	1	1	1	1	1	1	1	1	0	1	1	1	1	1	1	0	1	1	1	1	1	1	1	1	1	1	1	1	0	1	1	1	1	1	1	0	1	1	1	0	1
448	3f3f;P53011;A;normal	2	0	1	0	0	0	1	0.5	1	0	0	1	0	1	0	0	0	0	0	0	0	0.5	1	0	1	1	0	1	0	0	1	0.5	0.5	0	0	1	0	0	0	0.5	1	1	1	1	0	0.5	0	1
449	3f3f;P53011;B;normal	2	0	1	0	0	0	1	0.5	1	0	0	1	0	1	0	0	0	0	0	0	0	0.5	1	0	1	1	0	1	0	0	1	0.5	0.5	0	0	1	0	0	0	0.5	1	1	1	1	0	0.5	0	1
450	3f3f;P53011;E;normal	2	0	1	0	0	0	1	0.5	1	0	0	1	0	1	0	0	0	0	0	0	0	0.5	1	0	1	1	0	1	0	0	1	0.5	0.5	0	0	1	0	0	0	0.5	1	1	1	1	0	0.5	0	1
451	3f3f;P53011;F;normal	2	0	1	0	0	0	1	0.5	1	0	0	1	0	1	0	0	0	0	0	0	0	0.5	1	0	1	1	0	1	0	0	1	0.5	0.5	0	0	1	0	0	0	0.5	1	1	1	1	0	0.5	0	1
452	3f3k;P36136;A;normal	3	0	0	0	0	0	0	0	0	0	0	0	0	0	0	0.33	0	0	0	0	0	0	0.33	0	0	0	0	0	0	0	0	0	0	0	0	0	0	0	0	0	0	0	0	0	0	0	0	0
453	3f3k;P36136;B;normal	3	0	0	0	0	0	0	0	0	0	0	0	0	0	0	0.33	0	0	0	0	0	0	0.33	0	0	0	0	0	0	0	0	0	0	0	0	0	0	0	0	0	0	0	0	0	0	0	0	0
454	3f4f;P33317;A;normal	1	0	0	0	0	1	0	0	0	0	0	0	0	0	0	0	0	0	0	0	0	0	1	0	0	0	0	0	0	0	1	0	1	0	0	0	0	1	0	0	1	0	0	0	0	0	1	1
455	3f4f;P33317;A;stress	1	0	0	0	0	0	0	0	0	0	0	0	0	0	0	0	0	0	0	0	0	0	1	0	0	0	0	0	0	0	1	0	0	0	0	0	0	0	0	0	0	0	0	0	0	0	1	0
456	3f4f;P33317;B;normal	1	0	0	0	0	1	0	0	0	0	0	0	0	0	0	0	0	0	0	0	0	0	1	0	0	0	0	0	0	0	1	0	1	0	0	0	0	1	0	0	1	0	0	0	0	0	1	1
457	3f4f;P33317;B;stress	1	0	0	0	0	0	0	0	0	0	0	0	0	0	0	0	0	0	0	0	0	0	1	0	0	0	0	0	0	0	1	0	0	0	0	0	0	0	0	0	0	0	0	0	0	0	1	0
458	3f4f;P33317;C;normal	1	0	0	0	0	1	0	0	0	0	0	0	0	0	0	0	0	0	0	0	0	0	1	0	0	0	0	0	0	0	1	0	1	0	0	0	0	1	0	0	1	0	0	0	0	0	1	1
459	3f4f;P33317;C;stress	1	0	0	0	0	0	0	0	0	0	0	0	0	0	0	0	0	0	0	0	0	0	1	0	0	0	0	0	0	0	1	0	0	0	0	0	0	0	0	0	0	0	0	0	0	0	1	0
460	3fky;P32288;A;normal	5	0.6	0.6	0	0.6	0.8	0.4	0.8	0.4	0	0.6	0.6	0.6	0	0.4	0.6	0.6	0.8	0.6	0.6	0.6	0.4	0.8	0.6	0.6	0.6	0.6	0.6	0.8	0.4	1	0.8	0.4	0.6	0.6	0.2	0.4	0.4	0	0.4	0.6	0.6	0.6	0.6	0.6	0.4	0	0.6
461	3fky;P32288;B;normal	5	0.6	0.6	0	0.6	0.8	0.4	0.8	0.4	0	0.6	0.6	0.6	0	0.4	0.6	0.6	0.8	0.6	0.6	0.6	0.4	0.8	0.6	0.6	0.6	0.6	0.6	0.8	0.4	1	0.8	0.4	0.6	0.6	0.2	0.4	0.4	0	0.4	0.6	0.6	0.6	0.6	0.6	0.4	0	0.6
462	3fky;P32288;C;normal	5	0.6	0.6	0	0.6	0.8	0.4	0.8	0.4	0	0.6	0.6	0.6	0	0.4	0.6	0.6	0.8	0.6	0.6	0.6	0.4	0.8	0.6	0.6	0.6	0.6	0.6	0.8	0.4	1	0.8	0.4	0.6	0.6	0.2	0.4	0.4	0	0.4	0.6	0.6	0.6	0.6	0.6	0.4	0	0.6
463	3fky;P32288;D;normal	5	0.6	0.6	0	0.6	0.8	0.4	0.8	0.4	0	0.6	0.6	0.6	0	0.4	0.6	0.6	0.8	0.6	0.6	0.6	0.4	0.8	0.6	0.6	0.6	0.6	0.6	0.8	0.4	1	0.8	0.4	0.6	0.6	0.2	0.4	0.4	0	0.4	0.6	0.6	0.6	0.6	0.6	0.4	0	0.6
464	3fky;P32288;E;normal	5	0.6	0.6	0	0.6	0.8	0.4	0.8	0.4	0	0.6	0.6	0.6	0	0.4	0.6	0.6	0.8	0.6	0.6	0.6	0.4	0.8	0.6	0.6	0.6	0.6	0.6	0.8	0.4	1	0.8	0.4	0.6	0.6	0.2	0.4	0.4	0	0.4	0.6	0.6	0.6	0.6	0.6	0.4	0	0.6
465	3fky;P32288;F;normal	5	0.6	0.6	0	0.6	0.8	0.4	0.8	0.4	0	0.6	0.6	0.6	0	0.4	0.6	0.6	0.8	0.6	0.6	0.6	0.4	0.8	0.6	0.6	0.6	0.6	0.6	0.8	0.4	1	0.8	0.4	0.6	0.6	0.2	0.4	0.4	0	0.4	0.6	0.6	0.6	0.6	0.6	0.4	0	0.6
466	3fky;P32288;G;normal	5	0.6	0.6	0	0.6	0.8	0.4	0.8	0.4	0	0.6	0.6	0.6	0	0.4	0.6	0.6	0.8	0.6	0.6	0.6	0.4	0.8	0.6	0.6	0.6	0.6	0.6	0.8	0.4	1	0.8	0.4	0.6	0.6	0.2	0.4	0.4	0	0.4	0.6	0.6	0.6	0.6	0.6	0.4	0	0.6
467	3fky;P32288;H;normal	5	0.6	0.6	0	0.6	0.8	0.4	0.8	0.4	0	0.6	0.6	0.6	0	0.4	0.6	0.6	0.8	0.6	0.6	0.6	0.4	0.8	0.6	0.6	0.6	0.6	0.6	0.8	0.4	1	0.8	0.4	0.6	0.6	0.2	0.4	0.4	0	0.4	0.6	0.6	0.6	0.6	0.6	0.4	0	0.6
468	3fky;P32288;I;normal	5	0.6	0.6	0	0.6	0.8	0.4	0.8	0.4	0	0.6	0.6	0.6	0	0.4	0.6	0.6	0.8	0.6	0.6	0.6	0.4	0.8	0.6	0.6	0.6	0.6	0.6	0.8	0.4	1	0.8	0.4	0.6	0.6	0.2	0.4	0.4	0	0.4	0.6	0.6	0.6	0.6	0.6	0.4	0	0.6
469	3fky;P32288;J;normal	5	0.6	0.6	0	0.6	0.8	0.4	0.8	0.4	0	0.6	0.6	0.6	0	0.4	0.6	0.6	0.8	0.6	0.6	0.6	0.4	0.8	0.6	0.6	0.6	0.6	0.6	0.8	0.4	1	0.8	0.4	0.6	0.6	0.2	0.4	0.4	0	0.4	0.6	0.6	0.6	0.6	0.6	0.4	0	0.6
470	3fwc;P06704;A;stress	1	0	1	0	0	0	0	1	1	1	0	1	0	1	0	0	0	0	0	0	0	0	1	0	1	1	0	1	1	1	1	1	0	0	1	1	0	1	0	1	1	1	1	0	0	1	0	1
471	3gcb;Q01532;A;normal	7	0.71	0.71	0.14	0.29	0.57	0.86	0.29	0.86	0	0.29	0.43	0	0.86	0	0.29	0	0.14	0.43	0.71	0.43	0.71	0.71	0.57	0.86	0.43	0.43	0.43	0.43	0.71	0	0.29	1	0.14	0.57	0.57	0.57	0	0	0.43	0.86	0.86	1	0.57	0.71	0.43	0	0.71
472	3gcb;Q01532;A;stress	2	0	0	0	0	0.5	0	0.5	0	0	0	0	0	0	0	0	0	0.5	0	0	0	0	0.5	0	0	0	0.5	0	0	0	0	0.5	0	0	0	0	0	0	0	0.5	0	0	0	0	0	0.5	0	0
473	3gcb;Q01532;B;normal	7	0.71	0.71	0.14	0.29	0.57	0.86	0.29	0.86	0	0.29	0.43	0	0.86	0	0.29	0	0.14	0.43	0.71	0.43	0.71	0.71	0.57	0.86	0.43	0.43	0.43	0.43	0.71	0	0.29	1	0.14	0.57	0.57	0.57	0	0	0.43	0.86	0.86	1	0.57	0.71	0.43	0	0.71
474	3gcb;Q01532;B;stress	2	0	0	0	0	0.5	0	0.5	0	0	0	0	0	0	0	0	0	0.5	0	0	0	0	0.5	0	0	0	0.5	0	0	0	0	0.5	0	0	0	0	0	0	0	0.5	0	0	0	0	0	0.5	0	0
475	3gcb;Q01532;C;normal	7	0.71	0.71	0.14	0.29	0.57	0.86	0.29	0.86	0	0.29	0.43	0	0.86	0	0.29	0	0.14	0.43	0.71	0.43	0.71	0.71	0.57	0.86	0.43	0.43	0.43	0.43	0.71	0	0.29	1	0.14	0.57	0.57	0.57	0	0	0.43	0.86	0.86	1	0.57	0.71	0.43	0	0.71
476	3gcb;Q01532;C;stress	2	0	0	0	0	0.5	0	0.5	0	0	0	0	0	0	0	0	0	0.5	0	0	0	0	0.5	0	0	0	0.5	0	0	0	0	0.5	0	0	0	0	0	0	0	0.5	0	0	0	0	0	0.5	0	0
477	3gcb;Q01532;D;normal	7	0.71	0.71	0.14	0.29	0.57	0.86	0.29	0.86	0	0.29	0.43	0	0.86	0	0.29	0	0.14	0.43	0.71	0.43	0.71	0.71	0.57	0.86	0.43	0.43	0.43	0.43	0.71	0	0.29	1	0.14	0.57	0.57	0.57	0	0	0.43	0.86	0.86	1	0.57	0.71	0.43	0	0.71
478	3gcb;Q01532;D;stress	2	0	0	0	0	0.5	0	0.5	0	0	0	0	0	0	0	0	0	0.5	0	0	0	0	0.5	0	0	0	0.5	0	0	0	0	0.5	0	0	0	0	0	0	0	0.5	0	0	0	0	0	0.5	0	0
479	3gcb;Q01532;E;normal	7	0.71	0.71	0.14	0.29	0.57	0.86	0.29	0.86	0	0.29	0.43	0	0.86	0	0.29	0	0.14	0.43	0.71	0.43	0.71	0.71	0.57	0.86	0.43	0.43	0.43	0.43	0.71	0	0.29	1	0.14	0.57	0.57	0.57	0	0	0.43	0.86	0.86	1	0.57	0.71	0.43	0	0.71
480	3gcb;Q01532;E;stress	2	0	0	0	0	0.5	0	0.5	0	0	0	0	0	0	0	0	0	0.5	0	0	0	0	0.5	0	0	0	0.5	0	0	0	0	0.5	0	0	0	0	0	0	0	0.5	0	0	0	0	0	0.5	0	0
481	3gcb;Q01532;F;normal	7	0.71	0.71	0.14	0.29	0.57	0.86	0.29	0.86	0	0.29	0.43	0	0.86	0	0.29	0	0.14	0.43	0.71	0.43	0.71	0.71	0.57	0.86	0.43	0.43	0.43	0.43	0.71	0	0.29	1	0.14	0.57	0.57	0.57	0	0	0.43	0.86	0.86	1	0.57	0.71	0.43	0	0.71
482	3gcb;Q01532;F;stress	2	0	0	0	0	0.5	0	0.5	0	0	0	0	0	0	0	0	0	0.5	0	0	0	0	0.5	0	0	0	0.5	0	0	0	0	0.5	0	0	0	0	0	0	0	0.5	0	0	0	0	0	0.5	0	0
483	3gdl;P03962;A;stress	2	0.5	1	0.5	0.5	0.5	0	0.5	1	0	0.5	1	0.5	1	0	0.5	0.5	1	1	0.5	0.5	0.5	1	0.5	1	1	0.5	1	1	1	1	0	0	0.5	1	1	1	1	0	0.5	1	1	1	1	0.5	0.5	0	1
484	3gdl;P03962;B;stress	2	0.5	1	0.5	0.5	0.5	0	0.5	1	0	0.5	1	0.5	1	0	0.5	0.5	1	1	0.5	0.5	0.5	1	0.5	1	1	0.5	1	1	1	1	0	0	0.5	1	1	1	1	0	0.5	1	1	1	1	0.5	0.5	0	1
485	3h84;Q12154;A;normal	8	0.75	0.25	0.75	0.75	0.75	0.62	0.75	0.25	0.75	0.62	0	0.75	0.38	0.62	0.75	0.75	0.88	0	0.75	0.62	0.88	1	0.75	0.38	0	0.75	0.62	0.88	0.38	1	0.75	0.88	0.75	0.38	0.38	0.25	0	0.75	0.75	0.38	0.38	0.38	0.38	0.88	0.75	0	0.38
486	3h84;Q12154;B;normal	8	0.75	0.25	0.75	0.75	0.75	0.62	0.75	0.25	0.75	0.62	0	0.75	0.38	0.62	0.75	0.75	0.88	0	0.75	0.62	0.88	1	0.75	0.38	0	0.75	0.62	0.88	0.38	1	0.75	0.88	0.75	0.38	0.38	0.25	0	0.75	0.75	0.38	0.38	0.38	0.38	0.88	0.75	0	0.38
487	3iab;P38291;B;normal	2	0	0	0	0	0	0	0	0	0	0	0	0	0	0	0	0	0	0	0	0	0	1	0	0	0	0	0	0	0	1	0	0	0	0	0	0	0	0	0	0	0	0	0	0	0	0	0
488	3itj;P29509;B;normal	5	0	0	0.4	0.4	0	0	0.4	0	0	0.4	0	0.4	0	0	0.4	0.6	0.4	0	0	0.4	0	0.6	0	0	0	0.6	0	0.4	0	0.6	0.4	0	0.4	0	0	0	0	0	0.6	0	0	0	0	0	0.6	0.4	0
489	3itj;P29509;B;stress	6	0	0	0.67	0.67	0	0	0.67	0	0	0.67	0	0.67	0	0	0.67	0.83	0.83	0	0	0.67	0	1	0	0	0	0.67	0	0.67	0	0.67	0.67	0	0.67	0	0	0	0	0	0.83	0	0	0	0	0	0.83	0.67	0
490	3itj;P29509;C;normal	5	0	0	0.4	0.4	0	0	0.4	0	0	0.4	0	0.4	0	0	0.4	0.6	0.4	0	0	0.4	0	0.6	0	0	0	0.6	0	0.4	0	0.6	0.4	0	0.4	0	0	0	0	0	0.6	0	0	0	0	0	0.6	0.4	0
491	3itj;P29509;C;stress	6	0	0	0.67	0.67	0	0	0.67	0	0	0.67	0	0.67	0	0	0.67	0.83	0.83	0	0	0.67	0	1	0	0	0	0.67	0	0.67	0	0.67	0.67	0	0.67	0	0	0	0	0	0.83	0	0	0	0	0	0.83	0.67	0
492	3kc2;P36151;A;normal	1	0	0	0	0	0	0	1	0	0	0	0	1	0	0	0	0	0	0	0	0	0	1	0	0	0	0	0	1	0	1	1	0	0	1	0	0	0	0	1	1	0	0	1	0	1	0	0
493	3kc2;P36151;A;stress	1	0	0	0	0	0	0	0	0	0	0	0	1	0	0	0	0	0	0	0	0	0	1	0	0	0	1	0	0	0	1	0	0	0	0	0	0	0	0	0	0	0	0	0	0	0	0	0
494	3kc2;P36151;B;normal	1	0	0	0	0	0	0	1	0	0	0	0	1	0	0	0	0	0	0	0	0	0	1	0	0	0	0	0	1	0	1	1	0	0	1	0	0	0	0	1	1	0	0	1	0	1	0	0
495	3kc2;P36151;B;stress	1	0	0	0	0	0	0	0	0	0	0	0	1	0	0	0	0	0	0	0	0	0	1	0	0	0	1	0	0	0	1	0	0	0	0	0	0	0	0	0	0	0	0	0	0	0	0	0
496	3kt3;Q12109;A;normal	9	0.44	0.78	0.78	0.56	0.78	0.78	0.67	0.78	0.89	0.56	0.78	0.67	0.67	0.67	0.78	0.67	0.67	0.78	0.89	0.67	0.67	0	0.89	0.78	0.78	0.33	0.78	0.78	0.78	1	0.56	0.89	0.56	0.78	0.78	0.33	0.78	0	0.67	0.67	0.78	0.78	0.78	0.89	0.44	0.56	0.33
497	3kt3;Q12109;A;stress	1	0	0	0	0	0	0	0	0	0	0	0	0	0	0	0	0	0	0	1	0	0	0	0	0	0	0	0	0	0	1	0	0	0	0	0	0	0	0	0	0	0	0	0	0	1	0	0
498	3kt3;Q12109;B;normal	9	0.44	0.78	0.78	0.56	0.78	0.78	0.67	0.78	0.89	0.56	0.78	0.67	0.67	0.67	0.78	0.67	0.67	0.78	0.89	0.67	0.67	0	0.89	0.78	0.78	0.33	0.78	0.78	0.78	1	0.56	0.89	0.56	0.78	0.78	0.33	0.78	0	0.67	0.67	0.78	0.78	0.78	0.89	0.44	0.56	0.33
499	3kt7;P40032;A;normal	7	0.14	0.14	0.14	0.14	0	0.14	0.29	0.14	0	0.14	0	0	0.14	0.29	0.43	0.14	0.14	0	0	0	0.14	0.86	0	0.14	0	0	0.29	0.14	0	0.86	0.29	0.29	0.14	0	0.14	0	0	0	0.14	0	0.14	0	0	0	0.14	0	0
500	3kt7;P40032;A;stress	2	0	0	0	0	0	0	0	0	0	0	0	0	0	0.5	0	0	0	0	0	0	0.5	1	0	0	0	0	0	0	0	0.5	0	0.5	0	0	0	0	0.5	0	0	0	0	0	0	0	0	0	0
501	3kt7;P40032;B;normal	7	0.14	0.14	0.14	0.14	0	0.14	0.29	0.14	0	0.14	0	0	0.14	0.29	0.43	0.14	0.14	0	0	0	0.14	0.86	0	0.14	0	0	0.29	0.14	0	0.86	0.29	0.29	0.14	0	0.14	0	0	0	0.14	0	0.14	0	0	0	0.14	0	0
502	3kt7;P40032;B;stress	2	0	0	0	0	0	0	0	0	0	0	0	0	0	0.5	0	0	0	0	0	0	0.5	1	0	0	0	0	0	0	0	0.5	0	0.5	0	0	0	0	0.5	0	0	0	0	0	0	0	0	0	0
503	3kzv;P40579;A;normal	2	0	0	1	1	0	0	0.5	0	0	0.5	0	0.5	0	0	0.5	1	0	0	0	0	0	0.5	0	0	0	0.5	0	0	0	0	0.5	0	0.5	0	0	0	0	0	1	0	0	0	0	0	1	0	0
504	3kzv;P40579;B;normal	2	0	0	1	1	0	0	0.5	0	0	0.5	0	0.5	0	0	0.5	1	0	0	0	0	0	0.5	0	0	0	0.5	0	0	0	0	0.5	0	0.5	0	0	0	0	0	1	0	0	0	0	0	1	0	0
505	3kzv;P40579;C;normal	2	0	0	1	1	0	0	0.5	0	0	0.5	0	0.5	0	0	0.5	1	0	0	0	0	0	0.5	0	0	0	0.5	0	0	0	0	0.5	0	0.5	0	0	0	0	0	1	0	0	0	0	0	1	0	0
506	3kzv;P40579;D;normal	2	0	0	1	1	0	0	0.5	0	0	0.5	0	0.5	0	0	0.5	1	0	0	0	0	0	0.5	0	0	0	0.5	0	0	0	0	0.5	0	0.5	0	0	0	0	0	1	0	0	0	0	0	1	0	0
507	3mhh;P53165;E;normal	2	0	0	0	0	0	0	0	0	0	0	0	0	0	0	0	0	0.5	0	0	0	0	1	0	0	0	0	0	0	0	0	0	0	0	0	0	0	0	0	0	0	0	0	0	0	0	0	0
508	3mhh;P53165;E;stress	1	0	0	0	0	0	0	0	0	0	0	0	0	0	0	0	0	0	0	0	0	0	0	0	0	0	0	0	0	0	0	0	0	0	0	0	0	0	0	0	0	0	0	0	0	0	0	0
509	3mil;P41734;A;normal	1	0	0	0	0	0	0	0	0	0	0	0	0	0	0	0	0	0	0	0	0	0	0	0	0	0	0	0	0	0	0	0	0	0	0	0	0	0	0	0	0	0	0	0	0	0	0	0
510	3mil;P41734;B;normal	1	0	0	0	0	0	0	0	0	0	0	0	0	0	0	0	0	0	0	0	0	0	0	0	0	0	0	0	0	0	0	0	0	0	0	0	0	0	0	0	0	0	0	0	0	0	0	0
511	3o05;Q03148;A;normal	4	0	0	0.5	0.5	0	0	0.25	0	0	0.5	0	0.25	0	0	0.25	0.5	0	0	0	0.25	0	0	0	0	0	0.25	0.75	0.25	0	0.75	0.25	0	0.5	0	0	0	0	0.5	0.5	0	0	0	0	0	0.25	0	0
512	3o05;Q03148;B;normal	4	0	0	0.5	0.5	0	0	0.25	0	0	0.5	0	0.25	0	0	0.25	0.5	0	0	0	0.25	0	0	0	0	0	0.25	0.75	0.25	0	0.75	0.25	0	0.5	0	0	0	0	0.5	0.5	0	0	0	0	0	0.25	0	0
513	3o05;Q03148;C;normal	4	0	0	0.5	0.5	0	0	0.25	0	0	0.5	0	0.25	0	0	0.25	0.5	0	0	0	0.25	0	0	0	0	0	0.25	0.75	0.25	0	0.75	0.25	0	0.5	0	0	0	0	0.5	0.5	0	0	0	0	0	0.25	0	0
514	3o05;Q03148;D;normal	4	0	0	0.5	0.5	0	0	0.25	0	0	0.5	0	0.25	0	0	0.25	0.5	0	0	0	0.25	0	0	0	0	0	0.25	0.75	0.25	0	0.75	0.25	0	0.5	0	0	0	0	0.5	0.5	0	0	0	0	0	0.25	0	0
515	3o05;Q03148;E;normal	4	0	0	0.5	0.5	0	0	0.25	0	0	0.5	0	0.25	0	0	0.25	0.5	0	0	0	0.25	0	0	0	0	0	0.25	0.75	0.25	0	0.75	0.25	0	0.5	0	0	0	0	0.5	0.5	0	0	0	0	0	0.25	0	0
516	3o05;Q03148;F;normal	4	0	0	0.5	0.5	0	0	0.25	0	0	0.5	0	0.25	0	0	0.25	0.5	0	0	0	0.25	0	0	0	0	0	0.25	0.75	0.25	0	0.75	0.25	0	0.5	0	0	0	0	0.5	0.5	0	0	0	0	0	0.25	0	0
517	3o8o;P16861;A;normal	16	0.38	0.44	0.5	0.31	0.44	0.44	0.44	0.5	0	0.44	0.44	0.19	0.44	0.25	0.44	0.5	0.25	0.44	0.31	0.31	0.38	0.94	0.38	0.5	0.31	0.12	0.06	0.5	0.38	0.94	0.44	0.44	0.5	0.5	0.56	0.38	0.25	0	0.38	0.44	0.38	0.5	0.5	0.38	0.19	0.12	0.5
518	3o8o;P16861;C;normal	16	0.38	0.44	0.5	0.31	0.44	0.44	0.44	0.5	0	0.44	0.44	0.19	0.44	0.25	0.44	0.5	0.25	0.44	0.31	0.31	0.38	0.94	0.38	0.5	0.31	0.12	0.06	0.5	0.38	0.94	0.44	0.44	0.5	0.5	0.56	0.38	0.25	0	0.38	0.44	0.38	0.5	0.5	0.38	0.19	0.12	0.5
519	3o8o;P16862;B;normal	13	0.15	0.46	0.38	0.23	0.23	0.15	0.38	0.46	0	0.23	0.38	0.08	0.46	0.23	0.15	0.31	0.38	0.54	0.15	0.15	0.23	0.92	0.23	0.46	0.23	0.38	0.31	0.46	0.46	0.77	0.46	0.15	0.23	0.46	0.46	0.38	0.08	0	0.38	0.46	0.46	0.46	0.54	0.23	0.46	0.15	0.46
520	3o8o;P16862;B;stress	2	0	0.5	0.5	0.5	0.5	0.5	0.5	0.5	0	0.5	0.5	0.5	0.5	0.5	0	0.5	0.5	0.5	0.5	0.5	0.5	1	0.5	0.5	0.5	0.5	0	0.5	0.5	1	0.5	0.5	0.5	0.5	0.5	0.5	0	0	0	0.5	0.5	0.5	0.5	0.5	0.5	0	0.5
521	3o8o;P16862;D;normal	13	0.15	0.46	0.38	0.23	0.23	0.15	0.38	0.46	0	0.23	0.38	0.08	0.46	0.23	0.15	0.31	0.38	0.54	0.15	0.15	0.23	0.92	0.23	0.46	0.23	0.38	0.31	0.46	0.46	0.77	0.46	0.15	0.23	0.46	0.46	0.38	0.08	0	0.38	0.46	0.46	0.46	0.54	0.23	0.46	0.15	0.46
522	3o8o;P16862;D;stress	2	0	0.5	0.5	0.5	0.5	0.5	0.5	0.5	0	0.5	0.5	0.5	0.5	0.5	0	0.5	0.5	0.5	0.5	0.5	0.5	1	0.5	0.5	0.5	0.5	0	0.5	0.5	1	0.5	0.5	0.5	0.5	0.5	0.5	0	0	0	0.5	0.5	0.5	0.5	0.5	0.5	0	0.5
523	3oin;Q06287;A;normal	4	0.25	0.75	0	0.5	0.5	0.25	0.5	0.75	0	0.75	0.75	0.5	0.5	0.5	0.75	0.5	0.5	0.75	0	0.5	0.25	1	0	0.75	0.5	0.5	0.75	0.5	0	1	0.5	0.25	0.5	0.5	0.5	0.75	0.5	0	0.5	0.5	0.75	0.75	0.5	0	0.5	0	0.25
524	3oin;Q06287;B;normal	4	0.25	0.75	0	0.5	0.5	0.25	0.5	0.75	0	0.75	0.75	0.5	0.5	0.5	0.75	0.5	0.5	0.75	0	0.5	0.25	1	0	0.75	0.5	0.5	0.75	0.5	0	1	0.5	0.25	0.5	0.5	0.5	0.75	0.5	0	0.5	0.5	0.75	0.75	0.5	0	0.5	0	0.25
525	3pim;P40029;A;normal	2	0	0.5	0	0.5	0	1	0.5	0	0	0.5	0	0	0	0	0.5	0.5	1	0	1	0.5	0.5	1	0.5	0.5	0.5	1	0.5	0	0	0	0.5	1	0.5	0.5	0	0.5	0	0	0.5	0.5	0.5	0.5	0	1	0.5	0	0
526	3pim;P40029;B;normal	2	0	0.5	0	0.5	0	1	0.5	0	0	0.5	0	0	0	0	0.5	0.5	1	0	1	0.5	0.5	1	0.5	0.5	0.5	1	0.5	0	0	0	0.5	1	0.5	0.5	0	0.5	0	0	0.5	0.5	0.5	0.5	0	1	0.5	0	0
527	3pym;P00359;A;normal	10	0.7	0.7	0.8	0.8	0.7	0.7	0.8	0.9	0.8	0.8	0.6	0.8	0.9	0.8	0.9	0.8	0.7	0.6	0.7	0.6	0.7	1	0.8	0.9	0.6	0.7	0.6	0.9	0.7	0.9	0.5	0.7	0.8	0.7	0.9	0.6	0.9	0.6	0.8	0.9	0.7	0.8	0.7	0.7	0	0.8	0.7
528	3pym;P00359;A;stress	22	0.59	0.64	0.77	0.82	0.5	0.5	0.73	0.68	0.77	0.73	0.55	0.68	0.68	0.64	0.73	0.82	0.77	0.55	0.68	0.73	0.59	0.95	0.68	0.68	0.55	0.73	0.73	0.73	0.55	1	0.68	0.45	0.77	0.73	0.64	0.64	0.68	0.73	0.77	0.68	0.64	0.73	0.77	0.68	0	0.55	0.68
529	3pym;P00359;B;normal	10	0.7	0.7	0.8	0.8	0.7	0.7	0.8	0.9	0.8	0.8	0.6	0.8	0.9	0.8	0.9	0.8	0.7	0.6	0.7	0.6	0.7	1	0.8	0.9	0.6	0.7	0.6	0.9	0.7	0.9	0.5	0.7	0.8	0.7	0.9	0.6	0.9	0.6	0.8	0.9	0.7	0.8	0.7	0.7	0	0.8	0.7
530	3pym;P00359;B;stress	22	0.59	0.64	0.77	0.82	0.5	0.5	0.73	0.68	0.77	0.73	0.55	0.68	0.68	0.64	0.73	0.82	0.77	0.55	0.68	0.73	0.59	0.95	0.68	0.68	0.55	0.73	0.73	0.73	0.55	1	0.68	0.45	0.77	0.73	0.64	0.64	0.68	0.73	0.77	0.68	0.64	0.73	0.77	0.68	0	0.55	0.68
531	3pym;P00359;C;normal	10	0.7	0.7	0.8	0.8	0.7	0.7	0.8	0.9	0.8	0.8	0.6	0.8	0.9	0.8	0.9	0.8	0.7	0.6	0.7	0.6	0.7	1	0.8	0.9	0.6	0.7	0.6	0.9	0.7	0.9	0.5	0.7	0.8	0.7	0.9	0.6	0.9	0.6	0.8	0.9	0.7	0.8	0.7	0.7	0	0.8	0.7
532	3pym;P00359;C;stress	22	0.59	0.64	0.77	0.82	0.5	0.5	0.73	0.68	0.77	0.73	0.55	0.68	0.68	0.64	0.73	0.82	0.77	0.55	0.68	0.73	0.59	0.95	0.68	0.68	0.55	0.73	0.73	0.73	0.55	1	0.68	0.45	0.77	0.73	0.64	0.64	0.68	0.73	0.77	0.68	0.64	0.73	0.77	0.68	0	0.55	0.68
533	3pym;P00359;D;normal	10	0.7	0.7	0.8	0.8	0.7	0.7	0.8	0.9	0.8	0.8	0.6	0.8	0.9	0.8	0.9	0.8	0.7	0.6	0.7	0.6	0.7	1	0.8	0.9	0.6	0.7	0.6	0.9	0.7	0.9	0.5	0.7	0.8	0.7	0.9	0.6	0.9	0.6	0.8	0.9	0.7	0.8	0.7	0.7	0	0.8	0.7
534	3pym;P00359;D;stress	22	0.59	0.64	0.77	0.82	0.5	0.5	0.73	0.68	0.77	0.73	0.55	0.68	0.68	0.64	0.73	0.82	0.77	0.55	0.68	0.73	0.59	0.95	0.68	0.68	0.55	0.73	0.73	0.73	0.55	1	0.68	0.45	0.77	0.73	0.64	0.64	0.68	0.73	0.77	0.68	0.64	0.73	0.77	0.68	0	0.55	0.68
535	3q66;P53853;A;normal	2	0	0	0	0	0	0	0	0	0	0	0	0	0	0	0	0	0	0	0	0	0	1	0	0	0	0	0	0	0	1	0	0	0	0	0	0	0	0	0	0	0	0	0	0	0	0	0
536	3q66;P53853;A;stress	1	0	0	0	0	0	0	0	0	0	0	0	0	0	0	0	0	0	0	0	0	0	0	0	0	0	0	0	0	0	0	0	0	0	0	0	0	0	0	0	0	0	0	0	0	0	0	0
537	3q66;P53853;B;normal	2	0	0	0	0	0	0	0	0	0	0	0	0	0	0	0	0	0	0	0	0	0	1	0	0	0	0	0	0	0	1	0	0	0	0	0	0	0	0	0	0	0	0	0	0	0	0	0
538	3q66;Q07794;C;normal	2	0	0	1	1	0	0	0.5	0	0.5	0	0	0	0	0	0	1	0.5	0	0	0	0	0.5	0	0	0	0.5	0	0.5	0	0.5	0.5	0	1	0	0	0	0	0	0.5	0	0	0	0	0	0.5	0	0
539	3quw;P40185;A;normal	6	0.33	0.17	0	0.5	0	0	0.5	0.17	0.33	0	0.17	0.17	0	0	0.5	0.67	0.67	0	0.33	0.33	0.33	0.83	0.33	0.33	0.33	0.67	0.33	0.5	0	0.83	1	0.33	0.67	0.17	0.33	0.17	0	0.67	0.5	0.33	0.17	0.17	0.17	0.33	0.5	0	0.17
540	3quw;P40185;A;stress	2	0	0	0	0	0	0	0.5	0	0	0	0	0	0	0	0	0	0	0	0	0	0	1	0	0	0	0	0.5	0	0	1	0.5	0	0	0	0	0	0.5	0	0.5	0	0	0	0	0	0	0	0
541	3quw;P40185;B;normal	6	0.33	0.17	0	0.5	0	0	0.5	0.17	0.33	0	0.17	0.17	0	0	0.5	0.67	0.67	0	0.33	0.33	0.33	0.83	0.33	0.33	0.33	0.67	0.33	0.5	0	0.83	1	0.33	0.67	0.17	0.33	0.17	0	0.67	0.5	0.33	0.17	0.17	0.17	0.33	0.5	0	0.17
542	3quw;P40185;B;stress	2	0	0	0	0	0	0	0.5	0	0	0	0	0	0	0	0	0	0	0	0	0	0	1	0	0	0	0	0.5	0	0	1	0.5	0	0	0	0	0	0.5	0	0.5	0	0	0	0	0	0	0	0
543	3quw;P40185;C;normal	6	0.33	0.17	0	0.5	0	0	0.5	0.17	0.33	0	0.17	0.17	0	0	0.5	0.67	0.67	0	0.33	0.33	0.33	0.83	0.33	0.33	0.33	0.67	0.33	0.5	0	0.83	1	0.33	0.67	0.17	0.33	0.17	0	0.67	0.5	0.33	0.17	0.17	0.17	0.33	0.5	0	0.17
544	3quw;P40185;C;stress	2	0	0	0	0	0	0	0.5	0	0	0	0	0	0	0	0	0	0	0	0	0	0	1	0	0	0	0	0.5	0	0	1	0.5	0	0	0	0	0	0.5	0	0.5	0	0	0	0	0	0	0	0
545	3r7w;Q00582;A;normal	2	1	1	0.5	0.5	1	1	0.5	1	0.5	0.5	1	1	1	1	0.5	0.5	0.5	1	1	0.5	1	1	1	1	1	0.5	1	0.5	0	1	0.5	1	0.5	1	1	1	1	0.5	0.5	1	1	1	1	1	0.5	0	1
546	3rby;Q05905;A;normal	6	0	0	0	0	0	0	0	0	0	0	0	0	0	0	0	0	0	0	0	0	0	0	0	0	0	0	0	0	0	0.17	0	0	0	0	0	0	0	0	0	0	0	0	0	0	0	0	0
547	3rby;Q05905;A;stress	1	0	0	0	0	0	0	0	0	0	0	0	0	0	0	0	0	0	0	0	0	0	0	0	0	0	0	0	0	0	0	0	0	0	0	0	0	0	0	0	0	0	0	0	0	0	0	0
548	3rby;Q05905;B;normal	6	0	0	0	0	0	0	0	0	0	0	0	0	0	0	0	0	0	0	0	0	0	0	0	0	0	0	0	0	0	0.17	0	0	0	0	0	0	0	0	0	0	0	0	0	0	0	0	0
549	3rby;Q05905;B;stress	1	0	0	0	0	0	0	0	0	0	0	0	0	0	0	0	0	0	0	0	0	0	0	0	0	0	0	0	0	0	0	0	0	0	0	0	0	0	0	0	0	0	0	0	0	0	0	0
550	3rku;Q05016;A;normal	4	0.75	0.25	0	0.25	0.25	0	0.5	0.25	0.25	0.25	0.5	0.75	0	0	0.5	0.25	0.5	0	1	0.25	0.75	1	1	0	0.5	0.25	0.75	0.25	0	1	0.25	0.5	0.5	0.5	0.25	0	0	0	0.75	0.5	0.25	0.25	0.5	1	0.75	0	0.5
551	3rku;Q05016;B;normal	4	0.75	0.25	0	0.25	0.25	0	0.5	0.25	0.25	0.25	0.5	0.75	0	0	0.5	0.25	0.5	0	1	0.25	0.75	1	1	0	0.5	0.25	0.75	0.25	0	1	0.25	0.5	0.5	0.5	0.25	0	0	0	0.75	0.5	0.25	0.25	0.5	1	0.75	0	0.5
552	3rku;Q05016;C;normal	4	0.75	0.25	0	0.25	0.25	0	0.5	0.25	0.25	0.25	0.5	0.75	0	0	0.5	0.25	0.5	0	1	0.25	0.75	1	1	0	0.5	0.25	0.75	0.25	0	1	0.25	0.5	0.5	0.5	0.25	0	0	0	0.75	0.5	0.25	0.25	0.5	1	0.75	0	0.5
553	3rku;Q05016;D;normal	4	0.75	0.25	0	0.25	0.25	0	0.5	0.25	0.25	0.25	0.5	0.75	0	0	0.5	0.25	0.5	0	1	0.25	0.75	1	1	0	0.5	0.25	0.75	0.25	0	1	0.25	0.5	0.5	0.5	0.25	0	0	0	0.75	0.5	0.25	0.25	0.5	1	0.75	0	0.5
554	3tmk;P00572;A;normal	2	0	0	0	0	0	0	0	0	0	0	0	0	0	0	0	0	0	0	0.5	0.5	0	0.5	0	0.5	0	0.5	0.5	0	0	0	0	0	0	0	0	0	0.5	0	0	0	0	0	0	0	0.5	0	0
555	3tmk;P00572;B;normal	2	0	0	0	0	0	0	0	0	0	0	0	0	0	0	0	0	0	0	0.5	0.5	0	0.5	0	0.5	0	0.5	0.5	0	0	0	0	0	0	0	0	0	0.5	0	0	0	0	0	0	0	0.5	0	0
556	4bsz;P05750;A;normal	12	0.67	0.67	0.75	0	0.67	0.67	0.75	0.67	0.75	0.75	0.67	0.67	0.58	0.67	0.75	0.75	0.75	0	0.75	0.75	0.67	0.92	0.75	0.67	0.67	0.75	0.67	0.75	0.67	0.92	0.75	0.67	0.75	0.67	0.67	0	0.75	0.75	0.75	0.67	0.67	0	0.33	0.75	0.75	0.33	0.67
557	4bsz;P05750;A;stress	2	0.5	0.5	1	0	0.5	0	1	0	1	0.5	0.5	0.5	0	0	0	1	1	0	0.5	0.5	0.5	1	0.5	0.5	0.5	1	0.5	1	0.5	1	1	0	1	0.5	0.5	0	0.5	1	1	0.5	0.5	0	0.5	0.5	1	0.5	0.5
558	4bsz;P05750;C;normal	12	0.67	0.67	0.75	0	0.67	0.67	0.75	0.67	0.75	0.75	0.67	0.67	0.58	0.67	0.75	0.75	0.75	0	0.75	0.75	0.67	0.92	0.75	0.67	0.67	0.75	0.67	0.75	0.67	0.92	0.75	0.67	0.75	0.67	0.67	0	0.75	0.75	0.75	0.67	0.67	0	0.33	0.75	0.75	0.33	0.67
559	4bsz;P05750;C;stress	2	0.5	0.5	1	0	0.5	0	1	0	1	0.5	0.5	0.5	0	0	0	1	1	0	0.5	0.5	0.5	1	0.5	0.5	0.5	1	0.5	1	0.5	1	1	0	1	0.5	0.5	0	0.5	1	1	0.5	0.5	0	0.5	0.5	1	0.5	0.5
560	4bsz;P05750;E;normal	12	0.67	0.67	0.75	0	0.67	0.67	0.75	0.67	0.75	0.75	0.67	0.67	0.58	0.67	0.75	0.75	0.75	0	0.75	0.75	0.67	0.92	0.75	0.67	0.67	0.75	0.67	0.75	0.67	0.92	0.75	0.67	0.75	0.67	0.67	0	0.75	0.75	0.75	0.67	0.67	0	0.33	0.75	0.75	0.33	0.67
561	4bsz;P05750;E;stress	2	0.5	0.5	1	0	0.5	0	1	0	1	0.5	0.5	0.5	0	0	0	1	1	0	0.5	0.5	0.5	1	0.5	0.5	0.5	1	0.5	1	0.5	1	1	0	1	0.5	0.5	0	0.5	1	1	0.5	0.5	0	0.5	0.5	1	0.5	0.5
562	4bsz;P05750;G;normal	12	0.67	0.67	0.75	0	0.67	0.67	0.75	0.67	0.75	0.75	0.67	0.67	0.58	0.67	0.75	0.75	0.75	0	0.75	0.75	0.67	0.92	0.75	0.67	0.67	0.75	0.67	0.75	0.67	0.92	0.75	0.67	0.75	0.67	0.67	0	0.75	0.75	0.75	0.67	0.67	0	0.33	0.75	0.75	0.33	0.67
563	4bsz;P05750;G;stress	2	0.5	0.5	1	0	0.5	0	1	0	1	0.5	0.5	0.5	0	0	0	1	1	0	0.5	0.5	0.5	1	0.5	0.5	0.5	1	0.5	1	0.5	1	1	0	1	0.5	0.5	0	0.5	1	1	0.5	0.5	0	0.5	0.5	1	0.5	0.5
564	4bsz;P46683;B;normal	4	0	0	0	0.25	0	0	0	0	0	0	0	0	0	0	0	0.25	0	0	0	0	0	0.5	0	0	0	0	0	0	0	0.5	0	0	0.5	0	0	0	0	0	0	0	0	0	0	0	0	0	0
565	4bsz;P46683;D;normal	4	0	0	0	0.25	0	0	0	0	0	0	0	0	0	0	0	0.25	0	0	0	0	0	0.5	0	0	0	0	0	0	0	0.5	0	0	0.5	0	0	0	0	0	0	0	0	0	0	0	0	0	0
566	4bsz;P46683;F;normal	4	0	0	0	0.25	0	0	0	0	0	0	0	0	0	0	0	0.25	0	0	0	0	0	0.5	0	0	0	0	0	0	0	0.5	0	0	0.5	0	0	0	0	0	0	0	0	0	0	0	0	0	0
567	4bsz;P46683;H;normal	4	0	0	0	0.25	0	0	0	0	0	0	0	0	0	0	0	0.25	0	0	0	0	0	0.5	0	0	0	0	0	0	0	0.5	0	0	0.5	0	0	0	0	0	0	0	0	0	0	0	0	0	0
568	4c3i;P07703;C;normal	6	0.33	0.33	0.83	0.83	0.33	0.33	0.67	0.33	0.67	0.67	0.17	0.67	0	0.67	0.5	0.67	0.83	0	0.33	0.33	0.33	1	0.33	0.33	0.17	0.83	0.33	0.67	0.17	1	0.67	0.33	0.83	0.67	0.33	0	0.33	0	0.67	0.5	0.33	0.33	0.5	0.33	0.67	0.33	0.83
569	4c3i;P10964;A;normal	21	0.33	0.33	0.48	0.38	0.38	0.52	0.52	0.29	0.43	0.52	0.38	0.43	0.29	0.1	0.14	0.38	0.52	0.38	0.38	0.43	0.38	0.95	0.43	0.33	0.33	0.33	0	0.52	0.24	0.86	0.43	0.48	0	0.29	0.29	0.33	0.29	0	0.38	0.29	0.33	0.33	0.29	0.43	0.38	0.33	0.33
570	4c3i;P10964;A;stress	1	1	1	1	1	1	1	1	1	1	1	1	1	1	0	0	1	1	1	1	1	1	1	1	1	1	1	0	1	1	1	1	1	0	1	1	1	1	0	0	1	1	1	1	1	0	0	1
571	4c3i;P20434;E;normal	1	1	1	0	0	1	1	1	1	1	0	1	0	1	0	1	0	1	1	1	0	1	1	1	1	0	0	1	1	0	1	1	1	0	1	1	0	0	0	0	1	1	1	1	1	0	0	1
572	4c3i;P20435;F;stress	1	0	1	0	1	1	1	1	1	1	1	1	1	0	1	1	1	1	1	1	1	1	1	1	1	1	1	1	1	0	1	1	1	1	1	1	1	1	0	1	1	1	1	1	1	1	0	1
573	4c3i;P20436;H;normal	1	0	0	0	0	0	0	0	0	0	0	0	0	0	0	1	0	0	0	0	0	0	1	0	0	0	0	0	0	0	1	0	0	0	0	0	0	0	0	0	0	0	0	0	0	0	0	0
574	4c3i;P22138;B;normal	6	0.33	0.5	0.67	0.67	0.33	0.17	0.5	0.5	0.67	0.67	0.5	1	0.33	0.5	0.83	0.67	0.67	0.5	0.33	0.33	0.5	0	0.33	0.5	0.5	0.67	0.33	0.67	0.5	1	0.5	0.67	0.5	0.5	0.17	0.5	0.33	0	0.67	0.5	0.5	0.5	0.5	0.33	0.67	0.33	0.5
575	4c3i;P22138;B;stress	4	0.5	0.25	0	0	0	0	0.25	0.25	0.25	0.5	0.25	0.25	0.25	0.5	0.25	0	0.5	0.25	0	0.25	0.5	0	0	0.25	0.25	0	0.25	0.25	0.25	0.75	0.5	0.25	0	0.25	0	0.25	0	0	0.25	0.25	0.25	0.25	0.25	0	0.25	0.25	0.25
576	4c3i;P22139;J;normal	1	0	1	0	0	1	0	0	1	1	1	1	0	1	1	0	1	1	1	1	1	1	0	1	1	1	1	1	1	1	1	1	1	1	1	0	0	1	0	1	0	1	1	0	1	1	1	1
577	4c3i;P28000;K;normal	1	0	0	0	0	0	0	0	0	0	0	0	1	0	1	0	0	1	0	0	1	0	1	0	0	0	0	0	0	0	1	0	0	0	0	0	0	0	0	0	0	0	0	0	0	0	0	0
578	4c3i;P32529;I;normal	1	0	0	0	0	0	0	0	0	1	0	0	0	0	0	0	0	0	0	0	0	0	1	0	0	0	1	0	1	0	1	0	0	1	0	0	0	0	0	1	0	0	0	0	0	0	0	0
579	4c3i;P32529;I;stress	1	0	0	0	0	0	0	0	0	0	0	0	1	0	1	0	0	0	0	0	0	0	0	0	0	0	0	0	0	0	0	0	1	1	0	0	0	0	1	1	0	0	0	0	0	0	0	0
580	4c3i;P40422;L;normal	1	0	0	0	0	0	0	0	0	0	0	0	0	0	0	0	0	0	0	0	0	0	1	0	0	0	0	0	0	0	1	0	0	0	0	0	0	0	0	0	0	0	0	0	0	0	0	0
581	4c3i;P46669;G;normal	7	0	0.14	0	0.14	0.14	0	0.29	0	0.14	0	0	0.29	0	0	0	0	0.14	0	0	0	0.29	0.71	0	0	0	0	0	0.29	0	0.86	0.14	0	0	0.14	0	0	0	0	0	0.29	0.14	0	0.14	0	0	0	0.43
582	4c3i;P46669;G;stress	8	0	0	0.38	0.5	0	0.12	0.12	0	0.12	0	0	0	0	0	0.12	0.38	0.12	0	0	0.25	0	0.5	0	0	0	0.25	0	0.12	0	0.5	0.12	0.12	0.25	0	0	0	0	0	0.25	0	0	0.12	0	0	0.12	0	0.12
583	4c3i;P47006;N;normal	3	0	0	0	0	0	0	0	0	0	0	0	0	0	0	0	0	0	0	0	0	0	0.67	0	0	0	0	0	0	0	1	0	0	0	0	0	0	0	0	0	0	0	0	0	0	0	0	0
584	4c3i;P47006;N;stress	3	0	0	0	0	0	0	0	0	0	0	0	0	0	0	0	0	0	0	0	0	0	0.33	0	0	0	0	0	0	0	0	0	0	0	0	0	0	0	0	0	0	0	0	0	0	0	0	0
585	4c3i;P50106;D;normal	1	0	0	0	0	0	0	0	0	0	0	0	0	0	0	0	0	0	0	0	0	0	1	0	0	0	0	0	0	0	1	0	0	0	0	0	0	0	0	0	0	0	0	0	0	0	0	0
586	4c3i;Q01080;M;normal	3	0	0	0.33	0.33	0	0	0	0	0.33	0.33	0	0	0	0	0	0.33	0	0	0	0	0	1	0	0	0	0	0	0	0	1	0	0	0.33	0	0	0	0	0	0.33	0	0	0	0	0	0	0	0
587	4c3i;Q01080;M;stress	2	0	0	0	0	0	0	0.5	0	0.5	0	0	0.5	0	0	0.5	0	0.5	0	0	0	0	0.5	0	0	0	0.5	0	0	0	0.5	0.5	0	0	0	0	0	0	0	0.5	0	0	0	0	0	0	0	0
588	4c92;P38203;B;normal	3	0	0.67	0	0	0.67	0.67	0	0	0	0	0	0	0.67	0	0	0.67	0	0	0.67	0	0.67	1	0.67	0.67	0	0	0.67	0	0	1	0.67	0.67	0.67	0.67	0	0	0.67	0.67	0	0.67	0.67	0.67	0.67	0.67	0	0	0.67
589	4c92;P47017;A;normal	2	0.5	0	0	0.5	0	0	0.5	0	0	0.5	0	0	0	0	0	0.5	0	0	0.5	0.5	0.5	1	0.5	0	0	0.5	0.5	0.5	0	0.5	0.5	0	1	0	0	0	0	0	0.5	0	0	0	0	0.5	0	0	0
590	4c92;Q06406;F;normal	1	1	1	0	0	1	1	0	1	0	0	1	0	0	1	0	0	0	0	1	0	1	1	1	1	1	0	1	0	1	1	0	1	0	1	0	1	1	0	0	1	1	0	1	1	0	0	1
591	4clc;P38276;A;normal	1	0	0	1	1	0	0	1	0	1	0	0	0	0	0	0	1	0	0	0	0	0	0	0	0	0	0	0	1	0	0	1	0	0	0	0	0	0	0	1	0	0	0	0	0	1	0	0
592	4clc;P38276;B;normal	1	0	0	1	1	0	0	1	0	1	0	0	0	0	0	0	1	0	0	0	0	0	0	0	0	0	0	0	1	0	0	1	0	0	0	0	0	0	0	1	0	0	0	0	0	1	0	0
593	4clc;P38276;C;normal	1	0	0	1	1	0	0	1	0	1	0	0	0	0	0	0	1	0	0	0	0	0	0	0	0	0	0	0	1	0	0	1	0	0	0	0	0	0	0	1	0	0	0	0	0	1	0	0
594	4clc;P38276;D;normal	1	0	0	1	1	0	0	1	0	1	0	0	0	0	0	0	1	0	0	0	0	0	0	0	0	0	0	0	1	0	0	1	0	0	0	0	0	0	0	1	0	0	0	0	0	1	0	0
595	4clc;P38276;E;normal	1	0	0	1	1	0	0	1	0	1	0	0	0	0	0	0	1	0	0	0	0	0	0	0	0	0	0	0	1	0	0	1	0	0	0	0	0	0	0	1	0	0	0	0	0	1	0	0
596	4clc;P38276;F;normal	1	0	0	1	1	0	0	1	0	1	0	0	0	0	0	0	1	0	0	0	0	0	0	0	0	0	0	0	1	0	0	1	0	0	0	0	0	0	0	1	0	0	0	0	0	1	0	0
597	4clc;P38276;G;normal	1	0	0	1	1	0	0	1	0	1	0	0	0	0	0	0	1	0	0	0	0	0	0	0	0	0	0	0	1	0	0	1	0	0	0	0	0	0	0	1	0	0	0	0	0	1	0	0
598	4clc;P38276;H;normal	1	0	0	1	1	0	0	1	0	1	0	0	0	0	0	0	1	0	0	0	0	0	0	0	0	0	0	0	1	0	0	1	0	0	0	0	0	0	0	1	0	0	0	0	0	1	0	0
599	4clc;P38276;I;normal	1	0	0	1	1	0	0	1	0	1	0	0	0	0	0	0	1	0	0	0	0	0	0	0	0	0	0	0	1	0	0	1	0	0	0	0	0	0	0	1	0	0	0	0	0	1	0	0
600	4clc;P38276;J;normal	1	0	0	1	1	0	0	1	0	1	0	0	0	0	0	0	1	0	0	0	0	0	0	0	0	0	0	0	1	0	0	1	0	0	0	0	0	0	0	1	0	0	0	0	0	1	0	0
601	4dl0;P22203;J;normal	11	0.27	0.36	0.36	0.36	0.27	0.36	0.64	0.55	0.55	0.36	0.36	0.45	0.36	0.36	0.45	0.36	0.45	0.36	0.55	0.36	0.27	0.55	0.55	0.55	0.36	0.45	0.27	0.45	0.36	0.73	0.55	0.36	0	0.45	0.36	0.36	0.45	0	0.73	0.36	0.36	0.36	0.36	0.45	0.64	0	0.36
602	4dl0;P22203;J;stress	2	0.5	0.5	0.5	0.5	0.5	0.5	0.5	0.5	0.5	0	0.5	0	0.5	0.5	0.5	0.5	0.5	0.5	0.5	0	0.5	1	0.5	0.5	0.5	0.5	0.5	0.5	0.5	0.5	0.5	0.5	0	0.5	0.5	0.5	0	0	0.5	0.5	0.5	0.5	0.5	0.5	0.5	0	0.5
603	4dl0;P31412;I;normal	5	0.6	0.8	0	0	0.2	0.4	0	0.8	0.6	0.8	0.8	0.8	0.8	0.8	0.6	0.8	0.4	0.8	0.6	0.4	0.6	1	0.6	0.8	0.8	0.4	0.6	0.8	0.4	1	0.6	0.6	0.6	0.8	0.8	0.8	0	0	0.6	0.8	0.8	0.8	0.8	0.6	0.8	0	0.8
604	4dl0;P48836;K;normal	8	0	0	0	0	0	0	0	0	0	0.5	0	0.75	0	0	0	0	0	0	0	0.5	0	0.75	0	0	0	0	0	0.62	0	0.75	0	0	0	0	0	0	0	0	0	0	0	0	0	0	0	0	0
605	4fgw;Q00055;A;normal	7	0	0.71	0.86	0.71	0.29	0.43	0.43	0.71	0	0	0.43	0.71	0.71	0.57	0.71	0.71	0.57	0.57	0.43	0.43	0.29	0.86	0.43	0.86	0.71	0.71	0.57	0.43	0.71	1	0.43	0.29	0.71	0.71	0.71	0.71	0.71	0	0.57	0.71	0.71	0.71	0.71	0.43	0.43	0.57	0.71
606	4fgw;Q00055;B;normal	7	0	0.71	0.86	0.71	0.29	0.43	0.43	0.71	0	0	0.43	0.71	0.71	0.57	0.71	0.71	0.57	0.57	0.43	0.43	0.29	0.86	0.43	0.86	0.71	0.71	0.57	0.43	0.71	1	0.43	0.29	0.71	0.71	0.71	0.71	0.71	0	0.57	0.71	0.71	0.71	0.71	0.43	0.43	0.57	0.71
607	4g1p;P43616;A;normal	14	0.36	0.5	0.43	0.43	0.36	0.57	0.57	0.43	0.64	0.36	0.57	0.36	0.21	0.43	0	0.36	0.36	0.57	0.57	0.36	0.43	0.79	0.64	0.43	0.5	0.5	0	0.5	0.36	0.71	0.57	0.5	0.5	0.5	0.5	0.5	0	0	0.43	0.57	0.43	0.5	0.5	0.71	0.36	0	0.43
608	4g1p;P43616;A;stress	1	1	1	1	1	0	1	1	1	1	1	1	1	1	1	0	1	1	1	1	1	1	1	1	1	1	1	0	1	1	1	1	1	1	1	1	1	0	0	1	1	1	1	1	1	1	0	1
609	4g1p;P43616;B;normal	14	0.36	0.5	0.43	0.43	0.36	0.57	0.57	0.43	0.64	0.36	0.57	0.36	0.21	0.43	0	0.36	0.36	0.57	0.57	0.36	0.43	0.79	0.64	0.43	0.5	0.5	0	0.5	0.36	0.71	0.57	0.5	0.5	0.5	0.5	0.5	0	0	0.43	0.57	0.43	0.5	0.5	0.71	0.36	0	0.43
610	4g1p;P43616;B;stress	1	1	1	1	1	0	1	1	1	1	1	1	1	1	1	0	1	1	1	1	1	1	1	1	1	1	1	0	1	1	1	1	1	1	1	1	1	0	0	1	1	1	1	1	1	1	0	1
611	4g6h;P32340;A;normal	3	0	0	0	0	0	0	0	0	0	0	0	0	0	0	0	0	0	0	0	0	0	1	0	0	0	0	0	0	0	0.67	0	0	0	0	0	0	0	0	0	0	0	0	0	0	0	0	0
612	4g6h;P32340;B;normal	3	0	0	0	0	0	0	0	0	0	0	0	0	0	0	0	0	0	0	0	0	0	1	0	0	0	0	0	0	0	0.67	0	0	0	0	0	0	0	0	0	0	0	0	0	0	0	0	0
613	4h86;P38013;A;normal	10	0	0	0.4	0.5	0	0	0.3	0	0	0.4	0	0	0	0	0.2	0.6	0.5	0	0	0.7	0	0	0	0	0	0.4	0	0.4	0	0.3	0.3	0	0.4	0	0	0	0	0	0.5	0	0	0	0	0	0.5	0	0
614	4h86;P38013;A;stress	1	0	0	1	1	0	0	1	0	0	1	0	0	0	0	0	1	1	0	0	1	0	0	0	0	0	1	0	1	0	1	1	0	1	0	0	0	0	0	1	0	0	0	0	0	1	0	0
615	4h86;P38013;B;normal	10	0	0	0.4	0.5	0	0	0.3	0	0	0.4	0	0	0	0	0.2	0.6	0.5	0	0	0.7	0	0	0	0	0	0.4	0	0.4	0	0.3	0.3	0	0.4	0	0	0	0	0	0.5	0	0	0	0	0	0.5	0	0
616	4h86;P38013;B;stress	1	0	0	1	1	0	0	1	0	0	1	0	0	0	0	0	1	1	0	0	1	0	0	0	0	0	1	0	1	0	1	1	0	1	0	0	0	0	0	1	0	0	0	0	0	1	0	0
617	4ha7;P33312;A;normal	1	0	0	1	0	0	0	1	0	0	0	0	0	0	0	0	1	1	0	0	0	0	1	0	0	0	1	0	1	0	0	1	0	1	0	0	0	0	0	1	0	0	0	0	0	1	0	0
618	4ha7;P33312;B;normal	1	0	0	1	0	0	0	1	0	0	0	0	0	0	0	0	1	1	0	0	0	0	1	0	0	0	1	0	1	0	0	1	0	1	0	0	0	0	0	1	0	0	0	0	0	1	0	0
619	4hny;P07347;B;normal	3	0	0.33	0	0	0	0	0	0.33	0	0	0	0.33	0	0	0	0	0.33	0	0	0.33	0	0	0	0.33	0	0	0.33	0	0.33	0.67	0	0.33	0	0.33	0.33	0.33	0.67	0	0	0.33	0.33	0.33	0.33	0	0	0	0.33
620	4hny;P12945;A;normal	10	0.2	0.4	0.3	0.3	0.1	0.2	0.3	0.4	0.1	0.2	0.4	0.3	0.4	0	0.3	0.3	0.4	0.4	0.1	0.1	0.2	0.8	0.1	0.4	0.4	0.1	0.1	0.2	0.3	0.4	0.3	0.2	0.2	0.3	0.4	0.3	0.4	0	0.2	0.3	0.4	0.5	0.3	0.1	0.2	0	0.3
621	4ijc;P38115;A;normal	7	0	0	0	0	0	0	0	0	0	0	0	0	0	0	0	0	0	0	0	0	0	0.14	0	0	0	0	0	0	0	0.43	0	0	0	0	0	0	0	0	0	0	0	0	0	0	0	0	0
622	4ijc;P38115;A;stress	2	0	0	0	0	0	0	0	0	0	0	0	0	0	0	0	0	0	0	0	0	0	0	0	0	0	0	0	0	0	0.5	0	0	0	0	0	0	0	0	0	0	0	0	0	0	0	0	0
623	4ijc;P38115;B;normal	7	0	0	0	0	0	0	0	0	0	0	0	0	0	0	0	0	0	0	0	0	0	0.14	0	0	0	0	0	0	0	0.43	0	0	0	0	0	0	0	0	0	0	0	0	0	0	0	0	0
624	4ijc;P38115;B;stress	2	0	0	0	0	0	0	0	0	0	0	0	0	0	0	0	0	0	0	0	0	0	0	0	0	0	0	0	0	0	0.5	0	0	0	0	0	0	0	0	0	0	0	0	0	0	0	0	0
625	4jch;P35844;A;normal	6	0	0	0.67	0.67	0	0	0.67	0	0.67	0.67	0	0.83	0	0	0.5	0.5	0.67	0	0	0.83	0	0.83	0	0	0	0.67	0	0.67	0	0.83	0.67	0	0.67	0	0	0	0	0	0.67	0	0	0	0	0	0.67	0	0
626	4jch;P35844;A;stress	4	0	0	0.25	0	0	0	0	0	0.25	0.25	0	0.25	0	0	0.25	0.25	0.25	0	0	0.25	0	0.5	0	0	0	0.25	0	0.5	0	0.5	0	0	0	0	0	0	0	0	0.5	0	0	0	0	0	0.25	0	0
627	4jch;P35844;B;normal	6	0	0	0.67	0.67	0	0	0.67	0	0.67	0.67	0	0.83	0	0	0.5	0.5	0.67	0	0	0.83	0	0.83	0	0	0	0.67	0	0.67	0	0.83	0.67	0	0.67	0	0	0	0	0	0.67	0	0	0	0	0	0.67	0	0
628	4jch;P35844;B;stress	4	0	0	0.25	0	0	0	0	0	0.25	0.25	0	0.25	0	0	0.25	0.25	0.25	0	0	0.25	0	0.5	0	0	0	0.25	0	0.5	0	0.5	0	0	0	0	0	0	0	0	0.5	0	0	0	0	0	0.25	0	0
629	4je5;P53090;A;normal	14	0.14	0.29	0.29	0.07	0.07	0.14	0.29	0.21	0.14	0.43	0.14	0.43	0.21	0	0.07	0.29	0.21	0.14	0.14	0.36	0.21	0.71	0.21	0.14	0.07	0.5	0.21	0.36	0.14	0.57	0.29	0.36	0.43	0.29	0.14	0.14	0	0	0.36	0.29	0.21	0.14	0.29	0.21	0.36	0	0.21
630	4je5;P53090;A;stress	4	0.25	0	0.75	0.25	0	0.5	0.75	0	0.75	0.25	0.5	0.5	0.25	0	0	0.75	0.5	0.5	0	0.25	0	0.25	0	0.25	0.25	0.5	0	0.75	0.5	0.5	0.75	0.75	0.75	0.5	0.25	0.25	0	0	0.25	0.5	0.25	0.25	0.5	0.25	0.25	0	0.25
631	4je5;P53090;B;normal	14	0.14	0.29	0.29	0.07	0.07	0.14	0.29	0.21	0.14	0.43	0.14	0.43	0.21	0	0.07	0.29	0.21	0.14	0.14	0.36	0.21	0.71	0.21	0.14	0.07	0.5	0.21	0.36	0.14	0.57	0.29	0.36	0.43	0.29	0.14	0.14	0	0	0.36	0.29	0.21	0.14	0.29	0.21	0.36	0	0.21
632	4je5;P53090;B;stress	4	0.25	0	0.75	0.25	0	0.5	0.75	0	0.75	0.25	0.5	0.5	0.25	0	0	0.75	0.5	0.5	0	0.25	0	0.25	0	0.25	0.25	0.5	0	0.75	0.5	0.5	0.75	0.75	0.75	0.5	0.25	0.25	0	0	0.25	0.5	0.25	0.25	0.5	0.25	0.25	0	0.25
633	4krd;P17157;A;normal	4	0.75	0.75	0.75	0.75	0.75	0.5	0.75	0.75	0.75	0.5	0.75	0.75	0.5	1	0	0.75	0.75	0.75	0.75	0.75	0.75	1	0.75	0.75	1	0.75	0.75	0.75	0.5	0.75	0.75	0.75	0.75	0.75	0.75	0.5	0.5	0	0.5	0.75	0.75	0.5	0.75	0.75	0.5	0	0.75
634	4lfi;P15790;A;normal	7	0.57	0.57	0.71	0.71	0.57	0.29	0.86	0.57	0.86	0.71	0.57	0.86	0.57	0.57	0.86	0.71	0.71	0.57	0.57	0.71	0.57	0.86	0.57	0.57	0.57	0.71	0.57	0.86	0.14	0.86	0.86	0.57	0.71	0.71	0.57	0.43	0.57	0	0.86	0.71	0.57	0.57	0.57	0.57	0.86	0.57	0.71
635	4lfi;P15790;B;normal	7	0.57	0.57	0.71	0.71	0.57	0.29	0.86	0.57	0.86	0.71	0.57	0.86	0.57	0.57	0.86	0.71	0.71	0.57	0.57	0.71	0.57	0.86	0.57	0.57	0.57	0.71	0.57	0.86	0.14	0.86	0.86	0.57	0.71	0.71	0.57	0.43	0.57	0	0.86	0.71	0.57	0.57	0.57	0.57	0.86	0.57	0.71
636	4m5d;P53254;A;normal	7	0	0	0.14	0.14	0.43	0.29	0.29	0	0.14	0	0.14	0.29	0	0.14	0	0.14	0.14	0.43	0.14	0.29	0.14	0.86	0.14	0	0.29	0.14	0.14	0.14	0	0.71	0.29	0.14	0.14	0	0.29	0	0	0	0.29	0	0	0	0	0.14	0.29	0	0
637	4n0i;Q03557;A;normal	1	0	0	0	0	0	0	0	0	0	0	0	0	0	0	0	0	1	0	0	1	0	0	0	0	0	0	0	0	0	0	0	0	1	0	0	0	0	0	0	0	0	0	0	0	0	0	0
638	4obx;P49017;A;normal	4	0	0.25	0.5	0.5	0.5	0.75	0.5	0.25	0	0	0.25	0.25	0.25	0.5	0.25	0.5	0.25	0.25	1	0.25	0.5	0.75	0.75	0.25	0.25	0.5	0.25	0.25	0.25	0.5	0.5	0.5	0.5	0.25	0.25	0	0.5	0	0.25	0.25	0.25	0.25	0.25	0.75	0.75	0	0.25
639	4obx;P49017;B;normal	4	0	0.25	0.5	0.5	0.5	0.75	0.5	0.25	0	0	0.25	0.25	0.25	0.5	0.25	0.5	0.25	0.25	1	0.25	0.5	0.75	0.75	0.25	0.25	0.5	0.25	0.25	0.25	0.5	0.5	0.5	0.5	0.25	0.25	0	0.5	0	0.25	0.25	0.25	0.25	0.25	0.75	0.75	0	0.25
640	4oe6;P07275;A;normal	5	0.4	0.4	1	0.6	0.2	0.4	0.4	0.6	0	0.6	0.6	0.4	0.6	0.2	0.4	0.8	0.4	0.6	0.2	0.4	0.6	1	0.2	0.2	0.4	0.6	0.4	0.2	0.4	0.8	0.6	0.4	0.8	0	0.6	0.4	0.2	0	0.8	0.6	0.6	0.6	0.4	0.2	0.4	0	0.6
641	4oe6;P07275;B;normal	5	0.4	0.4	1	0.6	0.2	0.4	0.4	0.6	0	0.6	0.6	0.4	0.6	0.2	0.4	0.8	0.4	0.6	0.2	0.4	0.6	1	0.2	0.2	0.4	0.6	0.4	0.2	0.4	0.8	0.6	0.4	0.8	0	0.6	0.4	0.2	0	0.8	0.6	0.6	0.6	0.4	0.2	0.4	0	0.6
642	4oe6;P07275;C;normal	5	0.4	0.4	1	0.6	0.2	0.4	0.4	0.6	0	0.6	0.6	0.4	0.6	0.2	0.4	0.8	0.4	0.6	0.2	0.4	0.6	1	0.2	0.2	0.4	0.6	0.4	0.2	0.4	0.8	0.6	0.4	0.8	0	0.6	0.4	0.2	0	0.8	0.6	0.6	0.6	0.4	0.2	0.4	0	0.6
643	4oe6;P07275;D;normal	5	0.4	0.4	1	0.6	0.2	0.4	0.4	0.6	0	0.6	0.6	0.4	0.6	0.2	0.4	0.8	0.4	0.6	0.2	0.4	0.6	1	0.2	0.2	0.4	0.6	0.4	0.2	0.4	0.8	0.6	0.4	0.8	0	0.6	0.4	0.2	0	0.8	0.6	0.6	0.6	0.4	0.2	0.4	0	0.6
644	4oe6;P07275;E;normal	5	0.4	0.4	1	0.6	0.2	0.4	0.4	0.6	0	0.6	0.6	0.4	0.6	0.2	0.4	0.8	0.4	0.6	0.2	0.4	0.6	1	0.2	0.2	0.4	0.6	0.4	0.2	0.4	0.8	0.6	0.4	0.8	0	0.6	0.4	0.2	0	0.8	0.6	0.6	0.6	0.4	0.2	0.4	0	0.6
645	4oe6;P07275;F;normal	5	0.4	0.4	1	0.6	0.2	0.4	0.4	0.6	0	0.6	0.6	0.4	0.6	0.2	0.4	0.8	0.4	0.6	0.2	0.4	0.6	1	0.2	0.2	0.4	0.6	0.4	0.2	0.4	0.8	0.6	0.4	0.8	0	0.6	0.4	0.2	0	0.8	0.6	0.6	0.6	0.4	0.2	0.4	0	0.6
646	4ojv;P22434;A;stress	3	0	0	0	0	0	0	0.33	0	0	0	0	0.33	0	0	0	0	0	0	0	0	0	0.33	0	0	0	0	0	0	0	0.33	0	0	0	0	0	0	0	0	0	0	0	0	0	0	0.33	0	0
647	4ojv;P22434;B;stress	3	0	0	0	0	0	0	0.33	0	0	0	0	0.33	0	0	0	0	0	0	0	0	0	0.33	0	0	0	0	0	0	0	0.33	0	0	0	0	0	0	0	0	0	0	0	0	0	0	0.33	0	0
648	4pvc;Q12068;A;normal	6	0	0	0.17	0.83	0	0	0.67	0	0.33	0.67	0	1	0	0	0.33	0.5	0.67	0	0	0.67	0	0.83	0	0	0	0.5	0.33	1	0	0.67	0.67	0	0.83	0	0	0	0	0	0.5	0	0	0	0	0	0.83	0	0
649	4pvc;Q12068;A;stress	1	0	0	0	0	0	0	0	0	0	0	0	0	0	0	0	0	0	0	0	0	0	1	0	0	0	0	0	0	0	0	0	0	0	0	0	0	0	0	0	0	0	0	0	0	0	0	0
650	4pvc;Q12068;B;normal	6	0	0	0.17	0.83	0	0	0.67	0	0.33	0.67	0	1	0	0	0.33	0.5	0.67	0	0	0.67	0	0.83	0	0	0	0.5	0.33	1	0	0.67	0.67	0	0.83	0	0	0	0	0	0.5	0	0	0	0	0	0.83	0	0
651	4pvc;Q12068;B;stress	1	0	0	0	0	0	0	0	0	0	0	0	0	0	0	0	0	0	0	0	0	0	1	0	0	0	0	0	0	0	0	0	0	0	0	0	0	0	0	0	0	0	0	0	0	0	0	0
652	4qtu;P25627;B;normal	2	0.5	0	1	0	0.5	0.5	1	0.5	0.5	0.5	0.5	0.5	0	0.5	0	0.5	1	0	0.5	0.5	0.5	1	0.5	0.5	0.5	1	0	1	0.5	1	1	0.5	1	0	0	0.5	0.5	0	1	0.5	0.5	0.5	0.5	0.5	1	1	0.5
653	4qtu;P53738;A;normal	1	0	0	0	0	0	0	0	0	0	0	0	0	0	0	0	0	0	0	0	0	0	1	0	0	0	0	0	0	0	1	0	0	0	0	0	0	0	0	0	0	0	0	0	0	0	0	0
654	4ww9;P53323;A;normal	2	0.5	0	0.5	0	0	0	1	0.5	0	0.5	0.5	0.5	0.5	0.5	1	1	0.5	0	0	0.5	0.5	1	0	0.5	0.5	0.5	0.5	0.5	0.5	1	1	0	0.5	0.5	0.5	0.5	1	0	1	0.5	0.5	0.5	0.5	0	1	0.5	0.5
655	4ww9;Q03705;B;normal	1	0	0	0	0	0	0	1	0	1	0	0	1	0	0	1	0	1	0	0	1	0	1	0	0	0	0	0	1	0	0	1	0	0	0	0	0	0	0	1	0	0	0	0	0	1	0	0
656	4wxa;Q3E833;A;normal	3	0	0	0	0	0	0	0	0	0	0	0	0	0	0	0	0	0	0	0	0	0	0	0	0	0	0	0	0	0	0.33	0	0	0	0	0	0	0	0	0	0	0	0	0	0	0	0	0
657	4ytw;Q05776;B;normal	2	0	0	1	1	0	0	0.5	0.5	0	0	0	0	0	0.5	0	1	0.5	0	0	0	0	0.5	0	0	0	1	0.5	0.5	0	1	0.5	0	1	0	0	0	0.5	1	1	0	0	0	0	0	1	0	0.5
658	4ytw;Q05776;D;normal	2	0	0	1	1	0	0	0.5	0.5	0	0	0	0	0	0.5	0	1	0.5	0	0	0	0	0.5	0	0	0	1	0.5	0.5	0	1	0.5	0	1	0	0	0	0.5	1	1	0	0	0	0	0	1	0	0.5
659	4zac;Q03034;A;normal	1	0	0	0	0	0	0	0	0	0	0	0	0	0	0	0	0	0	0	0	0	0	0	0	0	0	0	0	0	0	0	1	0	0	0	0	0	0	0	0	0	0	0	0	0	0	0	0
660	4zac;Q03034;D;normal	1	0	0	0	0	0	0	0	0	0	0	0	0	0	0	0	0	0	0	0	0	0	0	0	0	0	0	0	0	0	0	1	0	0	0	0	0	0	0	0	0	0	0	0	0	0	0	0
661	5c77;Q12314;A;normal	7	0	0	0	0.29	0	0	0.43	0	0.43	0.14	0	0.43	0	0	0.14	0.43	0.29	0	0	0.29	0	0.57	0	0	0	0.43	0	0.29	0	0.57	0.29	0	0	0	0	0	0	0	0.43	0	0	0	0	0	0.43	0	0
662	5c77;Q12314;B;normal	6	0	0	0	0.33	0	0	0.5	0	0.5	0	0	0.33	0	0	0	0.33	0.33	0	0	0.17	0	0.5	0	0	0	0.5	0	0.33	0	0.5	0.33	0	0	0	0	0	0	0	0.33	0	0	0	0	0	0.33	0	0
663	5env;P00330;A;normal	19	0	0	0.37	0.32	0	0	0.79	0	0.47	0.42	0	0.53	0	0.16	0	0.47	0.42	0	0	0.53	0	0.95	0	0	0	0.32	0.47	0.53	0	0.89	0.79	0	0.63	0	0	0	0	0.47	0.47	0	0	0	0	0	0.47	0	0
664	5env;P00330;A;stress	2	0	0	0	0	0	0	0	0	0	0	0	0.5	0	0	0	0	0	0	0	0	0	0.5	0	0	0	0	0.5	0	0	0.5	0	0	0	0	0	0	0	0	0	0	0	0	0	0	0	0	0
665	5env;P00330;B;normal	19	0	0	0.37	0.32	0	0	0.79	0	0.47	0.42	0	0.53	0	0.16	0	0.47	0.42	0	0	0.53	0	0.95	0	0	0	0.32	0.47	0.53	0	0.89	0.79	0	0.63	0	0	0	0	0.47	0.47	0	0	0	0	0	0.47	0	0
666	5env;P00330;B;stress	2	0	0	0	0	0	0	0	0	0	0	0	0.5	0	0	0	0	0	0	0	0	0	0.5	0	0	0	0	0.5	0	0	0.5	0	0	0	0	0	0	0	0	0	0	0	0	0	0	0	0	0
667	5env;P00330;C;normal	19	0	0	0.37	0.32	0	0	0.79	0	0.47	0.42	0	0.53	0	0.16	0	0.47	0.42	0	0	0.53	0	0.95	0	0	0	0.32	0.47	0.53	0	0.89	0.79	0	0.63	0	0	0	0	0.47	0.47	0	0	0	0	0	0.47	0	0
668	5env;P00330;C;stress	2	0	0	0	0	0	0	0	0	0	0	0	0.5	0	0	0	0	0	0	0	0	0	0.5	0	0	0	0	0.5	0	0	0.5	0	0	0	0	0	0	0	0	0	0	0	0	0	0	0	0	0
669	5env;P00330;D;normal	19	0	0	0.37	0.32	0	0	0.79	0	0.47	0.42	0	0.53	0	0.16	0	0.47	0.42	0	0	0.53	0	0.95	0	0	0	0.32	0.47	0.53	0	0.89	0.79	0	0.63	0	0	0	0	0.47	0.47	0	0	0	0	0	0.47	0	0
670	5env;P00330;D;stress	2	0	0	0	0	0	0	0	0	0	0	0	0.5	0	0	0	0	0	0	0	0	0	0.5	0	0	0	0	0.5	0	0	0.5	0	0	0	0	0	0	0	0	0	0	0	0	0	0	0	0	0
671	5fem;P07342;A;normal	15	0.4	0.4	0.4	0.67	0.47	0.33	0.4	0.47	0	0.53	0.4	0.67	0.47	0.27	0.33	0.67	0.47	0.47	0.4	0.53	0.47	0.8	0.33	0.53	0.6	0.8	0.27	0.6	0.27	0.73	0.53	0.53	0.67	0.27	0.4	0.53	0	0.47	0.53	0.2	0.53	0.47	0.27	0.4	0.53	0	0.2
672	5fem;P07342;A;stress	1	0	0	0	0	0	0	1	0	0	0	0	0	0	0	0	1	1	0	0	0	0	0	0	0	0	1	0	1	0	1	1	0	1	0	0	0	0	0	1	0	0	0	0	0	1	0	0
673	5fem;P07342;B;normal	15	0.4	0.4	0.4	0.67	0.47	0.33	0.4	0.47	0	0.53	0.4	0.67	0.47	0.27	0.33	0.67	0.47	0.47	0.4	0.53	0.47	0.8	0.33	0.53	0.6	0.8	0.27	0.6	0.27	0.73	0.53	0.53	0.67	0.27	0.4	0.53	0	0.47	0.53	0.2	0.53	0.47	0.27	0.4	0.53	0	0.2
674	5fem;P07342;B;stress	1	0	0	0	0	0	0	1	0	0	0	0	0	0	0	0	1	1	0	0	0	0	0	0	0	0	1	0	1	0	1	1	0	1	0	0	0	0	0	1	0	0	0	0	0	1	0	0
675	5jgf;P14904;A;normal	5	0	0	0.4	0.4	0	0	0.2	0	0	0	0	0	0	0	0	0.4	0.4	0	0	0	0	0.8	0	0	0	0.4	0	0.6	0	0.8	0.2	0	0.4	0	0	0	0	0	0.4	0	0	0	0	0	0.4	0	0
676	5jgf;P14904;A;stress	2	0	0	1	1	0	0	1	0	0	0	0	0	0	0	0	1	0.5	0	0	0	0	1	0	0	0	1	0	1	0	1	1	0	1	0	0	0	0	0	1	0	0	0	0	0	1	0	0
677	5jgf;P14904;B;normal	5	0	0	0.4	0.4	0	0	0.2	0	0	0	0	0	0	0	0	0.4	0.4	0	0	0	0	0.8	0	0	0	0.4	0	0.6	0	0.8	0.2	0	0.4	0	0	0	0	0	0.4	0	0	0	0	0	0.4	0	0
678	5jgf;P14904;B;stress	2	0	0	1	1	0	0	1	0	0	0	0	0	0	0	0	1	0.5	0	0	0	0	1	0	0	0	1	0	1	0	1	1	0	1	0	0	0	0	0	1	0	0	0	0	0	1	0	0
679	5jgf;P14904;C;normal	5	0	0	0.4	0.4	0	0	0.2	0	0	0	0	0	0	0	0	0.4	0.4	0	0	0	0	0.8	0	0	0	0.4	0	0.6	0	0.8	0.2	0	0.4	0	0	0	0	0	0.4	0	0	0	0	0	0.4	0	0
680	5jgf;P14904;C;stress	2	0	0	1	1	0	0	1	0	0	0	0	0	0	0	0	1	0.5	0	0	0	0	1	0	0	0	1	0	1	0	1	1	0	1	0	0	0	0	0	1	0	0	0	0	0	1	0	0
681	5jgf;P14904;D;normal	5	0	0	0.4	0.4	0	0	0.2	0	0	0	0	0	0	0	0	0.4	0.4	0	0	0	0	0.8	0	0	0	0.4	0	0.6	0	0.8	0.2	0	0.4	0	0	0	0	0	0.4	0	0	0	0	0	0.4	0	0
682	5jgf;P14904;D;stress	2	0	0	1	1	0	0	1	0	0	0	0	0	0	0	0	1	0.5	0	0	0	0	1	0	0	0	1	0	1	0	1	1	0	1	0	0	0	0	0	1	0	0	0	0	0	1	0	0
683	5jgf;P14904;E;normal	5	0	0	0.4	0.4	0	0	0.2	0	0	0	0	0	0	0	0	0.4	0.4	0	0	0	0	0.8	0	0	0	0.4	0	0.6	0	0.8	0.2	0	0.4	0	0	0	0	0	0.4	0	0	0	0	0	0.4	0	0
684	5jgf;P14904;E;stress	2	0	0	1	1	0	0	1	0	0	0	0	0	0	0	0	1	0.5	0	0	0	0	1	0	0	0	1	0	1	0	1	1	0	1	0	0	0	0	0	1	0	0	0	0	0	1	0	0
685	5jgf;P14904;F;normal	5	0	0	0.4	0.4	0	0	0.2	0	0	0	0	0	0	0	0	0.4	0.4	0	0	0	0	0.8	0	0	0	0.4	0	0.6	0	0.8	0.2	0	0.4	0	0	0	0	0	0.4	0	0	0	0	0	0.4	0	0
686	5jgf;P14904;F;stress	2	0	0	1	1	0	0	1	0	0	0	0	0	0	0	0	1	0.5	0	0	0	0	1	0	0	0	1	0	1	0	1	1	0	1	0	0	0	0	0	1	0	0	0	0	0	1	0	0
687	5jgf;P14904;G;normal	5	0	0	0.4	0.4	0	0	0.2	0	0	0	0	0	0	0	0	0.4	0.4	0	0	0	0	0.8	0	0	0	0.4	0	0.6	0	0.8	0.2	0	0.4	0	0	0	0	0	0.4	0	0	0	0	0	0.4	0	0
688	5jgf;P14904;G;stress	2	0	0	1	1	0	0	1	0	0	0	0	0	0	0	0	1	0.5	0	0	0	0	1	0	0	0	1	0	1	0	1	1	0	1	0	0	0	0	0	1	0	0	0	0	0	1	0	0
689	5jgf;P14904;H;normal	5	0	0	0.4	0.4	0	0	0.2	0	0	0	0	0	0	0	0	0.4	0.4	0	0	0	0	0.8	0	0	0	0.4	0	0.6	0	0.8	0.2	0	0.4	0	0	0	0	0	0.4	0	0	0	0	0	0.4	0	0
690	5jgf;P14904;H;stress	2	0	0	1	1	0	0	1	0	0	0	0	0	0	0	0	1	0.5	0	0	0	0	1	0	0	0	1	0	1	0	1	1	0	1	0	0	0	0	0	1	0	0	0	0	0	1	0	0
691	5jgf;P14904;I;normal	5	0	0	0.4	0.4	0	0	0.2	0	0	0	0	0	0	0	0	0.4	0.4	0	0	0	0	0.8	0	0	0	0.4	0	0.6	0	0.8	0.2	0	0.4	0	0	0	0	0	0.4	0	0	0	0	0	0.4	0	0
692	5jgf;P14904;I;stress	2	0	0	1	1	0	0	1	0	0	0	0	0	0	0	0	1	0.5	0	0	0	0	1	0	0	0	1	0	1	0	1	1	0	1	0	0	0	0	0	1	0	0	0	0	0	1	0	0
693	5jgf;P14904;J;normal	5	0	0	0.4	0.4	0	0	0.2	0	0	0	0	0	0	0	0	0.4	0.4	0	0	0	0	0.8	0	0	0	0.4	0	0.6	0	0.8	0.2	0	0.4	0	0	0	0	0	0.4	0	0	0	0	0	0.4	0	0
694	5jgf;P14904;J;stress	2	0	0	1	1	0	0	1	0	0	0	0	0	0	0	0	1	0.5	0	0	0	0	1	0	0	0	1	0	1	0	1	1	0	1	0	0	0	0	0	1	0	0	0	0	0	1	0	0
695	5jgf;P14904;K;normal	5	0	0	0.4	0.4	0	0	0.2	0	0	0	0	0	0	0	0	0.4	0.4	0	0	0	0	0.8	0	0	0	0.4	0	0.6	0	0.8	0.2	0	0.4	0	0	0	0	0	0.4	0	0	0	0	0	0.4	0	0
696	5jgf;P14904;K;stress	2	0	0	1	1	0	0	1	0	0	0	0	0	0	0	0	1	0.5	0	0	0	0	1	0	0	0	1	0	1	0	1	1	0	1	0	0	0	0	0	1	0	0	0	0	0	1	0	0
697	5jgf;P14904;L;normal	5	0	0	0.4	0.4	0	0	0.2	0	0	0	0	0	0	0	0	0.4	0.4	0	0	0	0	0.8	0	0	0	0.4	0	0.6	0	0.8	0.2	0	0.4	0	0	0	0	0	0.4	0	0	0	0	0	0.4	0	0
698	5jgf;P14904;L;stress	2	0	0	1	1	0	0	1	0	0	0	0	0	0	0	0	1	0.5	0	0	0	0	1	0	0	0	1	0	1	0	1	1	0	1	0	0	0	0	0	1	0	0	0	0	0	1	0	0
699	5jhe;P47103;A;normal	3	0	0	0	0	0	0	0	0	0	0	0	0	0	0	0	0	0	0	0	0	0	0	0	0	0	0	0	0	0	0.67	0	0	0	0	0	0	0	0	0	0	0	0	0	0	0	0	0
700	5jhe;P47103;B;normal	3	0	0	0	0	0	0	0	0	0	0	0	0	0	0	0	0	0	0	0	0	0	0	0	0	0	0	0	0	0	0.67	0	0	0	0	0	0	0	0	0	0	0	0	0	0	0	0	0
701	5l6j;P05759;B;normal	3	1	1	1	1	1	1	1	1	1	1	0.67	0.33	0	0	1	1	1	1	1	1	1	1	1	1	1	1	1	1	1	1	1	1	1	1	1	0	0	1	1	1	1	1	1	1	0	1	1
702	5l6j;P05759;B;stress	1	1	1	1	1	1	1	1	1	1	1	1	0	0	0	0	1	1	1	1	1	1	1	1	1	1	1	1	1	1	1	1	1	1	1	1	0	0	1	1	1	1	1	1	1	0	1	1
703	5l6j;P22515;A;normal	19	0.42	0.42	0.42	0.42	0.42	0.37	0.42	0.32	0.42	0.42	0.32	0.47	0.37	0.16	0.32	0.42	0.37	0.21	0.42	0.47	0.32	0.68	0.37	0.37	0.32	0.47	0.47	0.42	0.37	0.79	0.32	0.37	0.42	0.47	0.47	0.42	0.26	0	0.42	0.42	0.42	0.37	0.42	0.42	0.42	0.47	0.42
704	5l6j;P22515;A;stress	2	0	0.5	0.5	0.5	0	0	0.5	0.5	0.5	0	0.5	0	0.5	0	0	0.5	0.5	0.5	0	0	0	1	0	0.5	0.5	0.5	0.5	0.5	0.5	1	0.5	0	0.5	0.5	0.5	0.5	0	0	0.5	0.5	0.5	0.5	0.5	0	0.5	0	0.5
705	5lkd;P36156;A;normal	1	0	0	0	0	0	0	0	0	0	0	0	1	0	0	0	0	1	0	0	1	0	1	0	0	0	0	0	1	0	1	0	0	0	0	0	0	0	0	0	0	0	0	0	0	0	0	0
706	5lkd;P36156;B;normal	1	0	0	0	0	0	0	0	0	0	0	0	1	0	0	0	0	1	0	0	1	0	1	0	0	0	0	0	1	0	1	0	0	0	0	0	0	0	0	0	0	0	0	0	0	0	0	0
707	5mp4;Q12335;A;normal	4	0	0	0.75	0.75	0	0	0.5	0	0.5	1	0	1	0	0	0.5	0.75	0.5	0	0	0.75	0	1	0	0	0	0.5	0	0.75	0	1	0.5	0	0.75	0	0	0	0	0	0.75	0	0	0	0	0	0.75	0	0
708	5mp4;Q12335;B;normal	4	0	0	0.75	0.75	0	0	0.5	0	0.5	1	0	1	0	0	0.5	0.75	0.5	0	0	0.75	0	1	0	0	0	0.5	0	0.75	0	1	0.5	0	0.75	0	0	0	0	0	0.75	0	0	0	0	0	0.75	0	0
709	5mp4;Q12335;C;normal	4	0	0	0.75	0.75	0	0	0.5	0	0.5	1	0	1	0	0	0.5	0.75	0.5	0	0	0.75	0	1	0	0	0	0.5	0	0.75	0	1	0.5	0	0.75	0	0	0	0	0	0.75	0	0	0	0	0	0.75	0	0
710	5mp4;Q12335;D;normal	4	0	0	0.75	0.75	0	0	0.5	0	0.5	1	0	1	0	0	0.5	0.75	0.5	0	0	0.75	0	1	0	0	0	0.5	0	0.75	0	1	0.5	0	0.75	0	0	0	0	0	0.75	0	0	0	0	0	0.75	0	0
711	5n6n;P29311;A;normal	14	0.64	0.57	0.71	0.71	0.79	0.71	0.71	0.71	0.71	0.71	0.71	0.71	0.71	0.5	0.79	0.71	0.71	0.5	0.71	0.71	0.71	1	0.71	0.71	0.71	0.71	0.64	0.79	0.71	0.93	0.57	0.79	0.71	0.71	0.71	0.71	0.57	0	0.71	0.71	0.71	0.71	0.71	0.71	0.71	0.43	0.71
712	5n6n;P29311;B;normal	14	0.64	0.57	0.71	0.71	0.79	0.71	0.71	0.71	0.71	0.71	0.71	0.71	0.71	0.5	0.79	0.71	0.71	0.5	0.71	0.71	0.71	1	0.71	0.71	0.71	0.71	0.64	0.79	0.71	0.93	0.57	0.79	0.71	0.71	0.71	0.71	0.57	0	0.71	0.71	0.71	0.71	0.71	0.71	0.71	0.43	0.71
713	5n6n;P32356;C;normal	12	0.08	0	0.25	0.25	0.25	0.17	0.5	0	0.08	0.42	0	0.67	0	0.08	0.08	0.17	0.5	0	0.17	0.33	0.08	0.75	0.17	0	0	0.25	0.08	0.5	0	0.67	0.5	0.08	0.17	0.08	0	0	0	0	0.42	0.08	0	0	0.08	0.08	0.33	0.08	0
714	5n6n;P32356;C;stress	7	0	0	0.29	0.29	0.14	0	0.71	0	0	0.14	0	0.57	0	0	0	0.29	0.71	0	0	0.14	0	0.86	0	0	0	0.43	0	0.71	0	0.86	0.57	0	0.43	0	0	0	0	0	0.43	0	0	0	0	0	0.14	0	0
715	5ojw;P52490;A;normal	3	0.67	0.67	0	0.67	0.67	0.67	0.67	0.67	0	0.67	0.67	0.33	1	0.67	0.67	0.67	0.67	0.67	0.67	0.67	0.67	0.67	0.67	0.67	0.67	0.67	0.67	0.67	0.67	0.67	0.67	0.67	0.67	0.67	0.67	0.67	1	0	0.67	0.67	0.67	0	0.67	0.67	0.67	0	0.67
716	5ojw;P53152;B;normal	1	0	0	1	1	0	0	0	0	1	1	0	0	0	0	0	0	1	0	0	1	0	1	0	0	0	0	0	1	0	1	1	0	1	0	0	0	0	1	1	0	0	0	0	0	1	0	0
717	5ojw;P53152;B;stress	1	0	0	0	0	0	0	0	0	0	0	0	0	0	0	0	0	0	0	0	0	0	0	0	0	0	1	0	0	0	0	0	0	0	1	0	0	0	0	1	1	0	0	1	0	0	0	1
718	5t94;P21827;A;normal	2	0.5	0	0	0.5	0	0.5	0.5	0	0.5	0	0	1	0	0	0	0	0.5	0	0	0.5	0	1	0	0	0	0.5	0	0	0	0.5	0.5	0.5	0	0.5	0	0	0	0	0	0.5	0	0	0.5	0	0	0	0.5
719	5t94;Q02821;B;normal	7	0.71	0.71	0.71	0.71	0.43	0.71	0.71	0.71	0	0.57	0.71	0.57	0.71	0.43	0.57	0.71	0.71	0.71	0.71	0.57	0.71	1	0.71	0.71	0.71	0.71	0.57	0.71	0.71	0.86	0.71	0.57	0.71	0.71	0.71	0.71	0.14	0	0.71	0.71	0.71	0.71	0.71	0.71	0.71	0.29	0.71
720	5txr;P09950;A;normal	6	0.33	0.5	0.5	0.5	0.5	0.5	0.83	0.5	0	0.5	0.33	0.5	0.5	0	0	0.67	0.83	0.5	0.33	0.5	0.33	1	0.33	0.67	0.5	0.5	0.33	0.83	0.5	0.83	0.83	0.67	0.5	0.5	0.5	0.17	0.5	0	0.83	0.5	0.5	0.5	0.5	0.33	0.83	0	0.5
721	5txr;P09950;B;normal	6	0.33	0.5	0.5	0.5	0.5	0.5	0.83	0.5	0	0.5	0.33	0.5	0.5	0	0	0.67	0.83	0.5	0.33	0.5	0.33	1	0.33	0.67	0.5	0.5	0.33	0.83	0.5	0.83	0.83	0.67	0.5	0.5	0.5	0.17	0.5	0	0.83	0.5	0.5	0.5	0.5	0.33	0.83	0	0.5
722	5ux7;P27472;A;normal	3	0.67	0.67	0.33	0.33	0.33	0.67	0.33	0.67	0.33	0.33	0.33	0.33	0.67	0.33	0.33	0.33	0.33	0.33	0.67	0.33	0.67	1	0.67	0.67	0.33	0.33	0.67	0.33	0.33	0.67	0.33	0.67	0.33	0.67	0.33	0.33	0.33	0	0.33	0.67	0.67	0.67	0.67	0.67	0.33	0	0.67
723	5ux7;P27472;A;stress	1	1	1	0	0	0	1	0	1	0	1	0	0	1	0	0	0	0	0	1	0	1	0	1	1	0	0	0	0	0	0	0	1	0	1	1	1	0	0	0	1	1	1	1	1	0	0	1
724	5ux7;P27472;B;normal	3	0.67	0.67	0.33	0.33	0.33	0.67	0.33	0.67	0.33	0.33	0.33	0.33	0.67	0.33	0.33	0.33	0.33	0.33	0.67	0.33	0.67	1	0.67	0.67	0.33	0.33	0.67	0.33	0.33	0.67	0.33	0.67	0.33	0.67	0.33	0.33	0.33	0	0.33	0.67	0.67	0.67	0.67	0.67	0.33	0	0.67
725	5ux7;P27472;B;stress	1	1	1	0	0	0	1	0	1	0	1	0	0	1	0	0	0	0	0	1	0	1	0	1	1	0	0	0	0	0	0	0	1	0	1	1	1	0	0	0	1	1	1	1	1	0	0	1
726	5ux7;P27472;C;normal	3	0.67	0.67	0.33	0.33	0.33	0.67	0.33	0.67	0.33	0.33	0.33	0.33	0.67	0.33	0.33	0.33	0.33	0.33	0.67	0.33	0.67	1	0.67	0.67	0.33	0.33	0.67	0.33	0.33	0.67	0.33	0.67	0.33	0.67	0.33	0.33	0.33	0	0.33	0.67	0.67	0.67	0.67	0.67	0.33	0	0.67
727	5ux7;P27472;C;stress	1	1	1	0	0	0	1	0	1	0	1	0	0	1	0	0	0	0	0	1	0	1	0	1	1	0	0	0	0	0	0	0	1	0	1	1	1	0	0	0	1	1	1	1	1	0	0	1
728	5ux7;P27472;D;normal	3	0.67	0.67	0.33	0.33	0.33	0.67	0.33	0.67	0.33	0.33	0.33	0.33	0.67	0.33	0.33	0.33	0.33	0.33	0.67	0.33	0.67	1	0.67	0.67	0.33	0.33	0.67	0.33	0.33	0.67	0.33	0.67	0.33	0.67	0.33	0.33	0.33	0	0.33	0.67	0.67	0.67	0.67	0.67	0.33	0	0.67
729	5ux7;P27472;D;stress	1	1	1	0	0	0	1	0	1	0	1	0	0	1	0	0	0	0	0	1	0	1	0	1	1	0	0	0	0	0	0	0	1	0	1	1	1	0	0	0	1	1	1	1	1	0	0	1
730	5vde;P38636;A;normal	2	0	0	0	0	0	0	0.5	0	1	0.5	0	0.5	0	0	1	1	0.5	0	0	0.5	0	1	0	0	0	1	0	0.5	0	1	0.5	0	1	0	0	0	0	0	0.5	0	0	0	0	0	0	0	0
731	5vde;P38636;B;normal	2	0	0	0	0	0	0	0.5	0	1	0.5	0	0.5	0	0	1	1	0.5	0	0	0.5	0	1	0	0	0	1	0	0.5	0	1	0.5	0	1	0	0	0	0	0	0.5	0	0	0	0	0	0	0	0
732	5xox;P53215;A;normal	2	0	0.5	0.5	0	0	0.5	0	0.5	0.5	0	0.5	0	0.5	0	0	0.5	0.5	0.5	0	0.5	0	0.5	0	0.5	0.5	0.5	0.5	0.5	0.5	0.5	0	0.5	0	0.5	0.5	0.5	0	0	0.5	0.5	0.5	0.5	0.5	0	0	0	0.5
733	5xox;P53215;B;normal	2	0	0.5	0.5	0	0	0.5	0	0.5	0.5	0	0.5	0	0.5	0	0	0.5	0.5	0.5	0	0.5	0	0.5	0	0.5	0.5	0.5	0.5	0.5	0.5	0.5	0	0.5	0	0.5	0.5	0.5	0	0	0.5	0.5	0.5	0.5	0.5	0	0	0	0.5
734	5xox;P53215;C;normal	2	0	0.5	0.5	0	0	0.5	0	0.5	0.5	0	0.5	0	0.5	0	0	0.5	0.5	0.5	0	0.5	0	0.5	0	0.5	0.5	0.5	0.5	0.5	0.5	0.5	0	0.5	0	0.5	0.5	0.5	0	0	0.5	0.5	0.5	0.5	0.5	0	0	0	0.5
735	5xox;P53215;D;normal	2	0	0.5	0.5	0	0	0.5	0	0.5	0.5	0	0.5	0	0.5	0	0	0.5	0.5	0.5	0	0.5	0	0.5	0	0.5	0.5	0.5	0.5	0.5	0.5	0.5	0	0.5	0	0.5	0.5	0.5	0	0	0.5	0.5	0.5	0.5	0.5	0	0	0	0.5
736	5y58;P32807;A;normal	3	0	0	0	0	0	0	0	0	0	0	0	0	0	0	0.33	0	0	0	0	0	0	0.33	0	0	0	0	0	0	0	0.67	0	0	0	0	0	0	0.33	0	0	0	0	0	0	0	0	0	0
[truncated: 128 more columns]

## Sheet: Conformational changes
			Backbone								Entire protein
	PDB_ID	Conditions	Mean RMSD non-modified (nm)	Mean RMSD modified (nm)	Difference of means (nm)	Area under RMSD curve (non-modified) (ps nm)	Area under RMSD curve (modified) (ps nm)	Area difference (ps nm)	Area difference divided by time (nm)	Area difference divided by time (Å)	Mean RMSD non-modified (nm)	Mean RMSD modified (nm)	Difference of means (nm)	Area under RMSD curve (non-modified) (ps nm)	Area under RMSD curve (modified) (ps nm)	Area difference (ps nm)	Area difference divided by time (nm)	Area difference divided by time (Å)	Cluster_1 RMSD non-modified vs modified (Å)#
0	1a3w	Normal	0.378	0.439	0.061	7364.65	8551.25	1187	0.0608718	0.608718	0.414	0.484	0.07	8074.03	9432.99	1359	0.0696923	0.696923	4.85
1	1a3w	Stress	0.378	0.346	-0.032	7364.65	6746.86	-618	-0.0316923	-0.316923	0.414	0.39	-0.024	8074.03	7596.64	-477	-0.0244615	-0.244615	5
2	1aua	Normal	0.405	0.48	0.075	7906.82	9351.75	1445	0.0741026	0.741026	0.438	0.505	0.067	8535.54	9850.23	1315	0.0674359	0.674359	2.99
3	1bk5	Normal	0.216	0.253	0.037	4210.83	4933.32	722	0.0370256	0.370256	0.254	0.291	0.037	4951.3	5679.02	728	0.0373333	0.373333	1.79
4	1c02	Normal	0.183	0.184	0.001	3575.52	3579.15	4	0.000205128	0.00205128	0.221	0.226	0.005	4300.18	4400.27	100	0.00512821	0.0512821	1.98
5	1ci0	Normal	0.179	0.196	0.017	3488.37	3816.34	328	0.0168205	0.168205	0.227	0.256	0.029	4418.79	4998.28	579	0.0296923	0.296923	1.63
6	1csm	Normal	0.162	0.153	-0.009	3153.01	2980.95	-172	-0.00882051	-0.0882051	0.207	0.209	0.002	4035.16	4077.17	42	0.00215385	0.0215385	1.7
7	1dvr	Normal	0.286	0.288	0.002	5574.49	5622.07	48	0.00246154	0.0246154	0.321	0.337	0.016	6257.01	6565.49	308	0.0157949	0.157949	2.61
8	1dvr	Stress	0.286	0.299	0.013	5574.49	5837.65	263	0.0134872	0.134872	0.321	0.338	0.017	6257.01	6597.77	341	0.0174872	0.174872	2.64
9	1e9g	Normal	0.154	0.19	0.036	3005.85	3700.89	695	0.035641	0.35641	0.196	0.246	0.05	3823.49	4806.27	983	0.0504103	0.504103	2.25
10	1e9g	Stress	0.154	0.182	0.028	3005.85	3550.43	545	0.0279487	0.279487	0.196	0.26	0.064	3823.49	5078.24	1255	0.064359	0.64359	1.7
11	1ebf	Normal	0.191	0.191	0	3716.5	3723.79	7	0.000358974	0.00358974	0.233	0.25	0.017	4545.93	4865.27	319	0.016359	0.16359	1.37
12	1ebf	Stress	0.191	0.2	0.009	3716.5	3891.5	175	0.00897436	0.0897436	0.233	0.243	0.01	4545.93	4736.65	191	0.00979487	0.0979487	1.81
13	1edz	Normal	0.216	0.201	-0.015	4209.52	3925.79	-284	-0.0145641	-0.145641	0.267	0.255	-0.012	5209.79	4970.19	-240	-0.0123077	-0.123077	2.34
14	1ejb	Normal	0.164	0.214	0.05	3201.59	4176.03	974	0.0499487	0.499487	0.2	0.239	0.039	3891.1	4660.57	769	0.0394359	0.394359	1.16
15	1eov	Normal	0.158	0.21	0.052	3073.51	4096.37	1023	0.0524615	0.524615	0.205	0.261	0.056	4003.76	5086.77	1083	0.0555385	0.555385	1.81
16	1eov	Stress	0.158	0.181	0.023	3073.51	3520.91	447	0.0229231	0.229231	0.205	0.226	0.021	4003.76	4399.98	396	0.0203077	0.203077	1.71
17	1ex6	Normal	0.439	0.498	0.059	8564.19	9710.97	1147	0.0588205	0.588205	0.473	0.545	0.072	9228.98	10620.9	1392	0.0713846	0.713846	9.01
18	1ex6	Stress	0.439	0.312	-0.127	8564.19	6092.26	-2472	-0.126769	-1.26769	0.473	0.346	-0.127	9228.98	6739.15	-2490	-0.127692	-1.27692	7.2
19	1f1g	Normal	0.116	0.175	0.059	2268.18	3413.5	1145	0.0587179	0.587179	0.16	0.239	0.079	3113.98	4650.96	1537	0.0788205	0.788205	1.62
20	1f1g	Stress	0.116	0.115	-0.001	2268.18	2243.28	-25	-0.00128205	-0.0128205	0.16	0.171	0.011	3113.98	3339	225	0.0115385	0.115385	1.09
21	1f5m	Normal	0.163	0.176	0.013	3172.37	3425.09	253	0.0129744	0.129744	0.204	0.223	0.019	3969.1	4357.33	388	0.0198974	0.198974	1.25
22	1f89	Normal	0.199	0.172	-0.027	3875.65	3362.07	-514	-0.026359	-0.26359	0.264	0.241	-0.023	5141.23	4696.26	-445	-0.0228205	-0.228205	2.03
23	1f89	Stress	0.199	0.204	0.005	3875.65	3971.82	96	0.00492308	0.0492308	0.264	0.269	0.005	5141.23	5247.53	106	0.0054359	0.054359	1.78
24	1fi4	Normal	0.18	0.158	-0.022	3516.37	3087.39	-429	-0.022	-0.22	0.231	0.216	-0.015	4501.05	4214.12	-287	-0.0147179	-0.147179	1.77
25	1fuu	Normal	1.049	0.933	-0.116	20454.9	18185.9	-2269	-0.116359	-1.16359	1.086	0.97	-0.116	21181.3	18917	-2264	-0.116103	-1.16103	7.79
26	1fuu	Stress	1.049	1.013	-0.036	20454.9	19759	-696	-0.0356923	-0.356923	1.086	1.039	-0.047	21181.3	20268	-913	-0.0468205	-0.468205	7.99
27	1g17	Normal	0.431	0.847	0.416	8408.14	16521.7	8114	0.416103	4.16103	0.46	0.886	0.426	8968.72	17284.9	8316	0.426462	4.26462	8.51
28	1g2q	Normal	0.121	0.117	-0.004	2364.18	2283.05	-81	-0.00415385	-0.0415385	0.176	0.188	0.012	3423.97	3663.08	239	0.0122564	0.122564	1.04
29	1g2q	Stress	0.121	0.119	-0.002	2364.18	2328.75	-35	-0.00179487	-0.0179487	0.176	0.176	0	3423.97	3436.96	13	0.000666667	0.00666667	1.45
30	1g6q	Normal	0.295	0.247	-0.048	5756.08	4812.25	-944	-0.0484103	-0.484103	0.327	0.289	-0.038	6384.98	5638.33	-747	-0.0383077	-0.383077	2.2
31	1g6y	Normal	0.178	0.19	0.012	3478.88	3706.8	228	0.0116923	0.116923	0.217	0.227	0.01	4228.28	4423.88	196	0.0100513	0.100513	1.24
32	1g6y	Stress	0.178	0.183	0.005	3478.88	3564.05	85	0.00435897	0.0435897	0.217	0.243	0.026	4228.28	4740.55	512	0.0262564	0.262564	1.28
33	1h7o	Normal	0.147	0.145	-0.002	2873.4	2832.19	-41	-0.00210256	-0.0210256	0.19	0.187	-0.003	3705.85	3647.57	-58	-0.00297436	-0.0297436	1.42
34	1h7o	Stress	0.147	0.143	-0.004	2873.4	2786.73	-87	-0.00446154	-0.0446154	0.19	0.186	-0.004	3705.85	3624.61	-81	-0.00415385	-0.0415385	1.42
35	1hr6	Normal	0.254	0.204	-0.05	4945.99	3981.81	-964	-0.0494359	-0.494359	0.287	0.248	-0.039	5596.42	4836.68	-760	-0.0389744	-0.389744	2.07
36	1hr6	Stress	0.254	0.183	-0.071	4945.99	3559.52	-1386	-0.0710769	-0.710769	0.287	0.229	-0.058	5596.42	4462.45	-1134	-0.0581538	-0.581538	2.23
37	1i1d	Normal	0.14	0.144	0.004	2734.27	2816.59	82	0.00420513	0.0420513	0.195	0.217	0.022	3799.2	4227.25	428	0.0219487	0.219487	1.51
38	1ig0	Normal	0.201	0.169	-0.032	3911.03	3303.72	-607	-0.0311282	-0.311282	0.244	0.216	-0.028	4754.02	4212.72	-541	-0.0277436	-0.277436	1.61
39	1j70	Normal	0.205	0.221	0.016	3992.32	4310.95	319	0.016359	0.16359	0.236	0.251	0.015	4610.16	4900.35	290	0.0148718	0.148718	2.17
40	1j70	Stress	0.205	0.213	0.008	3992.32	4159.35	167	0.0085641	0.085641	0.236	0.244	0.008	4610.16	4755.92	146	0.00748718	0.0748718	1.95
41	1jd1	Normal	0.103	0.106	0.003	2012.39	2069.79	57	0.00292308	0.0292308	0.15	0.155	0.005	2926.06	3018.83	93	0.00476923	0.0476923	1.03
42	1jk0	Normal	0.271	0.293	0.022	5275.17	5713.73	439	0.0225128	0.225128	0.315	0.343	0.028	6137.17	6691.42	554	0.0284103	0.284103	2.03
43	1jk0	Stress	0.271	0.243	-0.028	5275.17	4728.98	-546	-0.028	-0.28	0.315	0.29	-0.025	6137.17	5658.73	-478	-0.0245128	-0.245128	2.56
44	1jk9	Normal	0.302	0.295	-0.007	5890.91	5751.19	-140	-0.00717949	-0.0717949	0.365	0.357	-0.008	7126.02	6967.14	-159	-0.00815385	-0.0815385	2.22
45	1jk9	Stress	0.302	0.376	0.074	5890.91	7334.09	1443	0.074	0.74	0.365	0.407	0.042	7126.02	7940.58	815	0.0417949	0.417949	2.17
46	1la2	Normal	0.166	0.18	0.014	3231.18	3502.11	271	0.0138974	0.138974	0.21	0.226	0.016	4103.25	4401.98	299	0.0153333	0.153333	1.94
47	1lbq	Normal	0.132	0.141	0.009	2567.93	2757.7	190	0.00974359	0.0974359	0.187	0.204	0.017	3645.57	3968.74	323	0.0165641	0.165641	1.27
48	1lbq	Stress	0.132	0.149	0.017	2567.93	2913.11	345	0.0176923	0.176923	0.187	0.198	0.011	3645.57	3854.2	209	0.0107179	0.107179	1.42
49	1lxj	Normal	0.106	0.126	0.02	2067.55	2462.73	395	0.0202564	0.202564	0.171	0.19	0.019	3333.71	3700.84	367	0.0188205	0.188205	1.63
50	1m0w	Normal	0.179	0.182	0.003	3493.2	3543.58	50	0.0025641	0.025641	0.215	0.228	0.013	4186.57	4452.38	266	0.013641	0.13641	1.63
51	1m0w	Stress	0.179	0.179	0	3493.2	3484.22	-9	-0.000461538	-0.00461538	0.215	0.219	0.004	4186.57	4262.22	76	0.00389744	0.0389744	1.46
52	1m2o	Normal	0.289	0.353	0.064	5630.99	6882.37	1251	0.0641538	0.641538	0.321	0.381	0.06	6262.69	7429.62	1167	0.0598462	0.598462	4.09
53	1m2o	Stress	0.289	0.276	-0.013	5630.99	5378.51	-252	-0.0129231	-0.129231	0.321	0.311	-0.01	6262.69	6073.75	-189	-0.00969231	-0.0969231	2
54	1m2v	Normal	0.295	0.382	0.087	5751.91	7445.29	1693	0.0868205	0.868205	0.33	0.413	0.083	6438.4	8050.96	1613	0.0827179	0.827179	1.89
55	1m2v	Stress	0.295	0.441	0.146	5751.91	8603.23	2851	0.146205	1.46205	0.33	0.471	0.141	6438.4	9182.84	2744	0.140718	1.40718	1.57
56	1n8p	Normal	0.213	0.186	-0.027	4151.81	3636.05	-516	-0.0264615	-0.264615	0.256	0.242	-0.014	4994.79	4714.27	-281	-0.0144103	-0.144103	1.98
57	1n8p	Stress	0.213	0.18	-0.033	4151.81	3511.13	-641	-0.0328718	-0.328718	0.256	0.236	-0.02	4994.79	4606.47	-388	-0.0198974	-0.198974	1.87
58	1ney	Normal	0.133	0.236	0.103	2594.53	4600.9	2006	0.102872	1.02872	0.174	0.281	0.107	3400.77	5478.89	2078	0.106564	1.06564	2.21
59	1ney	Stress	0.133	0.173	0.04	2594.53	3374.31	780	0.04	0.4	0.174	0.225	0.051	3400.77	4387.93	987	0.0506154	0.506154	1.72
60	1nkq	Normal	0.119	0.119	0	2312.02	2316.77	5	0.00025641	0.0025641	0.184	0.193	0.009	3589.98	3765.58	176	0.00902564	0.0902564	1.17
61	1of8	Normal	0.138	0.155	0.017	2684.27	3014.33	330	0.0169231	0.169231	0.176	0.201	0.025	3422.91	3915.88	493	0.0252821	0.252821	1.37
62	1of8	Stress	0.138	0.162	0.024	2684.27	3158.14	474	0.0243077	0.243077	0.176	0.208	0.032	3422.91	4049.72	627	0.0321538	0.321538	1.26
63	1p43	Normal	0.125	0.255	0.13	2446.18	4981.19	2535	0.13	1.3	0.165	0.309	0.144	3209.63	6034.51	2825	0.144872	1.44872	3.04
64	1p43	Stress	0.125	0.297	0.172	2446.18	5800.59	3354	0.172	1.72	0.165	0.329	0.164	3209.63	6406.13	3196	0.163897	1.63897	3.56
65	1p6o	Normal	0.185	0.161	-0.024	3609.95	3134.68	-475	-0.024359	-0.24359	0.216	0.217	0.001	4205.39	4227.07	22	0.00112821	0.0112821	1.43
66	1pgu	Normal	0.229	0.219	-0.01	4467.54	4275.09	-192	-0.00984615	-0.0984615	0.263	0.253	-0.01	5135.56	4942.9	-193	-0.00989744	-0.0989744	1.66
67	1pgu	Stress	0.229	0.351	0.122	4467.54	6846.32	2379	0.122	1.22	0.263	0.382	0.119	5135.56	7452.67	2317	0.118821	1.18821	2.17
68	1piw	Normal	0.202	0.2	-0.002	3938.86	3902.5	-36	-0.00184615	-0.0184615	0.246	0.245	-0.001	4796.77	4773.31	-23	-0.00117949	-0.0117949	1.83
69	1piw	Stress	0.202	0.248	0.046	3938.86	4834.47	896	0.0459487	0.459487	0.246	0.298	0.052	4796.77	5814.37	1018	0.0522051	0.522051	1.96
70	1plq	Normal	0.171	0.187	0.016	3330.11	3654.1	324	0.0166154	0.166154	0.235	0.25	0.015	4573.55	4866.24	293	0.0150256	0.150256	1.59
71	1pvd	Normal	0.171	0.217	0.046	3335.38	4222.57	887	0.0454872	0.454872	0.216	0.272	0.056	4210.4	5309.68	1099	0.056359	0.56359	1.92
72	1pvd	Stress	0.171	0.192	0.021	3335.38	3734.6	399	0.0204615	0.204615	0.216	0.235	0.019	4210.4	4572.82	362	0.0185641	0.185641	1.84
73	1qb3	Normal	0.417	0.764	0.347	8134.65	14901.3	6767	0.347026	3.47026	0.441	0.773	0.332	8594.9	15078.4	6484	0.332513	3.32513	8
74	1qhf	Normal	0.136	0.182	0.046	2649.21	3548.63	899	0.0461026	0.461026	0.179	0.235	0.056	3487.97	4586.19	1098	0.0563077	0.563077	1.96
75	1qhf	Stress	0.136	0.161	0.025	2649.21	3142.69	493	0.0252821	0.252821	0.179	0.213	0.034	3487.97	4156.39	668	0.0342564	0.342564	1.29
76	1qsd	Normal	0.178	0.196	0.018	3465.41	3824.08	359	0.0184103	0.184103	0.251	0.277	0.026	4884.97	5392.88	508	0.0260513	0.260513	2.37
77	1qsd	Stress	0.178	0.198	0.02	3465.41	3853.32	388	0.0198974	0.198974	0.251	0.273	0.022	4884.97	5318.38	433	0.0222051	0.222051	1.86
78	1qup	Normal	0.21	0.206	-0.004	4102.61	4022.19	-80	-0.00410256	-0.0410256	0.257	0.257	0	5018.73	5012.21	-7	-0.000358974	-0.00358974	1.98
79	1qvw	Normal	0.133	0.137	0.004	2591.45	2679.98	89	0.0045641	0.045641	0.173	0.182	0.009	3374.35	3545.02	171	0.00876923	0.0876923	1.06
80	1r53	Normal	0.156	0.144	-0.012	3045.72	2813.96	-232	-0.0118974	-0.118974	0.216	0.207	-0.009	4203.84	4027.08	-177	-0.00907692	-0.0907692	1.46
81	1ry2	Normal	0.584	0.75	0.166	11393	14624.3	3231	0.165692	1.65692	0.607	0.773	0.166	11843.8	15063.6	3220	0.165128	1.65128	8.68
82	1ryp	Normal	0.201	0.208	0.007	3922.67	4061.75	139	0.00712821	0.0712821	0.24	0.25	0.01	4685.07	4869.3	184	0.0094359	0.094359	2.11
83	1ryp	Stress	0.201	0.222	0.021	3922.67	4322.48	400	0.0205128	0.205128	0.24	0.259	0.019	4685.07	5055.79	371	0.0190256	0.190256	2.13
84	1s4n	Normal	0.164	0.133	-0.031	3197.77	2597.27	-601	-0.0308205	-0.308205	0.204	0.188	-0.016	3969.89	3668.53	-301	-0.0154359	-0.154359	1.79
85	1sxj	Normal	0.325	0.295	-0.03	6343.19	5759.09	-584	-0.0299487	-0.299487	0.362	0.337	-0.025	7050.66	6572.56	-478	-0.0245128	-0.245128	3.3
86	1tkb	Normal	0.109	0.132	0.023	2118.34	2577.25	459	0.0235385	0.235385	0.157	0.187	0.03	3068.01	3653.46	585	0.03	0.3	1.35
87	1tkb	Stress	0.109	0.129	0.02	2118.34	2508.8	390	0.02	0.2	0.157	0.177	0.02	3068.01	3458.37	390	0.02	0.2	1.55
88	1tkl	Normal	0.27	0.247	-0.023	5273.9	4817.87	-456	-0.0233846	-0.233846	0.306	0.3	-0.006	5960.84	5843.42	-117	-0.006	-0.06	2.02
89	1twf	Normal	0.281	0.282	0.001	5474.97	5488.99	14	0.000717949	0.00717949	0.321	0.327	0.006	6257.37	6382.07	125	0.00641026	0.0641026	2.31
90	1twf	Stress	0.281	0.276	-0.005	5474.97	5374.37	-101	-0.00517949	-0.0517949	0.321	0.321	0	6257.37	6251.66	-6	-0.000307692	-0.00307692	2.52
91	1ukv	Normal	0.256	0.229	-0.027	4984.32	4471.8	-513	-0.0263077	-0.263077	0.29	0.261	-0.029	5658.95	5084.14	-575	-0.0294872	-0.294872	1.88
92	1ukv	Stress	0.256	0.181	-0.075	4984.32	3535	-1449	-0.0743077	-0.743077	0.29	0.223	-0.067	5658.95	4356.34	-1303	-0.0668205	-0.668205	2.11
93	1v59	Normal	0.147	0.138	-0.009	2866.56	2681.99	-185	-0.00948718	-0.0948718	0.192	0.199	0.007	3740.05	3885.1	145	0.0074359	0.074359	1.36
94	1vkh	Normal	0.136	0.105	-0.031	2654.36	2053.81	-601	-0.0308205	-0.308205	0.179	0.16	-0.019	3496.32	3127.28	-369	-0.0189231	-0.189231	1.43
95	1vkh	Stress	0.136	0.133	-0.003	2654.36	2596.03	-58	-0.00297436	-0.0297436	0.179	0.184	0.005	3496.32	3589.82	93	0.00476923	0.0476923	1.2
96	1vlu	Normal	0.975	1.407	0.432	19010.8	27429.7	8419	0.431744	4.31744	1.007	1.44	0.433	19633.9	28078.1	8444	0.433026	4.33026	22.52
97	1wpx	Normal	0.136	0.15	0.014	2649.28	2931.75	282	0.0144615	0.144615	0.178	0.196	0.018	3477.75	3829.45	352	0.0180513	0.180513	1.26
98	1wpx	Stress	0.136	0.119	-0.017	2649.28	2322.66	-327	-0.0167692	-0.167692	0.178	0.167	-0.011	3477.75	3248.95	-229	-0.0117436	-0.117436	1.13
99	1xe8	Normal	0.163	0.19	0.027	3171.98	3708.7	537	0.0275385	0.275385	0.207	0.224	0.017	4043.84	4373.32	329	0.0168718	0.168718	1.19
100	1xe8	Stress	0.163	0.177	0.014	3171.98	3459.79	288	0.0147692	0.147692	0.207	0.223	0.016	4043.84	4349.37	306	0.0156923	0.156923	1.35
101	1xly	Stress	0.181	0.163	-0.018	3533.54	3181.84	-352	-0.0180513	-0.180513	0.242	0.227	-0.015	4726.68	4436.01	-291	-0.0149231	-0.149231	1.77
102	1xtz	Normal	0.138	0.131	-0.007	2683.37	2548.37	-135	-0.00692308	-0.0692308	0.187	0.193	0.006	3647.24	3761.79	115	0.00589744	0.0589744	1.37
103	1y14	Normal	0.291	0.306	0.015	5673.74	5963.67	290	0.0148718	0.148718	0.337	0.351	0.014	6565.58	6849.64	284	0.0145641	0.145641	2.7
104	1yaa	Normal	0.192	0.154	-0.038	3739.57	2995.57	-744	-0.0381538	-0.381538	0.231	0.207	-0.024	4503.95	4027.86	-476	-0.0244103	-0.244103	2.03
105	1yfm	Normal	0.176	0.19	0.014	3425.85	3709	283	0.0145128	0.145128	0.215	0.236	0.021	4199.07	4601.36	402	0.0206154	0.206154	1.71
106	1ygp	Normal	0.288	0.303	0.015	5610	5905.55	296	0.0151795	0.151795	0.321	0.335	0.014	6251.6	6529.92	278	0.0142564	0.142564	2.81
107	1ygp	Stress	0.288	0.27	-0.018	5610	5272.28	-338	-0.0173333	-0.173333	0.321	0.304	-0.017	6251.6	5927.66	-324	-0.0166154	-0.166154	2.12
108	1ym5	Normal	0.209	0.222	0.013	4079.01	4336.51	257	0.0131795	0.131795	0.243	0.254	0.011	4746.05	4961.94	216	0.0110769	0.110769	1.66
109	1zvf	Normal	0.183	0.23	0.047	3560.61	4475.97	915	0.0469231	0.469231	0.238	0.287	0.049	4637.3	5596.31	959	0.0491795	0.491795	1.74
110	2axq	Normal	0.204	0.198	-0.006	3973.42	3860.06	-113	-0.00579487	-0.0579487	0.237	0.229	-0.008	4616.24	4471.48	-145	-0.0074359	-0.074359	2.97
111	2b0z	Normal	0.186	0.207	0.021	3628.28	4027.4	399	0.0204615	0.204615	0.233	0.261	0.028	4542.75	5081.18	538	0.0275897	0.275897	1.66
112	2b0z	Stress	0.186	0.213	0.027	3628.28	4151.02	523	0.0268205	0.268205	0.233	0.254	0.021	4542.75	4951.72	409	0.0209744	0.209744	1.58
113	2b9h	Normal	0.143	0.15	0.007	2792.17	2928.4	136	0.00697436	0.0697436	0.196	0.221	0.025	3823.3	4310.66	487	0.0249744	0.249744	1.41
114	2b9h	Stress	0.143	0.139	-0.004	2792.17	2713.22	-79	-0.00405128	-0.0405128	0.196	0.209	0.013	3823.3	4082.95	260	0.0133333	0.133333	1.34
115	2bcn	Normal	0.438	0.447	0.009	8545.26	8724.61	179	0.00917949	0.0917949	0.464	0.486	0.022	9052.84	9473.61	421	0.0215897	0.215897	5.07
116	2bcn	Stress	0.438	0.651	0.213	8545.26	12700.7	4155	0.213077	2.13077	0.464	0.674	0.21	9052.84	13144.1	4091	0.209795	2.09795	9.42
117	2cvx	Normal	0.19	0.19	0	3710.1	3710.78	1	5.12821e-05	0.000512821	0.231	0.228	-0.003	4497.93	4448.21	-50	-0.0025641	-0.025641	1.71
118	2cvx	Stress	0.19	0.187	-0.003	3710.1	3648.19	-62	-0.00317949	-0.0317949	0.231	0.227	-0.004	4497.93	4431.1	-67	-0.0034359	-0.034359	1.52
119	2dh4	Normal	0.151	0.153	0.002	2939.95	2974.86	35	0.00179487	0.0179487	0.206	0.208	0.002	4011.49	4057.75	46	0.00235897	0.0235897	1.74
120	2dlc	Normal	0.187	0.261	0.074	3645.37	5081.16	1436	0.073641	0.73641	0.232	0.314	0.082	4518.66	6114.16	1596	0.0818462	0.818462	1.83
121	2dlc	Stress	0.187	0.221	0.034	3645.37	4312.16	667	0.0342051	0.342051	0.232	0.263	0.031	4518.66	5126.71	608	0.0311795	0.311795	1.32
122	2eke	Normal	2.005	1.485	-0.52	39102.6	28961.9	-10141	-0.520051	-5.20051	1.958	1.438	-0.52	38180.6	28049.2	-10131	-0.519538	-5.19538	3.22
123	2eke	Stress	2.005	1.209	-0.796	39102.6	23565.1	-15538	-0.796821	-7.96821	1.958	1.173	-0.785	38180.6	22877.9	-15303	-0.784769	-7.84769	3.23
124	2gjd	Normal	0.329	0.233	-0.096	6423.3	4549.85	-1873	-0.0960513	-0.960513	0.36	0.27	-0.09	7015.64	5261.05	-1755	-0.09	-0.9	2.4
125	2gw1	Normal	0.247	0.382	0.135	4815.41	7449.91	2635	0.135128	1.35128	0.297	0.434	0.137	5785.35	8457.03	2672	0.137026	1.37026	4.45
126	2gw1	Stress	0.247	0.252	0.005	4815.41	4907.69	92	0.00471795	0.0471795	0.297	0.304	0.007	5785.35	5928.1	143	0.00733333	0.0733333	2.73
127	2hld	Normal	0.252	0.288	0.036	4922.64	5608.51	686	0.0351795	0.351795	0.284	0.323	0.039	5547.2	6299.76	753	0.0386154	0.386154	2.39
128	2hqm	Normal	0.232	0.167	-0.065	4533.06	3253.16	-1280	-0.065641	-0.65641	0.276	0.227	-0.049	5387.58	4430.11	-957	-0.0490769	-0.490769	1.88
129	2hqm	Stress	0.232	0.192	-0.04	4533.06	3747.12	-786	-0.0403077	-0.403077	0.276	0.248	-0.028	5387.58	4832.69	-555	-0.0284615	-0.284615	2.02
130	2iwh	Normal	0.197	0.204	0.007	3848.72	3986.16	137	0.00702564	0.0702564	0.237	0.256	0.019	4630.94	4996.81	366	0.0187692	0.187692	2.64
131	2iwh	Stress	0.197	0.218	0.021	3848.72	4260.07	411	0.0210769	0.210769	0.237	0.259	0.022	4630.94	5050.06	419	0.0214872	0.214872	2.17
132	2ja9	Normal	0.161	0.171	0.01	3147.92	3324.66	177	0.00907692	0.0907692	0.22	0.23	0.01	4288.31	4477.84	190	0.00974359	0.0974359	1.51
133	2jky	Normal	0.172	0.211	0.039	3353.68	4110.75	757	0.0388205	0.388205	0.221	0.262	0.041	4312.74	5118.32	806	0.0413333	0.413333	1.63
134	2oe0	Normal	0.225	0.219	-0.006	4395.47	4262.14	-133	-0.00682051	-0.0682051	0.264	0.266	0.002	5147.17	5183.54	36	0.00184615	0.0184615	1.29
135	2oq2	Normal	0.226	0.219	-0.007	4411.96	4260.86	-151	-0.00774359	-0.0774359	0.271	0.257	-0.014	5283.68	5015.16	-269	-0.0137949	-0.137949	1.48
136	2p4q	Normal	0.167	0.144	-0.023	3248.34	2806.46	-442	-0.0226667	-0.226667	0.208	0.198	-0.01	4055.78	3869.34	-186	-0.00953846	-0.0953846	1.57
137	2p4q	Stress	0.167	0.151	-0.016	3248.34	2944.41	-304	-0.0155897	-0.155897	0.208	0.195	-0.013	4055.78	3807.65	-248	-0.0127179	-0.127179	1.55
138	2pmi	Normal	0.247	0.252	0.005	4811.49	4906.23	95	0.00487179	0.0487179	0.288	0.295	0.007	5616.39	5755.93	140	0.00717949	0.0717949	1.47
139	2ps1	Normal	0.231	0.192	-0.039	4499.31	3734.34	-765	-0.0392308	-0.392308	0.275	0.255	-0.02	5352.93	4977.36	-376	-0.0192821	-0.192821	1.82
140	2qfy	Normal	0.159	0.148	-0.011	3103.9	2882.45	-221	-0.0113333	-0.113333	0.205	0.209	0.004	3989.2	4079.51	90	0.00461538	0.0461538	1.62
141	2qxl	Normal	0.309	0.314	0.005	6025.95	6118.64	93	0.00476923	0.0476923	0.342	0.361	0.019	6662.45	7034.81	372	0.0190769	0.190769	2.36
142	2qxl	Stress	0.309	0.275	-0.034	6025.95	5362.34	-664	-0.0340513	-0.340513	0.342	0.312	-0.03	6662.45	6087.6	-575	-0.0294872	-0.294872	2.41
143	2vdu	Normal	0.34	0.388	0.048	6630.74	7575.39	945	0.0484615	0.484615	0.371	0.416	0.045	7232.93	8106.03	873	0.0447692	0.447692	2.03
144	2z5b	Normal	0.35	0.332	-0.018	6825.4	6474.17	-351	-0.018	-0.18	0.405	0.403	-0.002	7903.11	7867.43	-36	-0.00184615	-0.0184615	1.54
145	2z5c	Normal	0.179	0.192	0.013	3489.39	3745.43	256	0.0131282	0.131282	0.238	0.249	0.011	4640.15	4857.19	217	0.0111282	0.111282	1.31
146	2z5c	Stress	0.179	0.212	0.033	3489.39	4141.15	652	0.0334359	0.334359	0.238	0.264	0.026	4640.15	5149.49	509	0.0261026	0.261026	1.7
147	2zd7	Normal	0.407	0.328	-0.079	7932.99	6390.94	-1542	-0.0790769	-0.790769	0.439	0.371	-0.068	8558.58	7235.33	-1323	-0.0678462	-0.678462	1.71
148	3afo	Normal	0.209	0.257	0.048	4072.96	5002.1	929	0.047641	0.47641	0.251	0.298	0.047	4902.74	5803.46	901	0.0462051	0.462051	2.15
149	3b46	Normal	0.145	0.15	0.005	2828.56	2916.37	88	0.00451282	0.0451282	0.195	0.204	0.009	3810.88	3974.57	164	0.00841026	0.0841026	1.57
150	3b46	Stress	0.145	0.172	0.027	2828.56	3352.01	523	0.0268205	0.268205	0.195	0.22	0.025	3810.88	4292.96	482	0.0247179	0.247179	1.83
151	3bfr	Normal	0.165	0.218	0.053	3222.24	4255.19	1033	0.0529744	0.529744	0.2	0.271	0.071	3902.73	5282.38	1380	0.0707692	0.707692	2.09
152	3blx	Normal	0.305	0.293	-0.012	5956.76	5715.3	-241	-0.012359	-0.12359	0.333	0.329	-0.004	6483.87	6421.14	-63	-0.00323077	-0.0323077	2.98
153	3blx	Stress	0.305	0.267	-0.038	5956.76	5196.61	-760	-0.0389744	-0.389744	0.333	0.298	-0.035	6483.87	5809.25	-675	-0.0346154	-0.346154	2.67
154	3bq3	Stress	0.205	0.193	-0.012	3997.45	3754.28	-243	-0.0124615	-0.124615	0.248	0.236	-0.012	4836.9	4606.24	-231	-0.0118462	-0.118462	1.69
155	3c2v	Normal	0.182	0.188	0.006	3544.92	3659.79	115	0.00589744	0.0589744	0.227	0.234	0.007	4426	4560.97	135	0.00692308	0.0692308	1.66
156	3cph	Normal	0.295	0.223	-0.072	5760.16	4357.49	-1403	-0.0719487	-0.719487	0.324	0.262	-0.062	6314.57	5112.46	-1202	-0.061641	-0.61641	2.35
157	3cph	Stress	0.295	0.263	-0.032	5760.16	5125.9	-634	-0.0325128	-0.325128	0.324	0.287	-0.037	6314.57	5597.39	-717	-0.0367692	-0.367692	1.76
158	3cpj	Normal	0.201	0.2	-0.001	3913.11	3899.65	-13	-0.000666667	-0.00666667	0.243	0.245	0.002	4746.56	4776.77	30	0.00153846	0.0153846	1.66
159	3cpj	Stress	0.201	0.182	-0.019	3913.11	3550.4	-363	-0.0186154	-0.186154	0.243	0.229	-0.014	4746.56	4471.93	-275	-0.0141026	-0.141026	1.97
160	3cq0	Normal	0.153	0.184	0.031	2991.89	3590.88	599	0.0307179	0.307179	0.202	0.228	0.026	3934.59	4450.91	516	0.0264615	0.264615	1.46
161	3cq0	Stress	0.153	0.166	0.013	2991.89	3242.07	250	0.0128205	0.128205	0.202	0.223	0.021	3934.59	4347.08	412	0.0211282	0.211282	1.34
162	3dxr	Normal	0.264	0.231	-0.033	5145.8	4499.07	-647	-0.0331795	-0.331795	0.317	0.292	-0.025	6184.65	5699.01	-486	-0.0249231	-0.249231	1.43
163	3f3f	Normal	0.678	0.427	-0.251	13212	8327.12	-4885	-0.250513	-2.50513	0.697	0.452	-0.245	13594.1	8820.98	-4773	-0.244769	-2.44769	9.71
164	3f3k	Normal	0.154	0.14	-0.014	2998.06	2737.58	-260	-0.0133333	-0.133333	0.195	0.187	-0.008	3808.72	3642.78	-166	-0.00851282	-0.0851282	1.25
165	3f4f	Normal	0.136	0.138	0.002	2646.03	2690.79	45	0.00230769	0.0230769	0.18	0.179	-0.001	3516.14	3494.37	-22	-0.00112821	-0.0112821	1.49
166	3f4f	Stress	0.136	0.163	0.027	2646.03	3175	529	0.0271282	0.271282	0.18	0.203	0.023	3516.14	3965.19	449	0.0230256	0.230256	1.69
167	3fky	Normal	0.196	0.194	-0.002	3818.87	3791.33	-28	-0.0014359	-0.014359	0.237	0.241	0.004	4627	4691.22	64	0.00328205	0.0328205	1.63
168	3fwc	Stress	0.712	0.569	-0.143	13884.1	11097.5	-2787	-0.142923	-1.42923	0.729	0.595	-0.134	14206.9	11595.7	-2611	-0.133897	-1.33897	4.31
169	3gcb	Normal	0.117	0.119	0.002	2276.01	2312.61	37	0.00189744	0.0189744	0.159	0.162	0.003	3096.37	3164.32	68	0.00348718	0.0348718	1.27
170	3gcb	Stress	0.117	0.12	0.003	2276.01	2341.44	65	0.00333333	0.0333333	0.159	0.165	0.006	3096.37	3219.94	124	0.00635897	0.0635897	1.27
171	3gdl	Stress	0.119	0.127	0.008	2329.93	2469.99	140	0.00717949	0.0717949	0.172	0.179	0.007	3353.22	3491.93	139	0.00712821	0.0712821	1.23
172	3h84	Normal	0.391	0.387	-0.004	7614.99	7538.41	-77	-0.00394872	-0.0394872	0.414	0.426	0.012	8066.97	8313.24	246	0.0126154	0.126154	3.08
173	3iab	Normal	0.211	0.249	0.038	4116.5	4854.6	738	0.0378462	0.378462	0.277	0.309	0.032	5404.85	6031.98	627	0.0321538	0.321538	1.56
174	3itj	Normal	0.213	0.195	-0.018	4145.82	3800.87	-345	-0.0176923	-0.176923	0.26	0.255	-0.005	5061.24	4979.8	-81	-0.00415385	-0.0415385	1.64
175	3itj	Stress	0.213	0.231	0.018	4145.82	4512.87	367	0.0188205	0.188205	0.26	0.286	0.026	5061.24	5569.06	508	0.0260513	0.260513	2.84
176	3kc2	Normal	0.165	0.15	-0.015	3212.32	2922.45	-290	-0.0148718	-0.148718	0.204	0.196	-0.008	3975.63	3830.52	-145	-0.0074359	-0.074359	1.96
177	3kc2	Stress	0.165	0.194	0.029	3212.32	3775.16	563	0.0288718	0.288718	0.204	0.231	0.027	3975.63	4509.07	533	0.0273333	0.273333	1.64
178	3kt3	Normal	0.21	0.328	0.118	4091.76	6386.59	2295	0.117692	1.17692	0.251	0.365	0.114	4890.68	7119.34	2229	0.114308	1.14308	2.87
179	3kt3	Stress	0.21	0.238	0.028	4091.76	4639.91	548	0.0281026	0.281026	0.251	0.277	0.026	4890.68	5396.43	506	0.0259487	0.259487	1.89
180	3kt7	Normal	0.194	0.194	0	3782.81	3786.18	3	0.000153846	0.00153846	0.232	0.238	0.006	4524.36	4648.2	124	0.00635897	0.0635897	2.1
181	3kt7	Stress	0.194	0.201	0.007	3782.81	3924.67	142	0.00728205	0.0728205	0.232	0.241	0.009	4524.36	4697.12	173	0.00887179	0.0887179	1.94
182	3kzv	Normal	0.146	0.164	0.018	2842.71	3205.65	363	0.0186154	0.186154	0.198	0.211	0.013	3860.82	4107.89	247	0.0126667	0.126667	2.21
183	3mhh	Normal	0.213	0.236	0.023	4144.24	4604.07	460	0.0235897	0.235897	0.26	0.273	0.013	5075.4	5320.43	245	0.0125641	0.125641	1.8
184	3mhh	Stress	0.213	0.28	0.067	4144.24	5467.14	1323	0.0678462	0.678462	0.26	0.316	0.056	5075.4	6156.54	1081	0.0554359	0.554359	1.89
185	3mil	Normal	0.125	0.141	0.016	2442.46	2750.55	308	0.0157949	0.157949	0.171	0.185	0.014	3335.83	3600.96	265	0.0135897	0.135897	1.28
186	3o05	Normal	0.205	0.19	-0.015	3988.43	3710.24	-278	-0.0142564	-0.142564	0.243	0.237	-0.006	4729.85	4612.05	-118	-0.00605128	-0.0605128	1.43
187	3o8o	Normal	0.212	0.198	-0.014	4128.31	3868.72	-260	-0.0133333	-0.133333	0.254	0.248	-0.006	4956.12	4829.71	-126	-0.00646154	-0.0646154	1.77
188	3o8o	Stress	0.212	0.186	-0.026	4128.31	3635.97	-492	-0.0252308	-0.252308	0.254	0.234	-0.02	4956.12	4565.03	-391	-0.0200513	-0.200513	2.21
189	3oin	Normal	0.149	0.16	0.011	2904.26	3124.65	220	0.0112821	0.112821	0.197	0.217	0.02	3847.52	4225.71	378	0.0193846	0.193846	1.35
190	3pim	Normal	0.23	0.235	0.005	4475.59	4573.27	98	0.00502564	0.0502564	0.281	0.286	0.005	5474.11	5575.09	101	0.00517949	0.0517949	1.91
191	3pym	Normal	0.113	0.238	0.125	2198.46	4637.7	2439	0.125077	1.25077	0.154	0.278	0.124	3012.27	5427.43	2415	0.123846	1.23846	2.33
192	3pym	Stress	0.113	0.471	0.358	2198.46	9176.75	6978	0.357846	3.57846	0.154	0.5	0.346	3012.27	9748.5	6736	0.345436	3.45436	5.11
193	3q66	Normal	0.265	0.26	-0.005	5158.85	5060.04	-99	-0.00507692	-0.0507692	0.304	0.3	-0.004	5931.49	5841.4	-90	-0.00461538	-0.0461538	1.89
194	3q66	Stress	0.265	0.402	0.137	5158.85	7833.27	2674	0.137128	1.37128	0.304	0.431	0.127	5931.49	8407.26	2476	0.126974	1.26974	1.95
195	3quw	Normal	0.079	0.082	0.003	1547.27	1593.53	46	0.00235897	0.0235897	0.129	0.147	0.018	2516.19	2866.98	351	0.018	0.18	0.98
196	3quw	Stress	0.079	0.102	0.023	1547.27	1988.76	441	0.0226154	0.226154	0.129	0.149	0.02	2516.19	2902.48	386	0.0197949	0.197949	0.97
197	3r7w	Normal	0.278	0.255	-0.023	5421.34	4975.32	-446	-0.0228718	-0.228718	0.326	0.312	-0.014	6365.39	6087.98	-277	-0.0142051	-0.142051	2.9
198	3rby	Normal	0.161	0.134	-0.027	3144.47	2617.81	-527	-0.0270256	-0.270256	0.213	0.198	-0.015	4144.49	3856.21	-288	-0.0147692	-0.147692	1.77
199	3rby	Stress	0.161	0.132	-0.029	3144.47	2581.89	-563	-0.0288718	-0.288718	0.213	0.189	-0.024	4144.49	3679.93	-465	-0.0238462	-0.238462	1.69
200	3rku	Normal	0.131	0.107	-0.024	2557.5	2083.37	-474	-0.0243077	-0.243077	0.192	0.171	-0.021	3739.63	3341.89	-398	-0.0204103	-0.204103	1.2
201	3tmk	Normal	0.193	0.145	-0.048	3764.29	2826.36	-938	-0.0481026	-0.481026	0.245	0.204	-0.041	4778	3984.56	-793	-0.0406667	-0.406667	1.61
202	4bsz	Normal	0.303	0.248	-0.055	5917.89	4841.63	-1076	-0.0551795	-0.551795	0.337	0.293	-0.044	6567.28	5712.12	-855	-0.0438462	-0.438462	4.19
203	4bsz	Stress	0.303	0.293	-0.01	5917.89	5719.96	-198	-0.0101538	-0.101538	0.337	0.325	-0.012	6567.28	6328.27	-239	-0.0122564	-0.122564	2.63
204	4c3i	Normal	0.393	0.369	-0.024	7661.3	7187.95	-473	-0.0242564	-0.242564	0.428	0.405	-0.023	8338.75	7895.63	-443	-0.0227179	-0.227179	2.81
205	4c3i	Stress	0.393	0.402	0.009	7661.3	7837.4	176	0.00902564	0.0902564	0.428	0.447	0.019	8338.75	8720.03	381	0.0195385	0.195385	3.41
206	4c92	Normal	0.191	0.178	-0.013	3733.84	3465	-269	-0.0137949	-0.137949	0.238	0.232	-0.006	4650	4526.4	-124	-0.00635897	-0.0635897	1.97
207	4clc	Normal	0.163	0.165	0.002	3183.65	3213.19	30	0.00153846	0.0153846	0.229	0.225	-0.004	4461.26	4393.57	-68	-0.00348718	-0.0348718	1.29
208	4dl0	Normal	0.983	1.369	0.386	19161.8	26696.6	7535	0.38641	3.8641	0.994	1.404	0.41	19383.3	27374.6	7991	0.409795	4.09795	17.8
209	4dl0	Stress	0.983	1.324	0.341	19161.8	25821.4	6660	0.341538	3.41538	0.994	1.341	0.347	19383.3	26147.5	6764	0.346872	3.46872	16.03
210	4fgw	Normal	0.153	0.187	0.034	2991.09	3641.3	650	0.0333333	0.333333	0.201	0.237	0.036	3920.78	4624.48	704	0.0361026	0.361026	1.71
211	4g1p	Normal	0.33	0.221	-0.109	6434.62	4313.94	-2121	-0.108769	-1.08769	0.355	0.259	-0.096	6917.93	5043.54	-1874	-0.0961026	-0.961026	2.74
212	4g1p	Stress	0.33	0.299	-0.031	6434.62	5833.53	-601	-0.0308205	-0.308205	0.355	0.327	-0.028	6917.93	6371.82	-546	-0.028	-0.28	2.55
213	4g6h	Normal	0.121	0.129	0.008	2352.02	2511.71	160	0.00820513	0.0820513	0.172	0.185	0.013	3356.77	3605.6	249	0.0127692	0.127692	1.23
214	4h86	Normal	0.303	0.262	-0.041	5904.85	5104.02	-801	-0.0410769	-0.410769	0.317	0.291	-0.026	6186.55	5671.35	-515	-0.0264103	-0.264103	1.2
215	4h86	Stress	0.303	0.341	0.038	5904.85	6654.38	750	0.0384615	0.384615	0.317	0.358	0.041	6186.55	6978.53	792	0.0406154	0.406154	1.22
216	4ha7	Normal	0.162	0.175	0.013	3165.24	3419	254	0.0130256	0.130256	0.219	0.232	0.013	4265.18	4522.2	257	0.0131795	0.131795	1.62
217	4hny	Normal	0.25	0.234	-0.016	4865.81	4572.26	-294	-0.0150769	-0.150769	0.284	0.277	-0.007	5545.88	5394.48	-151	-0.00774359	-0.0774359	2.22
218	4ijc	Normal	0.12	0.134	0.014	2345.36	2621.87	277	0.0142051	0.142051	0.169	0.186	0.017	3298.12	3633.57	335	0.0171795	0.171795	1.3
219	4ijc	Stress	0.12	0.141	0.021	2345.36	2758.82	413	0.0211795	0.211795	0.169	0.188	0.019	3298.12	3662.22	364	0.0186667	0.186667	1.23
220	4jch	Normal	0.219	0.223	0.004	4273.94	4344.4	70	0.00358974	0.0358974	0.262	0.266	0.004	5103.28	5190.33	87	0.00446154	0.0446154	2.06
221	4jch	Stress	0.219	0.264	0.045	4273.94	5141.91	868	0.0445128	0.445128	0.262	0.302	0.04	5103.28	5881.75	778	0.0398974	0.398974	2.2
222	4je5	Normal	0.157	0.167	0.01	3060.23	3247.4	187	0.00958974	0.0958974	0.203	0.221	0.018	3962.78	4308.36	346	0.0177436	0.177436	1.59
223	4je5	Stress	0.157	0.168	0.011	3060.23	3275.12	215	0.0110256	0.110256	0.203	0.217	0.014	3962.78	4240.21	277	0.0142051	0.142051	1.94
224	4krd	Normal	0.123	0.146	0.023	2391.28	2840.3	449	0.0230256	0.230256	0.18	0.21	0.03	3513.35	4086.5	573	0.0293846	0.293846	1.29
225	4lfi	Normal	0.337	0.298	-0.039	6570.85	5811.6	-759	-0.0389231	-0.389231	0.368	0.339	-0.029	7176.95	6617.45	-559	-0.0286667	-0.286667	4.14
226	4m5d	Normal	0.302	0.261	-0.041	5894.34	5081.37	-813	-0.0416923	-0.416923	0.325	0.289	-0.036	6338.65	5638.65	-700	-0.0358974	-0.358974	1.79
227	4n0i	Normal	0.169	0.155	-0.014	3294.95	3019.51	-275	-0.0141026	-0.141026	0.212	0.202	-0.01	4142.88	3942.55	-200	-0.0102564	-0.102564	1.53
228	4obx	Normal	0.177	0.178	0.001	3446.79	3468.78	22	0.00112821	0.0112821	0.213	0.215	0.002	4145.56	4200.12	55	0.00282051	0.0282051	1.29
229	4oe6	Normal	0.155	0.161	0.006	3029.56	3146.54	117	0.006	0.06	0.194	0.204	0.01	3792.05	3975.95	184	0.0094359	0.094359	1.77
230	4ojv	Stress	0.167	0.126	-0.041	3260.57	2462.56	-798	-0.0409231	-0.409231	0.222	0.2	-0.022	4321.87	3891.43	-430	-0.0220513	-0.220513	1.57
231	4pvc	Normal	0.226	0.184	-0.042	4408.87	3586.39	-822	-0.0421538	-0.421538	0.26	0.228	-0.032	5075.12	4438.43	-637	-0.0326667	-0.326667	2.71
232	4pvc	Stress	0.226	0.217	-0.009	4408.87	4239.38	-169	-0.00866667	-0.0866667	0.26	0.256	-0.004	5075.12	4984.79	-90	-0.00461538	-0.0461538	2.59
233	4qtu	Normal	0.167	0.171	0.004	3249.08	3325.46	76	0.00389744	0.0389744	0.218	0.222	0.004	4246.11	4324.37	78	0.004	0.04	1.67
234	4ww9	Normal	0.169	0.168	-0.001	3292.3	3270.53	-22	-0.00112821	-0.0112821	0.229	0.224	-0.005	4459.08	4363.64	-95	-0.00487179	-0.0487179	1.79
235	4wxa	Normal	2.226	1.494	-0.732	43401.7	29126.6	-14275	-0.732051	-7.32051	2.271	1.609	-0.662	44282.1	31379.7	-12902	-0.661641	-6.61641	27.36
236	4ytw	Normal	0.304	0.337	0.033	5924.34	6567.51	643	0.0329744	0.329744	0.336	0.369	0.033	6555.9	7188.22	632	0.0324103	0.324103	4.57
237	4zac	Normal	0.141	0.123	-0.018	2758.6	2393.7	-365	-0.0187179	-0.187179	0.18	0.163	-0.017	3501.15	3185.66	-315	-0.0161538	-0.161538	1.14
238	5c77	Normal	0.143	0.156	0.013	2780.99	3043.1	262	0.0134359	0.134359	0.196	0.226	0.03	3828.29	4400.98	573	0.0293846	0.293846	1.36
239	5env	Normal	0.231	0.223	-0.008	4513.62	4350.57	-163	-0.00835897	-0.0835897	0.266	0.277	0.011	5183.31	5402.06	219	0.0112308	0.112308	1.88
240	5env	Stress	0.231	0.196	-0.035	4513.62	3825.61	-688	-0.0352821	-0.352821	0.266	0.237	-0.029	5183.31	4616.91	-566	-0.0290256	-0.290256	1.98
241	5fem	Normal	0.191	0.174	-0.017	3716.64	3391.54	-325	-0.0166667	-0.166667	0.225	0.217	-0.008	4384.82	4232.12	-153	-0.00784615	-0.0784615	1.95
242	5fem	Stress	0.191	0.178	-0.013	3716.64	3478.94	-238	-0.0122051	-0.122051	0.225	0.22	-0.005	4384.82	4291.02	-94	-0.00482051	-0.0482051	2.01
243	5jgf	Normal	0.15	0.168	0.018	2916.68	3277.31	361	0.0185128	0.185128	0.194	0.212	0.018	3774.83	4140.68	366	0.0187692	0.187692	1.79
244	5jgf	Stress	0.15	0.169	0.019	2916.68	3286.47	370	0.0189744	0.189744	0.194	0.214	0.02	3774.83	4182.32	407	0.0208718	0.208718	1.82
245	5jhe	Normal	0.321	0.401	0.08	6261.53	7814.4	1553	0.079641	0.79641	0.351	0.427	0.076	6834.77	8329.72	1495	0.0766667	0.766667	1.3
246	5l6j	Normal	0.188	0.234	0.046	3664.81	4554.9	890	0.045641	0.45641	0.225	0.274	0.049	4381.74	5348.38	967	0.0495897	0.495897	1.66
247	5l6j	Stress	0.188	0.285	0.097	3664.81	5562.41	1898	0.0973333	0.973333	0.225	0.316	0.091	4381.74	6157.11	1775	0.0910256	0.910256	1.59
248	5lkd	Normal	0.175	0.235	0.06	3404.91	4577.25	1172	0.0601026	0.601026	0.214	0.265	0.051	4173.14	5162.84	990	0.0507692	0.507692	1.61
249	5mp4	Normal	0.123	0.143	0.02	2400.25	2788.54	388	0.0198974	0.198974	0.166	0.185	0.019	3230.14	3614.14	384	0.0196923	0.196923	1.28
250	5n6n	Normal	0.231	0.244	0.013	4495.38	4753.16	258	0.0132308	0.132308	0.263	0.285	0.022	5130.95	5563.1	432	0.0221538	0.221538	1.94
251	5n6n	Stress	0.231	0.212	-0.019	4495.38	4136.03	-359	-0.0184103	-0.184103	0.263	0.249	-0.014	5130.95	4856.03	-275	-0.0141026	-0.141026	2.08
252	5ojw	Normal	0.173	0.178	0.005	3372.51	3474.34	102	0.00523077	0.0523077	0.218	0.231	0.013	4247.74	4498.73	251	0.0128718	0.128718	1.57
253	5ojw	Stress	0.173	0.171	-0.002	3372.51	3331.14	-41	-0.00210256	-0.0210256	0.218	0.215	-0.003	4247.74	4190.71	-57	-0.00292308	-0.0292308	1.79
254	5t94	Normal	0.303	0.369	0.066	5908.01	7187.9	1280	0.065641	0.65641	0.342	0.407	0.065	6667.31	7945.51	1278	0.0655385	0.655385	2.46
255	5txr	Normal	0.142	0.143	0.001	2763.61	2793.08	29	0.00148718	0.0148718	0.183	0.188	0.005	3573.51	3661.08	88	0.00451282	0.0451282	1.32
256	5ux7	Normal	0.331	0.361	0.03	6453.14	7046.2	593	0.0304103	0.304103	0.355	0.386	0.031	6921.19	7521.16	600	0.0307692	0.307692	2.19
257	5ux7	Stress	0.331	0.323	-0.008	6453.14	6294.04	-159	-0.00815385	-0.0815385	0.355	0.348	-0.007	6921.19	6780.43	-141	-0.00723077	-0.0723077	2.51
258	5vde	Normal	0.294	0.154	-0.14	5735.64	3010.76	-2725	-0.139744	-1.39744	0.336	0.213	-0.123	6552.63	4154.85	-2398	-0.122974	-1.22974	3.97
259	5xox	Normal	0.348	0.293	-0.055	6788.08	5715.42	-1073	-0.0550256	-0.550256	0.386	0.335	-0.051	7525.91	6540.11	-986	-0.0505641	-0.505641	1.97
260	5y58	Normal	0.287	0.317	0.03	5596.01	6180.68	585	0.03	0.3	0.327	0.352	0.025	6372.18	6858.34	486	0.0249231	0.249231	2.51
# RMSD for representative structures of the non-modified and modified complex cluster that has the largest number of associated conformations, as extracted from every 100th frame of the last 10 ns of the MD production phase.
